# Supplementary material for: PDX1 DNA Methylation Distinguishes Two Subtypes of Pancreatic Neuroendocrine Neoplasms with a Different Prognosis
Source: Cancers (Basel). 2020 Jun 4;12(6):1461. doi: 10.3390/cancers12061461 (PMC7352978; doi:10.3390/cancers12061461)
Supplement: Supplementary file 1 [file cancers-12-01461-s001.zip]

Archive with 5 entries (4 files):
- cancers-816999 supplementary/
- cancers-816999 supplementary/cancers-816999 supplementary figure.pdf
- cancers-816999 supplementary/TableS1-ClinicopathologicalData.xlsx
- cancers-816999 supplementary/TableS2-Top10DMPs.xlsx
- cancers-816999 supplementary/TableS3-GeneSetEnrichmentAnalysis.xlsx
