# Supplementary material for: PDX1 DNA Methylation Distinguishes Two Subtypes of Pancreatic Neuroendocrine Neoplasms with a Different Prognosis
Source: Cancers (Basel). 2020 Jun 4;12(6):1461. doi: 10.3390/cancers12061461 (PMC7352978; doi:10.3390/cancers12061461)
Supplement: Supplementary file 1 [file cancers-12-01461-s001.zip › cancers-816999 supplementary/TableS1-ClinicopathologicalData.xlsx]

## Sheet: Blad1
Patient ID	Age	Gender	Mutation MEN1/ATRX/DAXX	MEN1 syndrome?	Subtype (Based on PDX1 methylation)	Stromal TILs (%)	Tissue	Head/Neck/Body/Tail	Tumor size (cm)	WHO Grade	Ki67%	Mitoses (/10HPF)	Functionality	pT	pN	pM	pStage	Clinical Stage	cT	cN	cM	Previous treatment	LVI	distant metastasis	Dead/Alive	FU time (days)	FU time (years)	UpdatedStatus	Recurrence	Time to recurrence (years)
BHUL-1	31	F		no	A		Pancreas	Head	1.6	1	1		NF	1	0									no	Alive	5626	15.4031	NED	no
BHUL-2	60	M		no	B	≤ 5%	Pancreas	Body,Tail	4	1	<1		NF	3	0									no	Alive	3462	9.47844	NED	no
BHUL-4	44	F		no	B	≤ 5%	Pancreas	Body	1.1	1			NF	1										no	Alive	4758	13.0267	NED	no
BHUL-5	26	F		no	B		Pancreas	Tail	1.7	1			INS	1										no	Alive	5592	15.3101	NED	no
BHUL-6	78	F		no	A		Pancreas		2.6	2			INS	2										no	Dead	4348	11.9042	DOD	yes	10.7
BHUL-7	67	F		no	A		Pancreas		1	1			NF	1										no	Alive	2759	7.55373	NED	no
BHUL-8	24	M		no	B		Pancreas	Head	2.8	2	5		INS	2										no	Alive	2466	6.75154	NED	no
Chan-LS1	70	M	yes	no	A		Pancreas		8	2				3	1	0	III	III					yes	yes	Dead	1227	3.35934	DOD	yes	1.6
Chan-LS21	34	M	yes	no	A		Pancreas		9.8	2			NF	3	0	0	IIA	UNS					yes	yes	Alive	2859	7.82752	AWD	yes	1.9
Chan-LS27	54	F	no	no	A		Pancreas		8.4	1			NF	2	1	0	III						yes	yes	Dead	1065	2.91581	DOD	yes	1.1
Chan-LS35	48	F	no	no	A		Liver		5	2			NF	2	0	1		IVB					yes	yes	Dead	2043	5.59343	DOD
Chan-LS39	42	M	no	no	A		Pancreas		3.1	1			VIP										yes	yes	Dead	2821	7.72348	DOD	yes	1.3
Chan-LS65	54	F	no	no	B		Pancreas		8.5	1			NF										no	no	Alive	4138	11.3292	NED	no
Chan-LS7	30	F	yes	no	A		Liver			1			NF	2	1	0	III							yes	Alive	4888	13.3826	AWD	yes	12.1
Chan-mk11	40	M	yes	no	A		Pancreas		2.9	1			NF	3	0		IIA						yes	no	Alive	2343	6.41478	NED	no
Chan-mk12	50	F	yes	no	A		Lymph nodes		2.7	1			NF										yes	yes	Alive	7056	19.3183	AWD	yes	8.9
Chan-mk13	30	F	no	no	B		Pancreas		3.7	2			NF				IV						yes	yes	Dead	1094	2.99521	DOD
Chan-mk15	60	M	no	no	A		Pancreas		2.7	1			NF	3	0		IIA						yes	no	Alive	1914	5.24025	NED	no
Chan-mk17	44	F	yes	no	A		Pancreas		10	1			VIP	3	0	1	IV	IV					yes	yes	Dead	2067	5.65914	DOD
Chan-mk18	44	M	yes	no	A		Pancreas		4.8	3			NF				IV						yes	yes	Dead	956	2.61739	DOD
Chan-mk19	67	M	no	no	B		Pancreas		4.2	1			NF	2	0		IB						no	no	Alive	2050	5.61259	NED	no
Chan-mk21	60	F	no	no	B		Pancreas		2.5	2			NF	2	1b	0	III						no	no	Alive	3899	10.6749	NED	no
Chan-mk26	49	F	yes	no	A		Liver		2.3	2			NF	2	1	1	IV						yes	yes	Dead	3618	9.90554	DOD	yes	3.4
Chan-mk27	56	M	no	no	B		Pancreas		1.5	1			INS										no	no	Alive	3431	9.39357	NED	no
Chan-mk34	62	F	yes	no	A		Liver		6	2			NF	2	0	1	IV						no	yes	Alive	881	2.41205	AWD	yes	1.2
Chan-mk36	66	M	yes	no	A		pancreas		7.9	1			NF										yes	yes	Alive	3137	8.58864	AWD	yes	8.5
Chan-mk39	44	M	no	no	B		Pancreas		12	1			NF										yes	no	Dead	4714	12.9062	NED in 2008 (dead 2014 - unkn cause)	no
Chan-mk4	41	M	yes	no	A		Pancreas		8	1			INS										yes	no	Alive	3336	9.13347	NED	no
Chan-mk42	45	M	yes	no	A		Liver		6.2	1			NF										yes	yes	Alive	4286	11.7344	AWD
Chan-mk44	53	F	yes	no	A		Liver		9	1			NF	x	0	1	UNS	IVB					yes	yes	Dead	2740	7.50171	DOC
Chan-mk45	52	F	yes	no	A		Pancreas		6.2	2			NF	3	1	0	IIB	IIB					yes	yes	Alive	4132	11.3128	AWD	no
Chan-mk47	71	F	yes	no	A		Pancreas		7.8	2			NF										yes	no	Dead	4997	13.681	dead - unkn	no
Chan-mk49	55	F	no	no	B		Pancreas		10	1			NF										no	no	Alive	6225	17.0431	NED	no
Chan-mk50	63	M	no	no	A		Pancreas		1.7	1			NF	1	0		IA	IA					no	no	Dead	1787	4.89254	DOC (recurrent colorectal ca)	no
Chan-mk51	57	M	yes	no	A		Liver		6.2				NF										yes	yes	Dead	1012	2.7707	DOD	yes	1.4
Chan-mk52	73	M	yes	no	A		Pancreas		2.3	2			NF	3	1	1	IV	IV					no	yes	Alive	2724	7.45791	AWD
Chan-mk53	50	F	yes	no	A		Liver		3.8	1			NF	1b	1	1	IV	IV					yes	yes	Dead	8	0.0219028	DOC (post op complications)
Chan-mk8	55	M	no	no	B		Pancreas		1	1			INS										no	no	Alive	476	1.30322	NED	no
Chan-mk9	60	F	yes	no	A		Pancreas		2	1			NF	1	0	0	IA	IB					no	no	Alive	3459	9.47023	NED	no
Lawrence-001	64.03	F	yes	no	A		Pancreas		4.5	2	<2	2	GLUC	3	0	0		II	3	0	0		yes	no	Alive	3390	9.28
Lawrence-002	47.08	M	yes	no	A		Pancreas		9.5	2	3-4	<2	NF	3	0	0		II	3	0	0		yes	no	Alive	3192	8.74
Lawrence-003	49.26	F	yes	no	A		Pancreas		2.3	2	2-20	1	NF	2	0	0		II	2	0	0		yes	no	Alive	3086	8.45
Lawrence-004	56.67	M	yes	no	A		Pancreas		5.5	2	2	9	NF	3	0	0		II	3	0	0		yes	no	Alive	1728	4.73
Lawrence-005	50.69	F	no	no	B		Pancreas		1.7	1	1	1	NF	1	0	0		I	1	0	0		yes	no	Alive	2484	6.8
Lawrence-006	65.89	M	yes	no	A		Pancreas		1.5	1	<1	<1	NF	1	0	0		I	1	0	0		no	no	Dead	1614	4.42
Lawrence-007	58.02	F	no	no	A		Pancreas		1.5	1	<2		NF	1	0	0		I	1	0	0		no	no	Alive	2151	5.89
Lawrence-008	75.93	M	yes	no	A		Pancreas		2.2	1	<2	0	NF	2	0	0		II	2	0	0		no	no	Alive	1994	5.46
Lawrence-009	65.51	F	yes	no	B		Pancreas		7	2	2-20	2	NF	4	0	1		IV	4	0	1		yes	yes	Alive	1213	3.32
Lawrence-010	60.54	M	no	no	A		Pancreas		5	1	2	1	NF	3	0	0		II	3	0	0		yes	no	Dead	1205	3.3
Lawrence-011	67.64	F	yes	no	A		Pancreas		3.6	2	2-20	3	NF	3	1	0		III	3	1	1		yes	yes	Alive	1720	4.71
Lawrence-012	56.11	F	yes	no	A		Pancreas		8	3	25	20	NF	3	1	0		III	3	0	0		yes	no	Dead	1603	4.39
Lawrence-013	58.16	M	yes	no	A		Pancreas		3	1	1	1	NF	2	0	0		II	2	0	0		no	no	Alive	946	2.59
Lawrence-014	64.85	M	yes	no	A		Pancreas		1.5	1	2	0	NF	1	0	0		I	1	0	0		no	no	Alive	1081	2.96
Lawrence-015	49.88	F	yes	no	A		Pancreas		1.6	2	<1	5	NF	1	0	0		I	1	0	0		yes	no	Alive	752	2.06
TCGA-2L-AAQM	52	M	yes	no	A		Pancreas							3	1	x	IIB								Alive	1383	3.78645
TCGA-3A-A9IJ	65	M	no	no	B		Pancreas	Head						2	0	x	IB								Alive	1854	5.07598
TCGA-3A-A9IN	62	F	yes	no	A		Pancreas	Body						2	x	x	IB								Alive	2084	5.70568
TCGA-3A-A9IO	55	M	no	no	A		Pancreas	Body						x	x	x									Alive	1942	5.31691
TCGA-3A-A9IS	67	M	yes	no	A		Pancreas	Body						2	0	x	IB								Alive	998	2.73238
Timp-PNET1					A
Timp-PNET2					A
Timp-PNET3					A
Timp-PNET4					A
Timp-PNET5					A
UZA-01	68	M	yes	no	A	10-20%	Pancreas	Tail	5	1	1.75	2	NF	1	0	x			2	1	0	none	no	no	Alive	1238	3.4	NED	no
UZA-02	71	F	no	no	B		Pancreas	Head	2.3	1	<2	<2	NF	2	0	x			x	0	0	none	no	no	Alive	1296	3.5	NED	no
UZA-03	54	M	yes	no	A	≤ 5%	Pancreas	Tail		3	>20	>20	NF						3	0	1	Cisplatine-etoposide	yes	yes	Dead	487	1.33333	DOD	yes	0.4
UZA-04	29	F	no	no	B	≤ 5%	Pancreas	Head	4	2	2	2	NF	2	1	x			2	0	0	none	yes	no	Alive	1448	4	NED	no
UZA-05	69	F	no	no	B		Pancreas	Tail	1.2	2	5	<2	INS	1	0	x			1	0	0	none		no	Alive	1429	3.9	NED	no
UZA-06	63	M	yes	no	A	≤ 5%	Pancreas	Tail	2.2	2	4	1	NF	2	0	x			2	0	0	none	no	no	Alive	1355	3.7	NED	no
UZA-07	49	M	yes	no	A	≤ 5%	Pancreas	Body	1.5	2	10-20	<2	NF	3	1	1			3	1	1	Sandostatine	yes	yes	Dead	968	2.65024	DOD
UZA-08	56	F	yes	no	B	5-10%	Pancreas	Tail	1.1	1	<2	<2	INS	1	0	x			1	0	0	none		no	Alive	1695	4.6	NED	no
UZA-09	62	M	no	no	A	≤ 5%	Pancreas	Head		2	2-20		NF	4	1	x			4	x	0	Folfirinox	yes	no
UZA-10	67	M	no	no	A	≤ 5%	Pancreas	Body,Tail	2	1	<2	1	NF									Sandostatine		no	Alive	2343	6.4	NED	no
UZA-12	74	M		no	A	≤ 5%	Pancreas	Tail, spleen	6.4	2	10	3	NF	3	1	x			2	1	0	none	no	no	Alive	2706	7.4	NED	no
UZA-13	31	M	yes	yes	A	≤ 5%	Pancreas	Head,Tail	2.8	2	10		GAST	3	1	x			2	x	0	none	yes	no	Alive	2601	7.1		yes	5.8
UZA-18	57	F		no	A	≤ 5%	Pancreas	Head	3.6	1	<1	<1	NF	2	0	x			1	0	0	none	no	no	Alive	883	2.4	NED	no
UZA-22	73	M		no	B	0.3	Lymph node		3.4	2	4	1	GAST			1						Somatuline	no	no	Alive	1820	5	NED	no
UZA-23	77	M		no	A	≤ 5%	Pancreas	Tail	2.8	2	<1	2	NF	2	0	x			2	0	0	none	no	no	Dead	191	0.52293	DOC (post op complications)
UZBR-1	80	F		no	A	≤ 5%	Pancreas	Tail	2.8	1	<2	<2	NF	2	0									no	Alive	2596	7.10746	NED
UZBR-2	58	M		no	A	≤ 5%	Pancreas	Tail	7.2	1	1.9	<1	NF	3	0									no	Alive	2496	6.83368	NED
UZBR-3	68	F		no	A	≤ 5%	Pancreas	Pancreas	3.8	2	3-20		NF	2	0									no	Alive	2113	5.78508	NED
UZBR-8	61	F		no	B		Pancreas	Tail	1.7	2	5	> 2	NF	1	0									no	Alive	1292	3.5373	NED
