# Supplementary material for: PDX1 DNA Methylation Distinguishes Two Subtypes of Pancreatic Neuroendocrine Neoplasms with a Different Prognosis
Source: Cancers (Basel). 2020 Jun 4;12(6):1461. doi: 10.3390/cancers12061461 (PMC7352978; doi:10.3390/cancers12061461)
Supplement: Supplementary file 1 [file cancers-12-01461-s001.zip › cancers-816999 supplementary/TableS2-Top10DMPs.xlsx]

## Sheet: Blad1
DMP	adj.P.Val	delta beta	Tumor_AVG	Normal_AVG	CHR	MAPINFO	gene	feature	cgi
cg14315807	4.67719e-10	-0.227019	0.0943811	0.3214	7	50325233	NA	IGR	opensea
cg07147160	4.67719e-10	-0.273542	0.0835918	0.357134	16	86713770	NA	IGR	shore
cg16201273	4.67719e-10	0.282992	0.790453	0.507461	10	80855803	ZMIZ1	5'UTR	opensea
cg17100610	5.10663e-09	-0.287703	0.123816	0.411519	15	58154268	NA	IGR	opensea
cg12318914	6.37966e-09	-0.212412	0.0788367	0.291249	4	17387235	NA	IGR	opensea
cg05777976	6.46141e-09	-0.250153	0.0905548	0.340708	11	2163538	IGF2AS	Body	shore
cg19378480	6.46141e-09	-0.265011	0.116964	0.381975	12	78787023	NA	IGR	opensea
cg11847543	6.46141e-09	0.284822	0.879548	0.594726	10	78400585	NA	IGR	opensea
cg19696343	7.22357e-09	-0.283986	0.116424	0.400411	6	105526588	LIN28B	Body	opensea
cg15830290	9.39799e-09	-0.150225	0.068338	0.218563	11	65153757	FRMD8	TSS1500	island
