# Supplementary material for: PDX1 DNA Methylation Distinguishes Two Subtypes of Pancreatic Neuroendocrine Neoplasms with a Different Prognosis
Source: Cancers (Basel). 2020 Jun 4;12(6):1461. doi: 10.3390/cancers12061461 (PMC7352978; doi:10.3390/cancers12061461)
Supplement: Supplementary file 1 [file cancers-12-01461-s001.zip › cancers-816999 supplementary/TableS3-GeneSetEnrichmentAnalysis.xlsx]

## Sheet: Reactome
ID	Description	Size	enrichmentScore	NES	pvalue	padj	leading_edge	core_enrichment
R-HSA-196849	Homo sapiens: Metabolism of water-soluble vitamins and cofactors	117	0.878798537885555	1.14696983779436	0.000999000999000999	0.0138991443339269	tags=3%, list=4%, signal=3%	TCN1/VNN2/PRSS1/ACP5
R-HSA-199977	Homo sapiens: ER to Golgi Anterograde Transport	152	0.813904545480069	1.06625406035612	0.000999000999000999	0.0138991443339269	tags=5%, list=13%, signal=5%	SPTA1/CAPZA3/TFG/LMAN1L/CTSZ/MIA2/PPP6R3/AREG
R-HSA-2454202	Homo sapiens: Fc epsilon receptor (FCERI) signaling	129	0.833448108088994	1.08917209791886	0.000999000999000999	0.0138991443339269	tags=8%, list=6%, signal=7%	NFATC1/PRKCQ/ITK/PSMB11/LCP2/MS4A2/FCER1A/AHCYL1/PSME4/PLCG2
R-HSA-373760	Homo sapiens: L1CAM interactions	111	0.870974215404295	1.13563002520174	0.000999000999000999	0.0138991443339269	tags=14%, list=11%, signal=12%	RPS6KA2/SPTA1/SCN11A/EGFR/SCN1A/KCNQ2/CNTN6/KIF4B/EPHB2/LAMA1/CHL1/CNTN2/SCN7A/SHTN1/SCN10A
R-HSA-5673001	Homo sapiens: RAF/MAP kinase cascade	238	0.802310080183893	1.056102032514	0.000999000999000999	0.0138991443339269	tags=12%, list=13%, signal=10%	SPTA1/LRRC7/VWF/EGFR/IL5RA/RASA3/FLT3/PSMB11/EGF/HGF/CAMK2A/IL3/PDGFRB/PSME4/ANGPT1/IL2RA/GFRA4/IL5/APBB1IP/GRIN2B/DLG2/FGF3/PDGFRA/FGF6/ARTN/SYNGAP1/AREG/FGF23
R-HSA-5684996	Homo sapiens: MAPK1/MAPK3 signaling	244	0.804397240656256	1.0590578293134	0.000999000999000999	0.0138991443339269	tags=12%, list=13%, signal=10%	SPTA1/LRRC7/VWF/EGFR/IL5RA/RASA3/FLT3/PSMB11/EGF/HGF/CAMK2A/IL3/IL6/PDGFRB/PSME4/ANGPT1/IL2RA/GFRA4/IL5/APBB1IP/GRIN2B/DLG2/FGF3/PDGFRA/FGF6/ARTN/SYNGAP1/AREG/FGF23
R-HSA-6807878	Homo sapiens: COPI-mediated anterograde transport	101	0.886983657640128	1.15507981792557	0.000999000999000999	0.0138991443339269	tags=2%, list=1%, signal=2%	SPTA1/CAPZA3
R-HSA-73887	Homo sapiens: Death Receptor Signalling	129	0.832516544392441	1.08795470576706	0.000999000999000999	0.0138991443339269	tags=2%, list=11%, signal=2%	KALRN/TIAM2/FGD3
R-HSA-76002	Homo sapiens: Platelet activation, signaling and aggregation	249	0.802614260311924	1.05694390647037	0.000999000999000999	0.0138991443339269	tags=17%, list=13%, signal=15%	VWF/PRKCQ/PPBP/PF4/PLG/SPARC/CD9/A2M/PIK3R6/LCP2/THPO/EGF/PIK3R5/HGF/GNA15/TIMP3/SPP2/ANXA5/COL1A1/APP/PLCG2/SERPING1/SRGN/PRKCH/SELP/ALB/PLA2G4A/CLEC1B/AHSG/PIK3CG/HRG/PDPN/APBB1IP/GP9/KNG1/LEFTY2/AKT1/ISLR/PRKCB/LGALS3BP/PLEK/GNGT2
R-HSA-913531	Homo sapiens: Interferon Signaling	189	0.817260680266331	1.07356333210656	0.000999000999000999	0.0138991443339269	tags=17%, list=16%, signal=14%	IFITM1/NUP43/TRIM29/IFNA8/HLA-DQA2/HLA-DRA/IFNA14/IFNA2/CAMK2A/IFNA7/IFNA13/IFI27/XAF1/HLA-DQB2/IFNG/HLA-DPB1/PIAS1/GBP5/VCAM1/TRIM48/KPNA2/IFNB1/IFNA17/IFNA1/IFNA6/IFNA16/TRIM22/IRF5/HLA-DPA1/HLA-DQA1/IFNA5/IFITM2
R-HSA-112315	Homo sapiens: Transmission across Chemical Synapses	257	0.79313791611521	1.04479059556788	0.001998001998002	0.0138991443339269	tags=11%, list=14%, signal=10%	RPS6KA2/LRRC7/SLC1A2/GABRA6/PLCB2/SLC22A2/CAMK2A/KCNJ15/SLC1A3/CHRNA4/CHRNA1/GABRG3/GABRA5/SLC6A13/PPFIA2/CHRFAM7A/CAMK4/PPFIA4/GRIN2B/SLC1A6/DLG2/GRIN2A/PRKCB/KPNA2/GIT1/CHRNA7/CACNG3/GNGT2/CHRNB4
R-HSA-112316	Homo sapiens: Neuronal System	390	0.784618069206964	1.03632080984172	0.001998001998002	0.0138991443339269	tags=11%, list=16%, signal=9%	RPS6KA2/LRRC7/APBA2/SHANK2/SLC1A2/GABRA6/LRFN1/KCNQ2/KCNG1/PLCB2/SLC22A2/KCNK18/DLGAP1/CAMK2A/KCNQ1/KCNJ15/SLC1A3/KCNMB1/CHRNA4/CHRNA1/GABRG3/GABRA5/SLC6A13/PPFIA2/CHRFAM7A/CAMK4/PPFIA4/GRIN2B/SLC1A6/DLG2/GRIN2A/PRKCB/KPNA2/GIT1/CHRNA7/CACNG3/GNGT2/EPB41L5/KCNA10/CHRNB4/PRKACB/GRM5/KCNH7
R-HSA-114608	Homo sapiens: Platelet degranulation	118	0.824279250508888	1.07590446287769	0.001998001998002	0.0138991443339269	tags=20%, list=13%, signal=18%	VWF/PPBP/PF4/PLG/SPARC/CD9/A2M/EGF/HGF/TIMP3/SPP2/ANXA5/APP/SERPING1/SRGN/SELP/ALB/AHSG/HRG/KNG1/LEFTY2/ISLR/LGALS3BP/PLEK
R-HSA-163685	Homo sapiens: Integration of energy metabolism	105	0.830486182736306	1.08197237420839	0.001998001998002	0.0138991443339269	tags=10%, list=16%, signal=8%	ADIPOQ/CHRM3/PLCB2/GNA15/AHCYL1/FFAR1/SLC2A2/GNGT2/PRKACB/PPP2CB
R-HSA-168898	Homo sapiens: Toll-like Receptor Cascades	147	0.807969274317767	1.05819412455324	0.001998001998002	0.0138991443339269	tags=8%, list=8%, signal=8%	RPS6KA2/S100A9/LY86/PTPN4/RIPK3/APP/PLCG2/S100A8/MEF2A/CD180/S100A12/MEF2C
R-HSA-2500257	Homo sapiens: Resolution of Sister Chromatid Cohesion	114	0.831711295230607	1.08518157168587	0.001998001998002	0.0138991443339269	tags=3%, list=1%, signal=3%	AURKB/NUP43/KIF2B
R-HSA-2990846	Homo sapiens: SUMOylation	164	0.802320536343899	1.05215320929339	0.001998001998002	0.0138991443339269	tags=8%, list=19%, signal=6%	AURKB/NUP43/NR1H4/HDAC4/PIAS1/PHC3/CBX4/RORA/HIC1/PIAS3/NCOA2/CBX2/HNRNPC
R-HSA-381753	Homo sapiens: Olfactory Signaling Pathway	351	0.783819750984784	1.03451638734887	0.001998001998002	0.0138991443339269	tags=59%, list=16%, signal=50%	OR10W1/OR1M1/OR5R1/OR8K5/OR8J3/OR8B12/OR6K6/OR10J1/OR5AU1/OR5T2/OR12D2/OR8H1/OR9Q2/OR2Y1/OR5H6/OR1G1/OR5M11/OR6Q1/OR5T1/OR5F1/OR2H2/OR4F6/OR1A2/OR5M10/OR51T1/OR4F15/OR14J1/OR5M1/OR52K2/OR11L1/OR8J1/OR6C4/OR10T2/OR2T27/OR6F1/OR4D10/OR5B12/OR5I1/OR9Q1/OR8K3/OR5D18/OR10K2/OR5M8/OR6C3/OR4C16/OR5AK2/OR10AG1/OR5AC2/OR5AN1/OR5AS1/OR5L1/OR7C1/OR2T33/OR5H1/OR1J2/OR1S1/OR14C36/OR7G1/OR10J3/RTP1/OR51A7/OR5H…
R-HSA-69618	Homo sapiens: Mitotic Spindle Checkpoint	104	0.846710004403992	1.10309233341978	0.001998001998002	0.0138991443339269	tags=3%, list=1%, signal=3%	AURKB/NUP43/KIF2B
R-HSA-76005	Homo sapiens: Response to elevated platelet cytosolic Ca2+	123	0.825438173556204	1.07812375250531	0.001998001998002	0.0138991443339269	tags=20%, list=13%, signal=18%	VWF/PPBP/PF4/PLG/SPARC/CD9/A2M/EGF/HGF/TIMP3/SPP2/ANXA5/APP/SERPING1/SRGN/SELP/ALB/AHSG/HRG/KNG1/LEFTY2/ISLR/PRKCB/LGALS3BP/PLEK
R-HSA-927802	Homo sapiens: Nonsense-Mediated Decay (NMD)	105	0.83270566739834	1.08486395884787	0.001998001998002	0.0138991443339269	tags=4%, list=11%, signal=3%	GSPT1/RPS3/PABPC1/RPL10L
R-HSA-9607240	Homo sapiens: FLT3 Signaling	256	0.798483523255505	1.05183169571411	0.001998001998002	0.0138991443339269	tags=11%, list=13%, signal=10%	SPTA1/LRRC7/VWF/EGFR/IL5RA/RASA3/FLT3/PSMB11/EGF/HGF/CAMK2A/IL3/PDGFRB/PSME4/ANGPT1/IL2RA/GFRA4/IL5/APBB1IP/GRIN2B/DLG2/FGF3/PDGFRA/FGF6/ARTN/SYNGAP1/AREG/FGF23
R-HSA-975957	Homo sapiens: Nonsense Mediated Decay (NMD) enhanced by the Exon Junction Complex (EJC)	105	0.83270566739834	1.08486395884787	0.001998001998002	0.0138991443339269	tags=4%, list=11%, signal=3%	GSPT1/RPS3/PABPC1/RPL10L
R-HSA-157118	Homo sapiens: Signaling by NOTCH	169	0.801165752762568	1.05086332964473	0.002997002997003	0.0177600177600178	tags=11%, list=17%, signal=9%	IKZF1/FLT4/KAT2B/EGFR/DNER/EGF/MAML3/ELF3/NOTCH1/HDAC4/NOTCH2/FCER2/AKT1/HDAC10/GZMB/NOTCH4/DTX2/PSMD12
R-HSA-3108232	Homo sapiens: SUMO E3 ligases SUMOylate target proteins	158	0.802366350066949	1.05173612503885	0.002997002997003	0.0177600177600178	tags=8%, list=19%, signal=7%	AURKB/NUP43/NR1H4/HDAC4/PIAS1/PHC3/CBX4/RORA/HIC1/PIAS3/NCOA2/CBX2/HNRNPC
R-HSA-418555	Homo sapiens: G alpha (s) signalling events	489	0.784138641460763	1.03690833768124	0.002997002997003	0.0177600177600178	tags=48%, list=16%, signal=41%	OR10W1/OR1M1/OR5R1/OR8K5/OR8J3/OR8B12/OR6K6/OR10J1/OR5AU1/OR5T2/OR12D2/OR8H1/OR9Q2/PTGIR/TAAR2/NPSR1/OR2Y1/GPR45/OR5H6/OR1G1/OR5M11/OR6Q1/OR5T1/OR5F1/OR2H2/OR4F6/OR1A2/OR5M10/OR51T1/OR4F15/OR14J1/OR5M1/OR52K2/OR11L1/OR8J1/OR6C4/OR10T2/OR2T27/OR6F1/OR4D10/OR5B12/OR5I1/OR9Q1/GIP/OR8K3/OR5D18/GHRHR/OR10K2/OR5M8/OR6C3/OR4C16/OR5AK2/OR10AG1/OR5AC2/GPR20/OR5AN1/GPR84/OR5AS1/OR5L1/OR7C1/OR2T33/OR5H1/PTG…
R-HSA-5621481	Homo sapiens: C-type lectin receptors (CLRs)	137	0.809596216082519	1.05916741231367	0.002997002997003	0.0177600177600178	tags=14%, list=17%, signal=12%	NFATC1/CLEC4E/CLEC4D/CLEC7A/MUC7/PSMB11/MUC5B/CD209/AHCYL1/PSME4/PLCG2/MUC16/MUC6/CARD9/CLEC6A/CLEC4C/PRKACB/MUC13/PSMD12
R-HSA-2262752	Homo sapiens: Cellular responses to stress	393	0.781684722924909	1.03244906820305	0.003996003996004	0.0220469185986427	tags=5%, list=12%, signal=4%	RPS6KA2/GPX6/NUP43/CAPZA3/GPX5/PSMB11/HSPA12A/CAMK2A/NOX5/IL6/ATP6V1G3/PSME4/FKBP5/PHC3/CBX4/HMGA2/GPX2/NCF2/IFNB1
R-HSA-983705	Homo sapiens: Signaling by the B Cell Receptor (BCR)	107	0.820559285564804	1.06925591815565	0.003996003996004	0.0220469185986427	tags=9%, list=11%, signal=8%	NFATC1/DAPP1/PSMB11/CD79B/AHCYL1/PSME4/PLCG2/BLK/CD22/PRKCB
R-HSA-194840	Homo sapiens: Rho GTPase cycle	125	0.811847924307984	1.06060826149059	0.004995004995005	0.0257806709419613	tags=10%, list=11%, signal=9%	ARHGAP15/ARHGAP25/ARHGAP42/CHN1/A2M/TAGAP/KALRN/ARHGAP27/ARHGAP33/TIAM2/FGD3/ARHGAP8
R-HSA-8953897	Homo sapiens: Cellular responses to external stimuli	407	0.78161745157604	1.03249351968232	0.004995004995005	0.0257806709419613	tags=5%, list=12%, signal=4%	RPS6KA2/GPX6/NUP43/CAPZA3/GPX5/PSMB11/HSPA12A/CAMK2A/NOX5/IL6/ATP6V1G3/PSME4/FKBP5/PHC3/CBX4/HMGA2/GPX2/NCF2/IFNB1
R-HSA-166016	Homo sapiens: Toll Like Receptor 4 (TLR4) Cascade	123	0.812715703906389	1.06150664275753	0.00599400599400599	0.0290618472436654	tags=8%, list=8%, signal=8%	RPS6KA2/LY86/PTPN4/RIPK3/APP/PLCG2/MEF2A/CD180/S100A12/MEF2C
R-HSA-3781865	Homo sapiens: Diseases of glycosylation	136	0.805152265595825	1.05314780142109	0.00599400599400599	0.0290618472436654	tags=21%, list=16%, signal=18%	ADAMTS17/ADAMTS16/ADAMTS14/ADAMTS20/DCN/MUC7/SDC2/GPC5/MUC5B/ADAMTS4/RFT1/THBS2/ALG9/ADAMTS19/ADAMTS12/SBSPON/NOTCH1/ADAMTS3/MUC16/NOTCH2/MAN1B1/MUC6/LUM/PGM1/SEMA5A/HSPG2/CTSA/NOTCH4/MUC13
R-HSA-112314	Homo sapiens: Neurotransmitter receptors and postsynaptic signal transmission	194	0.793905411760821	1.04307602722218	0.00699300699300699	0.0310800310800311	tags=12%, list=15%, signal=10%	RPS6KA2/LRRC7/GABRA6/PLCB2/CAMK2A/KCNJ15/CHRNA4/CHRNA1/GABRG3/GABRA5/CHRFAM7A/CAMK4/GRIN2B/DLG2/GRIN2A/PRKCB/KPNA2/GIT1/CHRNA7/CACNG3/GNGT2/CHRNB4/PRKACB
R-HSA-168255	Homo sapiens: Influenza Life Cycle	134	0.803492772514553	1.05070654421869	0.00699300699300699	0.0310800310800311	tags=4%, list=15%, signal=3%	NUP43/RPS3/GTF2F2/RPL10L/IPO5
R-HSA-201681	Homo sapiens: TCF dependent signaling in response to WNT	165	0.795300627753557	1.04299788335164	0.00699300699300699	0.0310800310800311	tags=10%, list=20%, signal=8%	HECW1/TERT/PSMB11/PSME4/CCDC88C/SOST/CAV1/AKT1/DKK2/SOX6/KREMEN1/WNT8A/PPP2CB/PSMD12/FZD4/PSMD6
R-HSA-418594	Homo sapiens: G alpha (i) signalling events	387	0.778264704667123	1.02789768964753	0.00799200799200799	0.0327877250954174	tags=22%, list=18%, signal=19%	NPY5R/PRKCQ/PPBP/FPR3/GRK1/PF4/DHRS9/SDC2/S1PR4/GNAT1/GPC5/PLCB2/BDKRB1/TAS2R60/GPR31/RBP3/CAMK2A/CCL4/CCR6/LPAR3/CCL13/TAS2R5/HTR5A/RCVRN/PNLIP/AHCYL1/CXCL13/RGS13/APP/RGS6/CCR7/TAS2R40/TAS2R1/PLA2G4A/CX3CL1/CAMK4/CCL1/TAS2R19/CCL28/KNG1/RPE65/SSTR5/CXCR2/TAS2R41/RGS18/CCL21/KPNA2/PLB1/BDKRB2/RHO/GPR55/TAS2R16/P2RY13/HCAR2/CXCL10/TAS2R39/NPY1R/CCR2/OPRM1/HSPG2/GNGT2/MCHR2/C3/PDE1C/SAG/CX3CR1/CCR…
R-HSA-5683057	Homo sapiens: MAPK family signaling cascades	281	0.781452853939048	1.03004162675675	0.00799200799200799	0.0327877250954174	tags=13%, list=17%, signal=11%	SPTA1/LRRC7/VWF/EGFR/IL5RA/RASA3/FLT3/PSMB11/EGF/HGF/CAMK2A/IL3/IL6/PDGFRB/PSME4/ANGPT1/KALRN/IL2RA/GFRA4/IL5/APBB1IP/HSPB1/GRIN2B/DLG2/FGF3/PDGFRA/FGF6/ARTN/SYNGAP1/AREG/FGF23/RAG1/PRKACB/IGF2BP1/PPP2CB/PSMD12/MAPK4
R-HSA-9006931	Homo sapiens: Signaling by Nuclear Receptors	232	0.787922391131386	1.03684856141101	0.00799200799200799	0.0327877250954174	tags=12%, list=19%, signal=10%	KAT2B/EGFR/DHRS9/APOC4/RARG/EGF/ALDH1A3/PDHA2/FKBP5/GTF2F2/PDHX/CAV1/GREB1/HSPB1/UGT1A3/RXRG/AKT1/KPNA2/FABP6/ADH1A/AREG/KDM1A/GNGT2/ALDH1A1/MMP7/NCOA2/S1PR3/CXCL12
R-HSA-3247509	Homo sapiens: Chromatin modifying enzymes	183	0.793682485658547	1.04211295955531	0.00899100899100899	0.0334549171758474	tags=7%, list=17%, signal=6%	PRDM16/KAT2B/MECOM/PADI6/AEBP2/YEATS4/ELP4/KDM1A/HDAC10/MTA2/KDM7A/NCOA2
R-HSA-4839726	Homo sapiens: Chromatin organization	183	0.793682485658547	1.04211295955531	0.00899100899100899	0.0334549171758474	tags=7%, list=17%, signal=6%	PRDM16/KAT2B/MECOM/PADI6/AEBP2/YEATS4/ELP4/KDM1A/HDAC10/MTA2/KDM7A/NCOA2
R-HSA-6791226	Homo sapiens: Major pathway of rRNA processing in the nucleolus and cytosol	166	0.794355976617617	1.04173571869615	0.00899100899100899	0.0334549171758474	tags=2%, list=20%, signal=2%	RPS3/RPL10L/FCF1/RPS28
R-HSA-8868773	Homo sapiens: rRNA processing in the nucleus and cytosol	175	0.794281335699306	1.04245701705414	0.00899100899100899	0.0334549171758474	tags=2%, list=20%, signal=2%	RPS3/RPL10L/FCF1/RPS28
R-HSA-1474228	Homo sapiens: Degradation of the extracellular matrix	135	0.802124230113996	1.04909815074689	0.00999000999000999	0.0363273090545818	tags=30%, list=17%, signal=25%	COL23A1/COL4A2/ADAMTS16/COL5A1/COL11A2/COL4A1/COL12A1/PLG/PRSS1/CTSG/DCN/A2M/ADAMTS4/KLK2/MMP17/COL9A1/COL18A1/CMA1/COL11A1/MMP8/OPTC/COL1A1/COL16A1/MMP14/CAPN14/FBN2/TLL2/MMP20/FBN3/MMP12/CAPNS2/HSPG2/TPSAB1/COL8A2/CAPN13/COL8A1/COL13A1/ELANE/MMP7/COL1A2/NID1
R-HSA-195721	Homo sapiens: Signaling by WNT	261	0.782394426898403	1.03063606455235	0.010989010989011	0.0390720390720391	tags=9%, list=17%, signal=8%	NFATC1/WNT7A/HECW1/TERT/PSMB11/PLCB2/CAMK2A/WNT7B/PSME4/CCDC88C/SOST/CAV1/DAAM1/PRKG2/AKT1/PRKCB/DKK2/SOX6/KREMEN1/GNGT2/WNT8A/ROR2/PPP2CB/PSMD12
R-HSA-425407	Homo sapiens: SLC-mediated transmembrane transport	239	0.784928869084373	1.03326832329557	0.011988011988012	0.040810253576211	tags=18%, list=18%, signal=15%	SLC12A7/SLC4A10/SLC2A9/SLC1A2/SLC30A8/SLC22A2/RHBG/RHAG/SLCO1B1/SLC26A3/SLC1A3/SLC9A9/SLC4A9/SLC25A22/SLC14A2/ALB/SLC9A4/SLC6A13/SLC6A18/SLCO1A2/FGF21/SLC26A4/SLCO1B3/SLC1A6/SLC6A19/AVP/SLC9A2/SLC34A1/SLC2A2/SLC5A12/SLC26A9/SLC10A6/SLC22A8/SLC13A4/RSC1A1/SLC5A9/LCN1/SLC22A3/SLC13A1/SLC15A1/SLC22A6/SLC4A1/SLC13A2
R-HSA-5619115	Homo sapiens: Disorders of transmembrane transporters	166	0.793700281172797	1.04087582541712	0.011988011988012	0.040810253576211	tags=14%, list=18%, signal=11%	NUP43/SLC2A9/PSMB11/RHAG/SLCO1B1/SLC26A3/SLC1A3/GCK/SLC9A9/PSME4/ALB/SLC6A18/SLC26A4/SLCO1B3/SLC6A19/AVP/SLC34A1/SLC2A2/CFTR/ABCB11/PSMD12/SLC4A1/DERL1
R-HSA-6809371	Homo sapiens: Formation of the cornified envelope	127	0.802980641705018	1.04922099659265	0.013986013986014	0.0466200466200466	tags=52%, list=17%, signal=43%	PCSK6/EVPL/SPRR1A/LCE4A/KRT2/SPRR2G/KRT78/PKP2/KRT17/SPRR2D/KRT85/SPRR3/LCE6A/KRT26/LELP1/LCE2D/KRT16/LCE2A/LCE3E/PPL/KRT82/LCE2B/KRT1/SPRR2A/KRT31/KRT38/KRT3/KRT73/CASP14/SPRR1B/KRT76/LCE1D/LCE3D/KRT14/LCE5A/IVL/RPTN/KRT28/PRSS8/KRT71/KRT24/LCE1C/LCE1A/KRT6A/LCE3B/KRT75/LCE3C/KRT6C/SPINK5/SPRR2B/KRT9/KRT74/LCE3A/DSG4/KRT83/KRT84/KRT37/KRT6B/DSG3/KRT25/LCE1E/DSC2/SPRR2E/KRT5/SPINK6/SPRR2F
R-HSA-69242	Homo sapiens: S Phase	155	0.792538877059915	1.03861842362948	0.014985014985015	0.0489306611755591	tags=7%, list=20%, signal=6%	PSMB11/CABLES1/PSME4/GINS4/AKT1/PRIM2/PSMD12/ORC5/ANAPC2/CCNA1/PSMD6
R-HSA-168273	Homo sapiens: Influenza Viral RNA Transcription and Replication	124	0.803553943272068	1.04961325524386	0.015984015984016	0.0511488511488511	tags=4%, list=15%, signal=3%	NUP43/RPS3/GTF2F2/RPL10L/IPO5
R-HSA-6798695	Homo sapiens: Neutrophil degranulation	457	0.774073836453829	1.02319942599497	0.016983016983017	0.0522554368708215	tags=16%, list=16%, signal=14%	TCN1/LRRC7/LAIR1/CD93/SERPINB10/ABCA13/CLEC12A/PTPRC/PPBP/SERPINB3/CLEC5A/DEFA4/BIN2/MS4A3/SERPINB12/CLEC4D/RNASE2/CR1/S100A9/FCAR/CTSG/NFAM1/DEFA1B/SIGLEC5/GPR84/RNASE3/KRT1/CTSZ/ITGAX/ADGRE3/SIGLEC14/DOCK2/CEACAM3/MMP8/FCN1/VAMP8/CRISP3/S100A8/OLR1/PRTN3/FCGR3B/FRK/CD33/PRG2/S100A12/MNDA/ATP8A1/AHSG/CRACR2A/TBC1D10C/SIGLEC9/CPNE1/SIRPB1/ATP8B4/MCEMP1/OLFM4/CXCR2/TARM1/PGM1/GMFG/LILRA3/CLEC4C/GA…
R-HSA-69620	Homo sapiens: Cell Cycle Checkpoints	243	0.781938666920352	1.02948678344604	0.016983016983017	0.0522554368708215	tags=6%, list=20%, signal=5%	AURKB/NUP43/KIF2B/PSMB11/ZNF385A/PSME4/PKMYT1/MCM10/PPP2CB/CENPE/PSMD12/ORC5/ANAPC2/CCNA1/PSMD6
R-HSA-375276	Homo sapiens: Peptide ligand-binding receptors	187	0.787001258071062	1.03368224124825	0.020979020979021	0.0621600621600622	tags=32%, list=17%, signal=26%	NPY5R/NPFF/NPSR1/PPBP/FPR3/PF4/KEL/BDKRB1/CCL7/CCL11/CCL4/NTS/CCR6/C5AR2/RXFP2/CCL13/MC3R/RXFP1/PROKR1/CXCL13/APP/CCR7/PROK1/CX3CL1/CCL3/CCL1/CCL28/KNG1/MC2R/SSTR5/CXCR2/CCL21/BDKRB2/AVP/XCL1/CXCL10/NPY1R/CCR2/OPRM1/MC5R/MCHR2/C3/EDN2/CCRL2/CX3CR1/CCR3/EDNRA/FPR2/PDYN/NPBWR2/NPS/NPW/QRFPR/CXCL9/CXCR1/TAC1/CXCL11/NPY/CCR8
R-HSA-5357801	Homo sapiens: Programmed Cell Death	167	0.78976633436022	1.03574869065103	0.020979020979021	0.0621600621600622	tags=6%, list=17%, signal=5%	PRKCQ/TP63/PSMB11/DCC/RIPK3/PSME4/AKT1/DSG3/GZMB/PSMD12
R-HSA-453279	Homo sapiens: Mitotic G1-G1/S phases	144	0.793307118439273	1.0387518875108	0.021978021978022	0.0639360639360639	tags=6%, list=20%, signal=5%	CABLES1/AKT1/PRIM2/MCM10/PPP2CB/PSMD12/ORC5/CCNA1/PSMD6
R-HSA-2132295	Homo sapiens: MHC class II antigen presentation	119	0.800381094983169	1.04483451253073	0.022977022977023	0.0656486370772085	tags=14%, list=17%, signal=12%	KIF2B/CAPZA3/HLA-DOA/HLA-DQA2/HLA-DRA/KIF4B/HLA-DQB2/HLA-DOB/HLA-DPB1/KLC3/LAG3/HLA-DMB/KIF26A/HLA-DPA1/HLA-DQA1/CTSA/CENPE
R-HSA-69278	Homo sapiens: Cell Cycle, Mitotic	449	0.771898914527639	1.02016489586072	0.023976023976024	0.0673011199326989	tags=6%, list=21%, signal=5%	AURKB/NUP43/KIF2B/TUBGCP6/PSMB11/CABLES1/PSME4/BLZF1/PKMYT1/SSNA1/BORA/GINS4/AKT1/PRKCB/PRIM2/MCM10/PPP2CB/CEP131/CENPE/PSMD12/PPP1R12A/ORC5/ANAPC2/CCNA1/PSMD6/TUBA3E
R-HSA-9010553	Homo sapiens: Regulation of expression of SLITs and ROBOs	156	0.789963305650839	1.03531029525666	0.024975024975025	0.0681285927187567	tags=6%, list=20%, signal=5%	GSPT1/PSMB11/RPS3/SLIT2/PSME4/PABPC1/RPL10L/PSMD12/PSMD6/RPS28
R-HSA-1474244	Homo sapiens: Extracellular matrix organization	293	0.77759206664471	1.02526674704031	0.025974025974026	0.0681285927187567	tags=25%, list=19%, signal=20%	COL23A1/COL4A2/ADAMTS16/COL5A1/MFAP5/VWF/HAPLN1/ADAMTS14/COL11A2/COL20A1/COL4A1/COL12A1/ITGB4/PLG/PRSS1/SPARC/CTSG/DCN/SDC2/A2M/ADAMTS4/KLK2/MMP17/LAMC3/COL9A1/ITGAX/IBSP/COL18A1/LAMA1/CMA1/COL11A1/MMP8/OPTC/ADAMTS3/COL1A1/APP/COL16A1/COL21A1/MMP14/CAPN14/FBN2/BMP7/TLL2/MMP20/VCAM1/DMP1/FBN3/ITGA8/PXDN/DSPP/MMP12/LUM/CAPNS2/HSPG2/TPSAB1/COL8A2/CAPN13/COL8A1/COL13A1/ELANE/ADAM19/MUSK/MMP7/TNC/COL1…
R-HSA-162906	Homo sapiens: HIV Infection	215	0.782508520518469	1.02905318229111	0.025974025974026	0.0681285927187567	tags=7%, list=20%, signal=6%	NUP43/PSMB11/DOCK2/SSRP1/CHMP4B/PSME4/GTF2F2/CD28/CD8B/MVB12B/PSMD12/NELFB/APOBEC3G/CUL5/PSMD6/NELFE
R-HSA-500792	Homo sapiens: GPCR ligand binding	437	0.771795826681334	1.01984183137447	0.025974025974026	0.0681285927187567	tags=26%, list=18%, signal=22%	NPY5R/WNT7A/GPR132/PTGIR/NPFF/TAAR2/NPSR1/PPBP/FPR3/PF4/GIP/CHRM3/KEL/S1PR4/GHRHR/GPR35/BDKRB1/PTGDR/TAS2R60/GPR31/VIP/CCL7/CCL11/CCL4/NTS/CCR6/ADGRE3/C5AR2/WNT7B/RXFP2/LPAR3/CCL13/MC3R/RXFP1/LTB4R/PROKR1/TAS2R5/HTR5A/ADCYAP1R1/GPR65/CXCL13/APP/TAAR9/SCTR/CCR7/TAS2R40/PROK1/TAS2R1/CX3CL1/ADGRE1/CCL3/CCL1/TAS2R19/CCL28/KNG1/MC2R/SSTR5/CALCRL/CXCR2/TAS2R41/CCL21/FFAR1/BDKRB2/AVP/RHO/XCL1/GPR55/TAS2…
R-HSA-9006934	Homo sapiens: Signaling by Receptor Tyrosine Kinases	458	0.771354899007107	1.01963243788415	0.027972027972028	0.0721858786374915	tags=11%, list=13%, signal=10%	RPS6KA2/PCSK6/COL4A2/COL5A1/FLT4/COL11A2/TNS3/COL4A1/EGFR/PLG/SPARC/FLT3/ADAP1/SOCS6/FGFBP1/LAMC3/THBS2/EGF/HGF/COL9A1/LAMA1/CMA1/COL11A1/PDGFRB/ADCYAP1R1/ATP6V1G3/AHCYL1/COL1A1/MEF2A/FLT1/GFAP/PCSK5/GRB7/GTF2F2/PAG1/GABRG3/CAV1/MEF2C/HSPB1/GRIN2B/AKT1/PRKCB/CSN2/NCF2/FGF3/PDGFRA/FGF6/HPN/AREG/FGF23/CTNNA1
R-HSA-983712	Homo sapiens: Ion channel transport	175	0.786717125656092	1.03252934598395	0.02997002997003	0.0761143618286475	tags=21%, list=18%, signal=17%	ANO1/ATP10A/ATP12A/TRPM3/CASQ2/ATP8B3/TRPV6/ATP13A5/CAMK2A/ATP10B/RIPK3/ATP6V1G3/FXYD2/TRPM8/CLCA1/ATP8A2/ANO2/TRDN/ATP8A1/BEST2/TRPM1/BSND/ATP8B4/TRPV5/TRPM6/ATP10D/FXYD4/ASIC5/TRPM5/FXYD1/ATP7B/PLN/ATP4B/STOML3/CLCN1/TTYH2
R-HSA-202403	Homo sapiens: TCR signaling	111	0.798968773769327	1.04174487906039	0.033966033966034	0.0849150849150849	tags=17%, list=17%, signal=14%	PRKCQ/ITK/PTPRC/HLA-DQA2/HLA-DRA/PSMB11/LCP2/HLA-DQB2/PSME4/HLA-DPB1/PAG1/INPP5D/CD3E/ZAP70/PTPN22/HLA-DPA1/HLA-DQA1/CD3D/PSMD12
R-HSA-69206	Homo sapiens: G1/S Transition	126	0.793453230764173	1.03676052663059	0.038961038961039	0.0959040959040959	tags=7%, list=20%, signal=6%	CABLES1/AKT1/PRIM2/MCM10/PPP2CB/PSMD12/ORC5/CCNA1/PSMD6
R-HSA-5358351	Homo sapiens: Signaling by Hedgehog	145	0.788583232463544	1.03263243984849	0.045954045954046	0.111403747767384	tags=6%, list=9%, signal=5%	GLI2/PSMB11/GPC5/PSME4/EVC/IFT122/SPOPL/IFT140
R-HSA-5173105	Homo sapiens: O-linked glycosylation	107	0.79741013465363	1.03909067958302	0.048951048951049	0.116898027345789	tags=21%, list=16%, signal=17%	ADAMTS17/ADAMTS16/GALNT9/ADAMTS14/ADAMTS20/MUC7/MUC5B/ADAMTS4/THBS2/ADAMTS19/ADAMTS12/SBSPON/ADAMTS3/MUC16/MUC6/GALNT8/SEMA5A/GALNT1/B3GNT5/GALNT18/MUC13/B3GNTL1
R-HSA-72312	Homo sapiens: rRNA processing	181	0.78251484527331	1.02731047857771	0.04995004995005	0.117529529294235	tags=2%, list=20%, signal=2%	RPS3/RPL10L/FCF1/RPS28
R-HSA-109581	Homo sapiens: Apoptosis	164	0.785076877152188	1.02954008830661	0.0529470529470529	0.122775774949688	tags=5%, list=17%, signal=5%	PRKCQ/TP63/PSMB11/DCC/PSME4/AKT1/DSG3/GZMB/PSMD12
R-HSA-69306	Homo sapiens: DNA Replication	123	0.791577087513293	1.0338970104936	0.0569430569430569	0.130155558726987	tags=8%, list=20%, signal=7%	PSMB11/PSME4/GINS4/PRIM2/MCM10/PSMD12/ORC5/ANAPC2/CCNA1/PSMD6
R-HSA-162909	Homo sapiens: Host Interactions of HIV factors	120	0.790945629900513	1.03267590045606	0.0579420579420579	0.130573651700412	tags=8%, list=20%, signal=7%	NUP43/PSMB11/DOCK2/PSME4/CD28/CD8B/PSMD12/APOBEC3G/CUL5/PSMD6
R-HSA-1799339	Homo sapiens: SRP-dependent cotranslational protein targeting to membrane	102	0.795213229130373	1.03560298498526	0.0649350649350649	0.142323429994663	tags=5%, list=15%, signal=4%	SEC11C/RPS3/TRAM1/RPL10L/SPCS2
R-HSA-425393	Homo sapiens: Transport of inorganic cations/anions and amino acids/oligopeptides	103	0.794984070299435	1.03544145363584	0.0649350649350649	0.142323429994663	tags=17%, list=13%, signal=14%	SLC12A7/SLC4A10/SLC1A2/SLC26A3/SLC1A3/SLC9A9/SLC4A9/SLC25A22/SLC9A4/SLC6A18/SLC26A4/SLC1A6/SLC6A19/SLC9A2/SLC34A1/SLC5A12/SLC26A9
R-HSA-1428517	Homo sapiens: The citric acid (TCA) cycle and respiratory electron transport	138	0.785406515523698	1.02757228320426	0.0719280719280719	0.153446553446553	tags=7%, list=21%, signal=6%	NDUFS4/PDHA2/PDHX/SURF1/NDUFB6/NDUFC2/UCP1/ME2/NDUFV2/MPC1
R-HSA-69239	Homo sapiens: Synthesis of DNA	116	0.790908419858519	1.03211647969189	0.0719280719280719	0.153446553446553	tags=8%, list=20%, signal=6%	PSMB11/PSME4/GINS4/PRIM2/PSMD12/ORC5/ANAPC2/CCNA1/PSMD6
R-HSA-8878166	Homo sapiens: Transcriptional regulation by RUNX2	117	0.789778004464959	1.03078408830113	0.0759240759240759	0.15984015984016	tags=12%, list=21%, signal=10%	GLI2/PSMB11/HDAC4/COL1A1/PSME4/TWIST2/AKT1/BGLAP/UCMA/RBM14-RBM4/PSMD12/MMP13/PSMD6/ZNF521
R-HSA-373076	Homo sapiens: Class A/1 (Rhodopsin-like receptors)	306	0.770637412984833	1.01633964223636	0.0789210789210789	0.163938625477087	tags=28%, list=18%, signal=23%	NPY5R/GPR132/PTGIR/NPFF/TAAR2/NPSR1/PPBP/FPR3/PF4/CHRM3/KEL/S1PR4/GPR35/BDKRB1/PTGDR/GPR31/CCL7/CCL11/CCL4/NTS/CCR6/C5AR2/RXFP2/LPAR3/CCL13/MC3R/RXFP1/LTB4R/PROKR1/HTR5A/GPR65/CXCL13/APP/TAAR9/CCR7/PROK1/CX3CL1/CCL3/CCL1/CCL28/KNG1/MC2R/SSTR5/CXCR2/CCL21/FFAR1/BDKRB2/AVP/RHO/XCL1/GPR55/P2RY13/HCAR2/CXCL10/GPHB5/TSHB/PTGER4/LTB4R2/NPY1R/CCR2/OPRM1/MC5R/MCHR2/FSHR/C3/EDN2/CCRL2/CX3CR1/CCR3/EDNRA/FP…
R-HSA-168254	Homo sapiens: Influenza Infection	144	0.783257614430137	1.02559312337595	0.0799200799200799	0.163938625477087	tags=4%, list=15%, signal=4%	NUP43/RPS3/GTF2F2/KPNA2/RPL10L/IPO5
R-HSA-68877	Homo sapiens: Mitotic Prometaphase	182	0.777222918919063	1.02042260054735	0.0909090909090909	0.184119677790564	tags=4%, list=17%, signal=4%	AURKB/NUP43/KIF2B/TUBGCP6/SSNA1/PPP2CB/CEP131/CENPE
R-HSA-194315	Homo sapiens: Signaling by Rho GTPases	364	0.768552032901989	1.01460354619725	0.0929070929070929	0.185814185814186	tags=10%, list=18%, signal=8%	ARHGAP15/AURKB/NUP43/KIF2B/ARHGAP25/ARHGAP42/CHN1/S100A9/A2M/KLK2/TAGAP/S100A8/RTKN/KALRN/KLC3/ARHGAP27/DAAM1/ARHGAP33/TIAM2/PRKCB/MYL9/FGD3/NCF2/ARHGAP8/KDM1A/CTNNA1/CFTR/FMNL3/ARAP2/PPP2CB/WASL/CENPE/NCOA2/PPP1R12A/NOX3
R-HSA-5696398	Homo sapiens: Nucleotide Excision Repair	107	0.789293758043758	1.02851437647274	0.0949050949050949	0.187466854133521	tags=4%, list=21%, signal=3%	COPS4/PIAS1/PIAS3/INO80E
R-HSA-6805567	Homo sapiens: Keratinization	210	0.77393880608763	1.01758077425393	0.0999000999000999	0.194927024195317	tags=50%, list=20%, signal=40%	PCSK6/EVPL/KRTAP9-1/SPRR1A/LCE4A/KRT2/SPRR2G/KRT78/PKP2/KRT17/SPRR2D/KRT85/SPRR3/LCE6A/KRT26/LELP1/LCE2D/KRT16/LCE2A/LCE3E/PPL/KRT82/LCE2B/KRT1/SPRR2A/KRTAP9-7/KRTAP10-7/KRT31/KRT38/KRTAP25-1/KRTAP4-6/KRTAP24-1/KRT3/KRTAP13-1/KRTAP9-3/KRT73/KRTAP4-1/CASP14/KRTAP9-9/SPRR1B/KRT76/KRTAP10-1/LCE1D/LCE3D/KRT14/LCE5A/IVL/RPTN/KRT28/KRTAP20-2/PRSS8/KRT71/KRTAP5-9/KRT24/LCE1C/LCE1A/KRT6A/KRTAP5-6/LCE3B/K…
R-HSA-198933	Homo sapiens: Immunoregulatory interactions between a Lymphoid and a non-Lymphoid cell	120	0.786056915517209	1.02629308811473	0.103896103896104	0.200281646064779	tags=41%, list=17%, signal=34%	IFITM1/LAIR1/CD1C/SIGLEC6/SIGLEC7/LILRB1/LILRA4/KLRD1/LILRB4/CD1B/SIGLEC5/TREM2/KIR2DL4/CLEC2B/CD300LG/LILRA1/FCGR3A/SH2D1B/COL1A1/HCST/CD33/KIR3DL2/CD300LD/CD22/NCR2/TREML2/SIGLEC9/VCAM1/LILRA2/CD3E/KLRK1/RAET1E/COLEC12/CLEC4G/CD300E/CD300LB/CD1A/TREM1/LILRA3/SLAMF6/CD8B/CRTAM/C3/LILRA5/CD3D/KLRC4-KLRK1/TREML4/CD200R1/KLRG1
R-HSA-8939211	Homo sapiens: ESR-mediated signaling	159	0.779152397829824	1.0213698274427	0.106893106893107	0.202096753820892	tags=11%, list=19%, signal=9%	KAT2B/EGFR/EGF/FKBP5/GTF2F2/CAV1/GREB1/HSPB1/AKT1/KPNA2/AREG/KDM1A/GNGT2/MMP7/NCOA2/S1PR3/CXCL12
R-HSA-948021	Homo sapiens: Transport to the Golgi and subsequent modification	183	0.775672987279535	1.01846630992528	0.108891108891109	0.202096753820892	tags=5%, list=14%, signal=5%	SPTA1/CAPZA3/TFG/LMAN1L/CTSZ/MIA2/ST8SIA2/PPP6R3/AREG/MAN1A1
R-HSA-381426	Homo sapiens: Regulation of Insulin-like Growth Factor (IGF) transport and uptake by Insulin-like Growth Factor Binding Proteins (IGFBPs)	117	0.786495890793187	1.02650041550987	0.10989010989011	0.202096753820892	tags=22%, list=20%, signal=18%	ITIH2/PLG/IGFALS/CTSG/SDC2/KLK2/ENAM/IL6/SPP2/GZMH/APP/ALB/AHSG/DMP1/KNG1/FGF23/C3/C4B/KLK1/IGF2/APOA5/TNC/IGFBP6/TF/APOB/IGFBP1
R-HSA-5663205	Homo sapiens: Infectious disease	356	0.767960651608706	1.01367434916705	0.10989010989011	0.202096753820892	tags=7%, list=21%, signal=6%	NUP43/ANTXR2/CD9/PSMB11/RPS3/DOCK2/ANTXR1/SSRP1/CHMP4B/PSME4/GTF2F2/CD28/KPNA2/RPL10L/CD8B/MVB12B/IPO5/PSMD12/NELFB/APOBEC3G/CUL5/PSMD6/NELFE/RPS28/GRB2/SYT1
R-HSA-6785807	Homo sapiens: Interleukin-4 and Interleukin-13 signaling	103	0.78768252305699	1.0259314207019	0.117882117882118	0.213718865404259	tags=17%, list=20%, signal=13%	IL17A/HGF/CCL11/OSM/ITGAX/IL6/IL10/FCER2/VCAM1/AKT1/RORA/OPRM1/LCN2/IL23R/COL1A2/IL12B/IL4
R-HSA-446203	Homo sapiens: Asparagine N-linked glycosylation	297	0.769077126632291	1.01414320828587	0.118881118881119	0.213718865404259	tags=7%, list=15%, signal=6%	SPTA1/CAPZA3/TFG/NEU4/LMAN1L/RFT1/CTSZ/ST6GALNAC1/ALG9/GFPT2/CMAS/MIA2/GNPNAT1/MAN1B1/UMOD/ST8SIA2/PPP6R3/AREG/ASGR2/MAN1A1/CTSA
R-HSA-196854	Homo sapiens: Metabolism of vitamins and cofactors	181	0.775056838725302	1.01751936940918	0.121878121878122	0.216672216672217	tags=8%, list=19%, signal=6%	TCN1/VNN2/PRSS1/SDC2/GPC5/ACP5/PNLIP/PRKG2/AKT1/PLB1/HSPG2/CUBN/BCO1/APOB
R-HSA-6807070	Homo sapiens: PTEN Regulation	135	0.78103299940664	1.02151293351823	0.124875124875125	0.219560659121099	tags=10%, list=20%, signal=8%	MECOM/PSMB11/PSME4/OTUD3/FRK/PHC3/CBX4/PREX2/AKT1/KDM1A/MTA2/PSMD12/CBX2/PSMD6
R-HSA-8978868	Homo sapiens: Fatty acid metabolism	168	0.776448676897258	1.01835033107711	0.126873126873127	0.219995058704736	tags=12%, list=22%, signal=9%	OLAH/CYP2C19/ACOXL/CYP4F2/PLA2G4A/HAO2/HACD1/GPX2/ACOT1/ACADVL/ALOX5AP/THEM5/TECRL/CYP1A2/CYP2C9/CYP2U1/MAPKAPK2/DPEP2/CYP4A22/ELOVL2
R-HSA-376176	Homo sapiens: Signaling by ROBO receptors	200	0.773562139019046	1.01661198630697	0.127872127872128	0.219995058704736	tags=8%, list=20%, signal=6%	GSPT1/PSMB11/RPS3/SLIT3/DCC/SLIT2/PSME4/PABPC1/RPL10L/PRKACB/PSMD12/CAP2/CXCL12/CDC42/PSMD6/RPS28
R-HSA-8878171	Homo sapiens: Transcriptional regulation by RUNX1	175	0.774856143678799	1.01696236318371	0.12987012987013	0.221055540204476	tags=13%, list=18%, signal=10%	SERPINB13/PRKCQ/KAT2B/PF4/CR1/PSMB11/SPI1/IL3/IFNG/PSME4/BLK/IL2RA/YAF2/PHC3/CBX4/PRKCB/MYL9/CTLA4/PSMD12/TCF12/LIFR/CBX2
R-HSA-71387	Homo sapiens: Metabolism of carbohydrates	279	0.769299345488248	1.01394486937549	0.137862137862138	0.232188863767811	tags=13%, list=22%, signal=10%	NUP43/PGK2/G6PC2/DCN/SDC2/GPC5/RHCE/GCK/CHST15/HS3ST5/B3GALT2/PRPS1L1/CHST11/RPEL1/HS3ST4/LUM/PGM1/HSPG2/GALNS/HYAL1/NDST4/ALDH1A1/PRKACB/PPP2CB/B3GALT1/CSPG4/HK3/CHP1/LALBA/GOT2/RHD/SLC25A11/KERA/FUT7/DSEL/FUT6/FMOD
R-HSA-983231	Homo sapiens: Factors involved in megakaryocyte development and platelet production	147	0.777073426870371	1.01772995681674	0.158841158841159	0.264225570348019	tags=21%, list=21%, signal=17%	KIF18B/KIF2B/IFNA8/IFNA14/IFNA2/KIF4B/IFNA7/ZFPM2/IFNA13/DOCK2/CABLES1/KIF12/KLC3/HBG2/HBE1/IFNB1/KIF26A/IFNA17/KDM1A/IFNA1/IFNA6/IFNA16/IFNA5/PRKACB/CENPE/KIF25/IFNA21/HBD/CDC42/DOCK8/TUBA3E
R-HSA-400206	Homo sapiens: Regulation of lipid metabolism by Peroxisome proliferator-activated receptor alpha (PPARalpha)	116	0.78190613823565	1.02036871852954	0.160839160839161	0.264225570348019	tags=11%, list=17%, signal=9%	TNFRSF21/NR1H4/FHL2/FABP1/HELZ2/MED24/TIAM2/CYP7A1/MED13L/RORA/APOA5/SULT2A1/NCOA2
R-HSA-2559583	Homo sapiens: Cellular Senescence	125	0.779721491861875	1.01863788915318	0.161838161838162	0.264225570348019	tags=8%, list=21%, signal=6%	RPS6KA2/IL6/PHC3/CBX4/HMGA2/IFNB1/CBX2/ANAPC2/CCNA1/MAPKAPK2
R-HSA-1989781	Homo sapiens: PPARA activates gene expression	114	0.781919611399512	1.02021549748853	0.166833166833167	0.269629360538451	tags=11%, list=17%, signal=10%	TNFRSF21/NR1H4/FHL2/FABP1/HELZ2/MED24/TIAM2/CYP7A1/MED13L/RORA/APOA5/SULT2A1/NCOA2
R-HSA-71291	Homo sapiens: Metabolism of amino acids and derivatives	336	0.765757468072802	1.0104375887215	0.170829170829171	0.273326673326673	tags=12%, list=20%, signal=10%	TPO/SLC25A21/KYNU/TSTD1/SARDH/IDO1/AMT/DAO/PSMB11/TH/RPS3/CPS1/PSME4/TYRP1/PDHA2/OCA2/PDHX/IDO2/ASPG/RPL10L/BHMT/TSHB/AGXT/DBH/UROC1/DDC/DCT/BBOX1/AGXT2/PSMD12/CGA/TYR/HIBCH/FOLH1B/DUOX2/ACAD8/HPD/PSMD6/GOT2/RPS28
R-HSA-162599	Homo sapiens: Late Phase of HIV Life Cycle	126	0.778511822776864	1.01723743262465	0.178821178821179	0.283281075360283	tags=6%, list=20%, signal=4%	NUP43/SSRP1/CHMP4B/GTF2F2/MVB12B/NELFB/NELFE
R-HSA-8957322	Homo sapiens: Metabolism of steroids	144	0.775852569628435	1.01589699928217	0.188811188811189	0.296174413821473	tags=15%, list=17%, signal=13%	NR1H4/HSD3B2/SRD5A2/CYP27B1/CYP11B1/CYP11B2/SLCO1B1/HELZ2/HSD3B1/ALB/CYP21A2/HSD11B1/SLCO1A2/CYP7A1/SLCO1B3/FABP6/AKR1D1/HSD3B7/ABCB11/NCOA2/CUBN/CGA
R-HSA-72766	Homo sapiens: Translation	259	0.767665337533298	1.01122887156545	0.197802197802198	0.307265549983997	tags=5%, list=21%, signal=4%	GSPT1/SEC11C/RPS3/PABPC1/MRPL42/TRAM1/RPL10L/SPCS2/MRPS22/MRPL11/SARS2/MRPS23/RPS28/MRPL40
R-HSA-68886	Homo sapiens: M Phase	309	0.765709772997952	1.00990129366119	0.200799200799201	0.308921847383386	tags=6%, list=22%, signal=4%	AURKB/NUP43/KIF2B/TUBGCP6/PSMB11/PSME4/BLZF1/SSNA1/PRKCB/PPP2CB/CEP131/CENPE/PSMD12/ANAPC2/PSMD6/TUBA3E/TUBA3C
R-HSA-2555396	Homo sapiens: Mitotic Metaphase and Anaphase	187	0.76988229452952	1.01119743779972	0.20979020979021	0.318200318200318	tags=6%, list=22%, signal=5%	AURKB/NUP43/KIF2B/PSMB11/PSME4/PPP2CB/CENPE/PSMD12/ANAPC2/PSMD6/TUBA3E/TUBA3C
R-HSA-162587	Homo sapiens: HIV Life Cycle	139	0.77488829672116	1.01397654948789	0.212787212787213	0.318200318200318	tags=5%, list=20%, signal=4%	NUP43/SSRP1/CHMP4B/GTF2F2/MVB12B/NELFB/NELFE
R-HSA-2672351	Homo sapiens: Stimuli-sensing channels	103	0.780446541354206	1.01650678479694	0.214785214785215	0.318200318200318	tags=18%, list=18%, signal=15%	ANO1/TRPM3/CASQ2/TRPV6/RIPK3/TRPM8/CLCA1/ANO2/TRDN/BEST2/TRPM1/BSND/TRPV5/TRPM6/ASIC5/TRPM5/STOML3/CLCN1/TTYH2
R-HSA-68882	Homo sapiens: Mitotic Anaphase	186	0.76989113264187	1.01111249294639	0.214785214785215	0.318200318200318	tags=6%, list=22%, signal=5%	AURKB/NUP43/KIF2B/PSMB11/PSME4/PPP2CB/CENPE/PSMD12/ANAPC2/PSMD6/TUBA3E/TUBA3C
R-HSA-2467813	Homo sapiens: Separation of Sister Chromatids	176	0.769979474556158	1.01062631838221	0.223776223776224	0.328243185386043	tags=7%, list=22%, signal=5%	AURKB/NUP43/KIF2B/PSMB11/PSME4/PPP2CB/CENPE/PSMD12/ANAPC2/PSMD6/TUBA3E/TUBA3C
R-HSA-8856688	Homo sapiens: Golgi-to-ER retrograde transport	132	0.774580797453666	1.01247179910941	0.225774225774226	0.328243185386043	tags=11%, list=22%, signal=8%	KIF18B/KIF2B/CAPZA3/KIF4B/KIF12/PLA2G4A/KLC3/KIF26A/GALNT1/CENPE/KIF25/STX18/TUBA3E/TUBA3C
R-HSA-202733	Homo sapiens: Cell surface interactions at the vascular wall	130	0.774820310857663	1.01268065007169	0.227772227772228	0.328243185386043	tags=31%, list=22%, signal=24%	CD48/DOK2/SIRPG/PF4/SPN/SDC2/CD84/ITGAX/JCHAIN/CD244/CEACAM3/GYPC/IGLL1/COL1A1/OLR1/PSG3/GRB7/ANGPT1/SELP/INPP5D/CAV1/PSG5/PSG6/PSG4/TREM1/SELE/PSG9/PF4V1/EPCAM/COL1A2/VPREB1/APOB/GYPA/PSG2/PECAM1/GRB2/PSG7/SELL/PSG1/SLC7A11
R-HSA-449147	Homo sapiens: Signaling by Interleukins	420	0.762223958660391	1.006990949489	0.22977022977023	0.328243185386043	tags=17%, list=22%, signal=13%	IL21/RPS6KA2/IL17A/IL26/IL21R/IL5RA/SERPINB2/CTSG/PSMB11/CD86/PTPN4/HGF/CCL11/CCL4/OSM/ITGAX/HAVCR2/IL3/IL6/IL18RAP/IFNG/TSLP/APP/PSME4/MEF2A/IL10/PRTN3/IL25/INPP5D/IL2RA/S100A12/MEF2C/FCER2/IL5/IL22/VCAM1/CCL3/IL16/AKT1/CASP1/IL24/PTPN7/CXCL10/RORA/CCR2/OPRM1/IL31RA/LCN2/LCP1/IL1RL1/RAG1/NOD2/IL23R/PPP2CB/IL1F10/IL22RA2/RALA/PSMD12/LIFR/COL1A2/IL12B/CSF3R/IL36RN/IL4/CDC42/PSMD6/GRB2/MAPKAPK2/IL3…
R-HSA-5688426	Homo sapiens: Deubiquitination	220	0.767290215380574	1.00937727314272	0.232767232767233	0.329581922502276	tags=7%, list=21%, signal=6%	TNIP3/KAT2B/PSMB11/PSME4/OTUD3/CFTR/NOD2/PSMD12/USP17L2/USP17L8/YOD1/CCNA1/PSMD6/MBD5/INO80E/IL33
R-HSA-1630316	Homo sapiens: Glycosaminoglycan metabolism	118	0.775681004305315	1.01247077830274	0.240759240759241	0.337907706328759	tags=14%, list=22%, signal=11%	DCN/SDC2/GPC5/CHST15/HS3ST5/CHST11/HS3ST4/LUM/HSPG2/GALNS/HYAL1/NDST4/CSPG4/CHP1/KERA/DSEL/FMOD
R-HSA-8957275	Homo sapiens: Post-translational protein phosphorylation	100	0.777955303254739	1.01291169992852	0.257742257742258	0.358597923815315	tags=18%, list=20%, signal=14%	ITIH2/SDC2/ENAM/IL6/SPP2/APP/ALB/AHSG/DMP1/KNG1/FGF23/C3/C4B/APOA5/TNC/TF/APOB/IGFBP1
R-HSA-9007101	Homo sapiens: Rab regulation of trafficking	110	0.776010691644107	1.01168608371168	0.260739260739261	0.35964035964036	tags=7%, list=21%, signal=6%	RIN3/CHML/TBC1D10C/AKT1/RABEP1/RAB4A/TRAPPC8/DENND2A
R-HSA-9612973	Homo sapiens: Autophagy	111	0.775738761740735	1.01145615331066	0.26973026973027	0.367090536582062	tags=6%, list=18%, signal=5%	CETN1/CHMP4B/GFAP/MVB12B/CFTR/RNASE1/MAP1LC3C
R-HSA-6811442	Homo sapiens: Intra-Golgi and retrograde Golgi-to-ER traffic	198	0.766829082281497	1.0077368200043	0.270729270729271	0.367090536582062	tags=9%, list=22%, signal=7%	KIF18B/KIF2B/CAPZA3/KIF4B/ALPP/KIF12/CYTH3/PLA2G4A/KLC3/KIF26A/GALNT1/MAN1A1/CENPE/CYTH4/KIF25/STX18/TUBA3E/TUBA3C
R-HSA-156827	Homo sapiens: L13a-mediated translational silencing of Ceruloplasmin expression	101	0.776400734783748	1.0110725396647	0.275724275724276	0.37072171525953	tags=3%, list=11%, signal=3%	RPS3/PABPC1/RPL10L
R-HSA-397014	Homo sapiens: Muscle contraction	200	0.765772086500281	1.00637433329233	0.302697302697303	0.403596403596404	tags=14%, list=18%, signal=12%	TNNT3/KAT2B/SCN11A/SCN1A/MYH8/CASQ2/KCNK18/MYL1/MYBPC1/CALD1/CAMK2A/KCNQ1/TNNI1/AHCYL1/FXYD2/SCN7A/TRDN/TPM4/MYH3/SCN10A/MYL9/CACNG3/FXYD4/NPR1/FXYD1/PLN/GUCY1A2/DES/KCND2
R-HSA-211945	Homo sapiens: Phase I - Functionalization of compounds	103	0.77369000829557	1.007706615494	0.305694305694306	0.404223875298255	tags=24%, list=19%, signal=20%	NR1H4/CYP27B1/FMO2/CYP11B1/CYP11B2/CYP2C19/CYP4F2/AOC3/CYP21A2/CES3/ADH7/MARC2/CYP3A7-CYP3A51P/CYP7A1/ADH1A/CYP1A2/ADH6/ALDH1A1/CYP2C9/FMO3/CYP2U1/NCOA2/CYP3A5/AOC1/FMO1
R-HSA-8856828	Homo sapiens: Clathrin-mediated endocytosis	138	0.769132422364733	1.00628037037453	0.325674325674326	0.427113869736821	tags=14%, list=21%, signal=11%	EGFR/COPS4/SNX9/EGF/PIP5K1C/SYNJ2/FNBP1L/VAMP8/AAK1/AVP/AREG/CFTR/CD3D/WASL/TF/APOB/FZD4/GRB2/SYT1
R-HSA-69481	Homo sapiens: G2/M Checkpoints	127	0.770209618181647	1.00640047991426	0.330669330669331	0.429248171183655	tags=6%, list=20%, signal=4%	PSMB11/PSME4/PKMYT1/MCM10/PSMD12/ORC5/PSMD6
R-HSA-453274	Homo sapiens: Mitotic G2-G2/M phases	189	0.765416077464142	1.00545964636712	0.332667332667333	0.429248171183655	tags=7%, list=22%, signal=6%	TUBGCP6/PSMB11/PSME4/PKMYT1/SSNA1/BORA/PPP2CB/CEP131/PSMD12/PPP1R12A/CCNA1/PSMD6/TUBA3E/TUBA3C
R-HSA-69275	Homo sapiens: G2/M Transition	187	0.76543374931608	1.00535452187124	0.338661338661339	0.433486513486514	tags=7%, list=22%, signal=6%	TUBGCP6/PSMB11/PSME4/PKMYT1/SSNA1/BORA/PPP2CB/CEP131/PSMD12/PPP1R12A/CCNA1/PSMD6/TUBA3E/TUBA3C
R-HSA-416476	Homo sapiens: G alpha (q) signalling events	205	0.764121173627057	1.00443682080004	0.350649350649351	0.445269016697588	tags=19%, list=18%, signal=16%	RPS6KA2/GPR132/PRKCQ/NPFF/NPSR1/EGFR/CHRM3/PLCB2/BDKRB1/NTS/GNA15/LPAR3/LTB4R/PROKR1/GPR65/RGS13/APP/PROK1/PRKCH/KALRN/KNG1/RGS18/FFAR1/BDKRB2/AVP/XCL1/LTB4R2/GNGT2/MCHR2/EDN2/EDNRA/GPRC6A/FPR2/NPS/GRM5/QRFPR/TAC1/RGS4/PTGER1
R-HSA-5633007	Homo sapiens: Regulation of TP53 Activity	153	0.7659518345453	1.00354452658777	0.370629370629371	0.466934640162987	tags=6%, list=20%, signal=5%	AURKB/TP63/SSRP1/ZNF385A/AKT1/MTA2/PPP2CB/CCNA1/RFFL
R-HSA-211859	Homo sapiens: Biological oxidations	213	0.762802807380759	1.00307124293743	0.384615384615385	0.480769230769231	tags=24%, list=21%, signal=19%	OPLAH/UGT1A1/NR1H4/UGT1A6/CYP27B1/FMO2/CYP11B1/CYP11B2/CYP2C19/CYP4F2/UGT1A10/AOC3/CYP21A2/CES3/UGT3A1/ADH7/GSTA1/MARC2/UGT2A3/ACSM5/CYP3A7-CYP3A51P/CYP7A1/UGT1A3/UGT2A1/ACY3/ADH1A/SULT1B1/CYP1A2/UGT1A8/ADH6/NAT2/ALDH1A1/CYP2C9/FMO3/CYP2U1/SULT2A1/NCOA2/GLYAT/ACSM2A/CYP3A5/UGT2B4/GSTA3/UGT2B10/AOC1/FMO1/UGT1A9/GLYATL2/UGT1A7/GGT7/DPEP2/CYP4A22
R-HSA-9006925	Homo sapiens: Intracellular signaling by second messengers	295	0.760109863643941	1.00223134515142	0.392607392607393	0.486954905559557	tags=11%, list=17%, signal=9%	MECOM/EGFR/PSMB11/CD86/EGF/HGF/CAMK2A/PIP5K1C/PDGFRB/IER3/AHCYL1/PSME4/OTUD3/FRK/PHC3/CD28/CBX4/CAMK4/PREX2/AKT1/KPNA2/FGF3/PDGFRA/FGF6/AREG/KDM1A/FGF23/PDE1C/IL1RL1/PRKACB/MTA2/PPP2CB/PSMD12
R-HSA-5576891	Homo sapiens: Cardiac conduction	135	0.7661937349283	1.00210466190866	0.403596403596404	0.496734035195574	tags=18%, list=23%, signal=14%	KAT2B/SCN11A/SCN1A/CASQ2/KCNK18/CAMK2A/KCNQ1/AHCYL1/FXYD2/SCN7A/TRDN/SCN10A/CACNG3/FXYD4/NPR1/FXYD1/PLN/KCND2/ATP1A2/CACNA1S/CASQ1/KCNE2/CACNG5/FGF11
R-HSA-3858494	Homo sapiens: Beta-catenin independent WNT signaling	144	0.765200794469407	1.00194962468461	0.407592407592408	0.497822787899124	tags=10%, list=20%, signal=8%	NFATC1/PSMB11/PLCB2/CAMK2A/PSME4/DAAM1/PRKG2/PRKCB/GNGT2/ROR2/PSMD12/WNT5B/FZD4/PSMD6
R-HSA-5610787	Homo sapiens: Hedgehog 'off' state	110	0.768221551169234	1.00153137178908	0.412587412587413	0.500105954651409	tags=8%, list=22%, signal=6%	GLI2/PSMB11/PSME4/IFT122/IFT140/PRKACB/PSMD12/PSMD6/TUBA3C
R-HSA-1483206	Homo sapiens: Glycerophospholipid biosynthesis	115	0.7675173968239	1.00154809822025	0.421578421578422	0.507162010921409	tags=14%, list=22%, signal=11%	GPD2/LPCAT3/ALPI/PLA2G4A/CPNE1/PLA2G4F/PLB1/PLA2G4E/PLA2G10/PLA2G5/GPD1/PLA1A/PITPNM2/GPAT2/PLD4/LIPI
R-HSA-1483257	Homo sapiens: Phospholipid metabolism	192	0.761918040933483	1.00095806874083	0.437562437562438	0.515954633601692	tags=14%, list=19%, signal=11%	GPD2/PIK3R6/ENPP6/PIK3R5/LPCAT3/PIP5K1C/ALPI/SYNJ2/PLA2G4A/INPP5D/PIK3CG/CPNE1/PLA2G4F/PLB1/INPP5J/PLA2G4E/PLA2G10/PLA2G5/TNFAIP8/GPD1/PLA1A/SACM1L/TPTE2/PITPNM2/MTMR7/GPAT2/RAB4A
R-HSA-1500931	Homo sapiens: Cell-Cell communication	118	0.766465416017693	1.00044197549038	0.437562437562438	0.515954633601692	tags=23%, list=22%, signal=18%	CADM2/CDH12/SIRPG/ITGB4/CLDN16/CLDN1/CLDN17/CDH13/CDH7/CLDN4/SKAP2/LIMS2/KRT14/SIRPB1/CADM3/FLNC/CDH9/CLDN9/CTNNA1/WASL/KRT5/CDH6/CLDN8/MAGI2/GRB2/CLDN15/TESK1
R-HSA-194138	Homo sapiens: Signaling by VEGF	103	0.767783244337638	1.00001324340344	0.438561438561439	0.515954633601692	tags=13%, list=21%, signal=10%	FLT4/AHCYL1/FLT1/CAV1/HSPB1/AKT1/PRKCB/NCF2/CTNNA1/PRKACB/AXL/CDC42/MAPKAPK2
R-HSA-72163	Homo sapiens: mRNA Splicing - Major Pathway	172	0.762507022266202	1.0005001928388	0.444555444555445	0.519188840356724	tags=7%, list=24%, signal=5%	GTF2F2/RBM17/SNRPB/CSTF2T/LSM6/HNRNPC/SNRPD1/ELAVL2/PRPF40A/SRSF1/SRSF3/PPIL6
R-HSA-5663202	Homo sapiens: Diseases of signal transduction	361	0.757981235506254	1.00055425828424	0.460539460539461	0.53395879482836	tags=8%, list=18%, signal=7%	VWF/KAT2B/EGFR/PSMB11/CD86/QKI/EGF/HGF/CAMK2A/MAML3/PDGFRB/NOTCH1/HDAC4/PSME4/GTF2F2/CD28/APBB1IP/AKT1/DKK2/FGF3/PDGFRA/FGF6/AREG/FGF23/KREMEN1/HDAC10/PPP2CB/KDM7A/PSMD12/RLBP1
R-HSA-8951664	Homo sapiens: Neddylation	221	0.759609611082975	0.999300120026316	0.482517482517482	0.555415807214368	tags=7%, list=22%, signal=6%	ASB18/COPS4/UBD/PSMB11/SOCS6/ASB10/PSME4/CCDC8/ASB2/DCAF4/ASB17/PSMD12/CUL5/PSMD6/FBXO30/LRR1
R-HSA-446652	Homo sapiens: Interleukin-1 family signaling	133	0.7633860680914	0.998013064404337	0.493506493506494	0.561691829297463	tags=15%, list=23%, signal=12%	CTSG/PSMB11/PTPN4/IL18RAP/APP/PSME4/S100A12/CASP1/PTPN7/IL1RL1/NOD2/IL1F10/PSMD12/IL36RN/IL4/PSMD6/IL33/IL37/IL36A/IL13
R-HSA-5689880	Homo sapiens: Ub-specific processing proteases	152	0.761971227537886	0.998218918605	0.497502497502497	0.561691829297463	tags=7%, list=23%, signal=5%	PSMB11/PSME4/CFTR/PSMD12/USP17L2/USP17L8/CCNA1/PSMD6/IL33/KAT2A
R-HSA-3700989	Homo sapiens: Transcriptional Regulation by TP53	341	0.757108470670007	0.999071445802592	0.498501498501498	0.561691829297463	tags=5%, list=20%, signal=4%	AURKB/TP63/RGCC/SSRP1/ZNF385A/GTF2F2/SURF1/GPX2/AKT1/CASP1/MTA2/PPP2CB/NELFB/BNIP3L/CCNA1/NELFE/RFFL
R-HSA-5693532	Homo sapiens: DNA Double-Strand Break Repair	125	0.762490876699248	0.996127598438787	0.536463536463537	0.600238921917244	tags=3%, list=21%, signal=3%	EYA2/KPNA2/CCNA1/APBB1
R-HSA-6811558	Homo sapiens: PI5P, PP2A and IER3 Regulate PI3K/AKT Signaling	101	0.762279377121573	0.992682916477411	0.592407592407592	0.658230658230658	tags=16%, list=16%, signal=13%	EGFR/CD86/EGF/HGF/PIP5K1C/PDGFRB/IER3/CD28/AKT1/FGF3/PDGFRA/FGF6/AREG/FGF23/IL1RL1/PPP2CB
R-HSA-72172	Homo sapiens: mRNA Splicing	179	0.756879783715771	0.993543014804153	0.66033966033966	0.728650659685142	tags=7%, list=24%, signal=6%	GTF2F2/ZCRB1/RBM17/SNRPB/CSTF2T/LSM6/HNRNPC/SNRPD1/ELAVL2/PRPF40A/SRSF1/SRSF3/PPIL6
R-HSA-73894	Homo sapiens: DNA Repair	271	0.753529800134056	0.992834034688187	0.692307692307692	0.753532182103611	tags=4%, list=23%, signal=3%	EYA2/COPS4/PIAS1/KPNA2/REV1/ALKBH3/PIAS3/FTO/CCNA1/INO80E/APBB1/ISG15
R-HSA-983169	Homo sapiens: Class I MHC mediated antigen processing & presentation	347	0.753071540632904	0.993832900036776	0.692307692307692	0.753532182103611	tags=7%, list=23%, signal=5%	ASB18/CD207/PSMB11/ASB10/TRIM63/VAMP8/PSME4/TRIM50/ASB2/SIAH1/TRIM69/UBE2J1/NCF2/ASB17/PSMD12/UBE2U/CUL5/ANAPC2/PSMD6/FBXO30/LRR1/MRC1/HECTD2
R-HSA-156580	Homo sapiens: Phase II - Conjugation of compounds	103	0.758281828708199	0.987637951899497	0.698301698301698	0.754920754920755	tags=23%, list=21%, signal=19%	OPLAH/UGT1A1/UGT1A6/UGT1A10/UGT3A1/GSTA1/UGT2A3/ACSM5/UGT1A3/UGT2A1/SULT1B1/CYP1A2/UGT1A8/NAT2/SULT2A1/GLYAT/ACSM2A/UGT2B4/GSTA3/UGT2B10/UGT1A9/GLYATL2/UGT1A7/GGT7
R-HSA-195258	Homo sapiens: RHO GTPase Effectors	249	0.753579500203058	0.992371180236771	0.703296703296703	0.75521793642599	tags=12%, list=24%, signal=10%	AURKB/NUP43/KIF2B/S100A9/KLK2/S100A8/RTKN/KLC3/DAAM1/PRKCB/MYL9/NCF2/KDM1A/CTNNA1/CFTR/FMNL3/PPP2CB/WASL/CENPE/NCOA2/PPP1R12A/NOX3/CDC42/GRB2/TUBA3E/FMNL1/TUBA3C/RAC2/SRGAP2/DIAPH3/ROPN1
R-HSA-1852241	Homo sapiens: Organelle biogenesis and maintenance	262	0.752475427150681	0.991270226013335	0.738261738261738	0.787479187479187	tags=8%, list=22%, signal=6%	PERM1/EXOC4/HELZ2/SSNA1/MEF2C/IFT122/IFT140/CAMK4/RHO/ASAP1/CNGB1/IFT80/CEP131/NCOA2/BBS4/TUBA3E/TNPO1/TUBA3C/ARL13B/TFB2M/NRF1
R-HSA-72203	Homo sapiens: Processing of Capped Intron-Containing Pre-mRNA	226	0.752650643979331	0.990251488340256	0.75024975024975	0.794966622781192	tags=6%, list=24%, signal=5%	NUP43/GTF2F2/ZCRB1/RBM17/SNRPB/CSTF2T/LSM6/HNRNPC/SNRPD1/ELAVL2/PRPF40A/SRSF1/SRSF3/PPIL6
R-HSA-199418	Homo sapiens: Negative regulation of the PI3K/AKT network	108	0.754020908843165	0.982702492138134	0.804195804195804	0.846521899153478	tags=15%, list=16%, signal=13%	EGFR/CD86/EGF/HGF/PIP5K1C/PDGFRB/IER3/CD28/AKT1/FGF3/PDGFRA/FGF6/AREG/FGF23/IL1RL1/PPP2CB
R-HSA-1257604	Homo sapiens: PIP3 activates AKT signaling	256	0.750292829710982	0.988350737832961	0.835164835164835	0.865376661555005	tags=12%, list=22%, signal=10%	MECOM/EGFR/PSMB11/CD86/EGF/HGF/PIP5K1C/PDGFRB/IER3/PSME4/OTUD3/FRK/PHC3/CD28/CBX4/PREX2/AKT1/FGF3/PDGFRA/FGF6/AREG/KDM1A/FGF23/IL1RL1/MTA2/PPP2CB/PSMD12/CBX2/PSMD6/GRB2/IL33/TRAT1
R-HSA-72706	Homo sapiens: GTP hydrolysis and joining of the 60S ribosomal subunit	102	0.752503116329567	0.979981777131434	0.838161838161838	0.865376661555005	tags=4%, list=25%, signal=3%	RPS3/RPL10L/RPS28/EIF3C
R-HSA-983168	Homo sapiens: Antigen processing: Ubiquitination & Proteasome degradation	292	0.749527573268935	0.988204069951739	0.842157842157842	0.865376661555005	tags=7%, list=23%, signal=5%	ASB18/PSMB11/ASB10/TRIM63/PSME4/TRIM50/ASB2/SIAH1/TRIM69/UBE2J1/ASB17/PSMD12/UBE2U/CUL5/ANAPC2/PSMD6/FBXO30/LRR1/HECTD2
R-HSA-72613	Homo sapiens: Eukaryotic Translation Initiation	109	0.751453753397992	0.979473005883041	0.849150849150849	0.865376661555005	tags=3%, list=11%, signal=2%	RPS3/PABPC1/RPL10L
R-HSA-72737	Homo sapiens: Cap-dependent Translation Initiation	109	0.751453753397992	0.979473005883041	0.849150849150849	0.865376661555005	tags=3%, list=11%, signal=2%	RPS3/PABPC1/RPL10L
R-HSA-5663220	Homo sapiens: RHO GTPases Activate Formins	130	0.750625257089411	0.981058011331839	0.863136863136863	0.874062646214545	tags=10%, list=24%, signal=8%	AURKB/NUP43/KIF2B/DAAM1/FMNL3/PPP2CB/CENPE/CDC42/TUBA3E/FMNL1/TUBA3C/SRGAP2/DIAPH3
R-HSA-5617833	Homo sapiens: Cilium Assembly	193	0.739918971288655	0.972167943481919	0.989010989010989	0.995231183910429	tags=9%, list=25%, signal=7%	EXOC4/SSNA1/IFT122/IFT140/RHO/ASAP1/CNGB1/IFT80/CEP131/BBS4/TUBA3E/TNPO1/TUBA3C/ARL13B/NPHP1/CEP41/SMO
R-HSA-9609507	Homo sapiens: Protein localization	146	0.737522658610272	0.9658086416515	0.997002997002997	0.997002997002997	tags=8%, list=26%, signal=6%	DAO/FXN/APP/HAO2/AGXT/CMC2/BAAT/TIMM23/TIMM10B/CAT/PEX14/TIMM21

## Sheet: GO
ID	Description	Size	enrichmentScore	NES	pvalue	padj	leading_edge	core_enrichment
GO:0000070	mitotic sister chromatid segregation	142	0.820297122370506	1.07314644768031	0.000999000999000999	0.00940725940725941	tags=3%, list=6%, signal=3%	AURKB/KIF18B/KIF4B/CHMP4B
GO:0000077	DNA damage checkpoint	134	0.882971860303857	1.154204245601	0.000999000999000999	0.00940725940725941	tags=3%, list=9%, signal=3%	TREX1/RGCC/ZNF385A/HMGA2
GO:0000184	nuclear-transcribed mRNA catabolic process, nonsense-mediated decay	110	0.869704440741151	1.13426751792949	0.000999000999000999	0.00940725940725941	tags=4%, list=8%, signal=3%	GSPT1/RPS3/HELZ2/PABPC1
GO:0000723	telomere maintenance	136	0.824946037492233	1.07858584249408	0.000999000999000999	0.00940725940725941	tags=2%, list=2%, signal=2%	AURKB/PRKCQ/TERT
GO:0000724	double-strand break repair via homologous recombination	116	0.846067189700262	1.10387207232191	0.000999000999000999	0.00940725940725941	tags=3%, list=15%, signal=3%	TEX15/GINS4/KDM1A/SFR1
GO:0000775	chromosome, centromeric region	171	0.851257283232961	1.11606519294482	0.000999000999000999	0.00940725940725941	tags=4%, list=1%, signal=3%	IKZF1/AURKB/NUP43/PKHD1/KIF2B/KAT2B
GO:0000779	condensed chromosome, centromeric region	102	0.832401785355262	1.08493952149679	0.000999000999000999	0.00940725940725941	tags=6%, list=17%, signal=5%	AURKB/NUP43/KIF2B/MEIKIN/BOD1L2/CENPE
GO:0000790	nuclear chromatin	297	0.791448718861594	1.04365645789922	0.000999000999000999	0.00940725940725941	tags=7%, list=19%, signal=6%	IKZF1/NFATC1/TP63/NR1H4/SPI1/RARG/SSRP1/ZNF385A/DNTT/MEF2A/MEF2C/CREB3L1/TNP2/CECR2/KDM1A/MEF2B/SFR1/MTA2/TCF12/UBE2U/HNRNPC
GO:0001158	enhancer sequence-specific DNA binding	109	0.830375244369426	1.08286432282332	0.000999000999000999	0.00940725940725941	tags=6%, list=11%, signal=6%	NFATC1/NR1H4/FLI1/SPI1/MEF2C/HOXB6/MEOX2
GO:0001227	DNA-binding transcription repressor activity, RNA polymerase II-specific	234	0.808649829842818	1.06404292838239	0.000999000999000999	0.00940725940725941	tags=6%, list=17%, signal=5%	PRRX1/IFI16/FOXS1/SPI1/AEBP2/CREB3L1/HMGA2/CUX2/SOX6/HIC1/HESX1/ETV3L/FOXP2/VRTN
GO:0001501	skeletal system development	485	0.788126973683384	1.04228080903132	0.000999000999000999	0.00940725940725941	tags=16%, list=19%, signal=13%	GLI2/WNT7A/HAPLN1/PRRX1/TP63/COL11A2/COL20A1/PTPRC/LILRB1/COL12A1/FLI1/SPARC/VIT/WFIKKN2/ADAMTS4/RARG/THPO/ACP5/BMP3/FRZB/WNT7B/NFIB/GH1/ADAMTS12/COL11A1/IFITM5/SPP2/ZNF385A/HDAC4/COL1A1/COL21A1/PCSK5/CHD7/MMP14/ANXA2P2/LRRK1/MBL2/NOTCH2/DCANP1/GREM1/FBN2/MEF2C/AHSG/GRHL2/EVC/BMP7/OTOR/IFT140/HMGA2/CHST11/HOXB6/BGLAP/DSPP/LUM/PDGFRA/FGF6/PTH/SOX6/PTGER4/FREM1/LEP/BMPR1B/LECT2/HYAL1/GPLD1/IGF2/ROR…
GO:0001655	urogenital system development	319	0.799230894852443	1.05468738606095	0.000999000999000999	0.00940725940725941	tags=10%, list=12%, signal=9%	GLI2/SERPINB7/ADAMTS16/PKHD1/TP63/COL4A1/ITGB4/ENPEP/SERPINB5/DCN/ADIPOQ/MMP17/TREX1/REN/RARG/EPHB2/WNT7B/PDGFRB/SLIT2/NOTCH1/PLAG1/PCSK5/ANGPT1/MEF2C/BMP7/IFT140/ITGA8/MTSS1/CXCR2/UMOD/PDGFRA/SLC34A1/PROM1
GO:0001704	formation of primary germ layer	118	0.835650373017701	1.09062829595676	0.000999000999000999	0.00940725940725941	tags=14%, list=15%, signal=12%	EYA2/COL4A2/COL5A1/APELA/EXOC4/COL12A1/ITGB4/COL11A1/MMP8/MMP14/BMP7/MIR200C/HMGA2/ITGA8/CRB2/EPB41L5/COL8A1
GO:0001819	positive regulation of cytokine production	434	0.79571448974721	1.05167727307903	0.000999000999000999	0.00940725940725941	tags=22%, list=16%, signal=19%	SERPINB7/IL21/IL17A/FRMD8/FLT4/PRKCQ/IL26/PYHIN1/CLEC9A/LY9/PTPRC/IFI16/NLRP9/CLEC5A/LILRB1/CLEC4E/CCM2L/IDO1/CCBE1/PF4/SPN/GPRC5B/PYDC1/NFAM1/CLEC7A/ADIPOQ/LILRB2/MIR206/CD86/ZBP1/TREM2/RPS3/AIM2/KIR2DL4/HGF/OSM/CD244/HAVCR2/CHIA/MMP8/HMHB1/IL6/RGCC/IFNG/FCN1/NLRP12/TSLP/CCDC88B/APP/PLCG2/IL10/CCR7/MIR182/HLA-DPB1/MNDA/NLRP10/CD28/GBP5/CX3CL1/C1QTNF3/HSPB1/CCL3/LILRA2/CCL1/CD3E/KLRK1/CARD9/CASP1…
GO:0002218	activation of innate immune response	294	0.798722967527804	1.05322389751177	0.000999000999000999	0.00940725940725941	tags=16%, list=17%, signal=13%	TNIP3/MARCO/PYHIN1/IFI16/CLEC4E/NR1H4/CLEC4D/LILRA4/S100A9/IRGM/DMBT1/CLEC7A/REG3G/MUC7/PGLYRP3/PSMB11/FCRL3/MUC5B/AIM2/CD209/HAVCR2/FCN1/PSME4/PLCG2/MUC16/S100A8/CAV1/MNDA/LILRA2/MUC6/KLRK1/COLEC12/CARD9/MUC2/CLEC6A/CLEC4C/PGLYRP4/PTPN22/MFHAS1/MIR146A/LRRC19/NOD2/PRKACB/KLRC4-KLRK1/MUC13/TREML4/PSMD12
GO:0002250	adaptive immune response	389	0.802953742480262	1.06065992387188	0.000999000999000999	0.00940725940725941	tags=31%, list=16%, signal=26%	LAIR1/CD48/PRKCQ/TNFRSF21/CD1E/C9/PRF1/CD1C/ITK/LY9/PTPRC/HLA-DOA/PDCD1LG2/LILRB1/C1QB/FCRL4/IFNA8/SPN/CLEC4D/CRP/CR1/HLA-DQA2/BTNL8/HLA-DRA/IFNA14/IFNA2/LILRB4/LILRB2/CD1B/IFNE/CD86/APCS/TREX1/C1S/C4BPA/CD84/CD209/C1QC/IFNA7/CCR6/C6/JCHAIN/CD79B/CD244/HAVCR2/IFNA13/RIPK3/LILRA1/HMHB1/IL6/IL18RAP/HLA-DQB2/IFNG/THEMIS/SH2D1B/HLA-DOB/IGLL1/SLAMF1/CXCL13/AICDA/MYO1G/IL10/SERPING1/C1R/MBL2/HLA-DPB1/P…
GO:0002460	adaptive immune response based on somatic recombination of immune receptors built from immunoglobulin superfamily domains	244	0.801614199104962	1.05517109265849	0.000999000999000999	0.00940725940725941	tags=22%, list=14%, signal=19%	PRKCQ/CD1E/C9/PRF1/CD1C/LY9/PTPRC/LILRB1/C1QB/SPN/CRP/CR1/IFNA2/CD1B/APCS/TREX1/C1S/C4BPA/C1QC/CCR6/C6/HAVCR2/RIPK3/IL6/IL18RAP/IGLL1/CXCL13/AICDA/MYO1G/IL10/SERPING1/C1R/MBL2/INPP5D/MEF2C/FCER2/NLRP10/CD28/CD27/C1QA/RAET1E/CLEC4G/XCL1/IGLL5/IFNB1/RORA/CD1A/CCR2/SLAMF6/SLA2/C3/C4B/IL1RL1
GO:0002521	leukocyte differentiation	488	0.795141404306999	1.05162444826794	0.000999000999000999	0.00940725940725941	tags=21%, list=15%, signal=18%	IKZF1/GLI2/CBFA2T3/BCL11B/IL17A/ZMIZ1/ITK/LY9/PTPRC/IFI16/HLA-DOA/LILRB1/CLEC4E/PF4/POU1F1/IFNA8/SPN/CLEC4D/CR1/FLT3/NFAM1/UBD/ADIPOQ/PGLYRP3/IFNA14/IFNA2/LILRB4/LILRB2/PSMB11/FCRL3/IFNE/CD86/PIK3R6/APCS/TREM2/SPI1/TESPA1/C1QC/IFNA7/SLAMF8/CCR6/CD79B/HNF1A/IFNA13/DOCK2/RIPK3/IL6/IFNG/THEMIS/BATF2/HDAC4/AICDA/APP/PLCG2/IL10/CCR7/PRTN3/CHD7/MMP14/ANXA2P2/AZI2/IL25/LRRK1/NOTCH2/INPP5D/IL2RA/MEF2C/LA…
GO:0002694	regulation of leukocyte activation	470	0.779187400782401	1.03022218656176	0.000999000999000999	0.00940725940725941	tags=22%, list=16%, signal=19%	GLI2/IL21/SPTA1/ZMIZ1/PRKCQ/TNFRSF21/SIRPG/GPNMB/PTPRC/TNFSF14/HLA-DOA/PDCD1LG2/LILRB1/IDO1/CORO1A/SPN/CLEC4D/CR1/NFAM1/CLEC7A/PGLYRP3/IFNA2/LILRB4/LILRB2/FCRL3/SOCS6/CD86/PIK3R6/TREM2/TESPA1/RPS3/TREX1/CD84/CD209/SLAMF8/CLECL1/HAVCR2/RIPK3/MMP8/IL6/IFNG/TSLP/CCDC88B/IGLL1/VAMP8/TNFRSF4/IL10/CCR7/MMP14/HLA-DPB1/PAG1/INPP5D/IL2RA/CD22/LAX1/CAV1/MNDA/MEF2C/LAG3/CD28/IL5/CX3CL1/VCAM1/CD27/CCL3/CAMK4…
GO:0002757	immune response-activating signal transduction	495	0.782263867067056	1.03471143200966	0.000999000999000999	0.00940725940725941	tags=21%, list=18%, signal=17%	TNIP3/UBASH3A/PRKCQ/TNFRSF21/MARCO/ITK/PTPRC/FPR3/CLEC4E/BTNL10/NR1H4/CLEC4D/LILRA4/CR1/HLA-DQA2/S100A9/IRGM/BTNL8/NFAM1/DMBT1/CLEC7A/HLA-DRA/REG3G/MUC7/PGLYRP3/LILRB4/PSMB11/FCRL3/MUC5B/TESPA1/RPS3/LCP2/CD209/CD79B/C5AR2/HAVCR2/GCSAML/MYH2/HLA-DQB2/FCN1/THEMIS/FCGR3A/IGLL1/MYO1G/PSME4/PLCG2/MUC16/S100A8/CCR7/BLK/PRKCH/HLA-DPB1/PAG1/INPP5D/CD22/LAX1/CAV1/MNDA/MEF2C/CD28/MS4A1/LILRA2/CD3E/ZAP70/MU…
GO:0002768	immune response-regulating cell surface receptor signaling pathway	373	0.788862505394245	1.04189780438413	0.000999000999000999	0.00940725940725941	tags=24%, list=18%, signal=20%	NFATC1/UBASH3A/PRKCQ/TNFRSF21/ITK/PTPRC/FPR3/LILRB1/CLEC4E/BTNL10/CLEC12B/CLEC4D/LILRA4/CR1/HLA-DQA2/BTNL8/NFAM1/HLA-DRA/MUC7/LILRB4/LILRB2/PSMB11/FCRL3/MUC5B/TESPA1/RPS3/LCP2/MS4A2/FCER1A/CD209/CD79B/C5AR2/GCSAML/MYH2/HLA-DQB2/FCN1/THEMIS/FCGR3A/IGLL1/MYO1G/PSME4/PLCG2/MUC16/CCR7/BLK/PRKCH/HLA-DPB1/PAG1/INPP5D/CD22/LAX1/MNDA/MEF2C/CD28/MS4A1/LILRA2/CD3E/ZAP70/MUC6/KLRK1/CARD9/MUC2/PRKCB/TXK/BTN2…
GO:0002791	regulation of peptide secretion	471	0.799715048945956	1.05736629834224	0.000999000999000999	0.00940725940725941	tags=19%, list=16%, signal=16%	ANO1/IL17A/FRMD8/TNFRSF21/NPFF/IL26/CLEC9A/CLEC5A/LILRB1/CLEC4E/EGFR/NR1H4/SLC30A8/ADTRP/CRP/CARD18/PYDC1/G6PC2/GIP/GHRHR/IFNA2/SIDT2/TREM2/AIM2/NR0B2/OSM/CD244/C5AR2/HAVCR2/MIR30C2/CHIA/MMP8/GCK/HMHB1/IL6/RGCC/IFNG/FCN1/NLRP12/CARD17/TSLP/PYDC2/ANXA5/S100A8/TNFRSF4/HNF4A/IL10/CCR7/CHD7/ANGPT1/BLK/SRGN/MIR182/KALRN/CD33/CD22/NLRP10/DEFB114/IL5/CX3CL1/C1QTNF3/NEUROD1/CCL3/LILRA2/CCL1/SSTR5/CASP1/N…
GO:0002792	negative regulation of peptide secretion	137	0.821613132555101	1.0743549714401	0.000999000999000999	0.00940725940725941	tags=23%, list=14%, signal=20%	TNFRSF21/NPFF/LILRB1/NR1H4/ADTRP/CARD18/IFNA2/C5AR2/MIR30C2/RGCC/NLRP12/CARD17/PYDC2/ANXA5/TNFRSF4/IL10/ANGPT1/SRGN/KALRN/CD22/DEFB114/CX3CL1/C1QTNF3/NLRP7/MIR204/DPH3/PTGER4/OPRM1/LEP/PTPN22/LILRA5
GO:0002793	positive regulation of peptide secretion	274	0.809008284275537	1.06613505786446	0.000999000999000999	0.00940725940725941	tags=21%, list=16%, signal=18%	ANO1/IL17A/FRMD8/IL26/CLEC9A/CLEC5A/CLEC4E/EGFR/NR1H4/SLC30A8/PYDC1/GIP/GHRHR/TREM2/AIM2/NR0B2/OSM/CD244/HAVCR2/CHIA/MMP8/GCK/HMHB1/IL6/RGCC/IFNG/FCN1/NLRP12/TSLP/S100A8/TNFRSF4/IL10/BLK/MIR182/CD33/NLRP10/IL5/C1QTNF3/CCL3/LILRA2/CCL1/CASP1/NLRP7/FFAR1/MMP12/CLEC6A/HCAR2/PTGER4/CRTAM/CFTR/PTPN22/LILRA5/IL1RL1/GPLD1/PAEP/NOD2/PANX3
GO:0003007	heart morphogenesis	251	0.833222680538421	1.09708196508747	0.000999000999000999	0.00940725940725941	tags=10%, list=8%, signal=9%	COL5A1/NPY5R/ZMIZ1/XIRP2/PKP2/CCM2L/MYOM2/TMEM100/ALPK2/TH/TREX1/SLIT3/MYBPC1/ZFPM2/TNNI1/COL11A1/SLIT2/NOTCH1/CHD7/SEMA3C/NOTCH2/MEF2C/GRHL2/BMP7
GO:0003205	cardiac chamber development	168	0.852511304350642	1.11753831354067	0.000999000999000999	0.00940725940725941	tags=10%, list=8%, signal=9%	NPY5R/XIRP2/PKP2/CCM2L/SLIT3/ZFPM2/TNNI1/COL11A1/SLIT2/NOTCH1/PCSK5/CHD7/SEMA3C/NOTCH2/MEF2C/GRHL2/BMP7
GO:0003206	cardiac chamber morphogenesis	127	0.855069566486875	1.11685786277516	0.000999000999000999	0.00940725940725941	tags=12%, list=8%, signal=11%	NPY5R/PKP2/CCM2L/SLIT3/ZFPM2/TNNI1/COL11A1/SLIT2/NOTCH1/CHD7/SEMA3C/NOTCH2/MEF2C/GRHL2/BMP7
GO:0003231	cardiac ventricle development	127	0.867722616891114	1.13338477401833	0.000999000999000999	0.00940725940725941	tags=11%, list=8%, signal=10%	NPY5R/XIRP2/PKP2/CCM2L/SLIT3/ZFPM2/TNNI1/COL11A1/SLIT2/NOTCH1/CHD7/SEMA3C/MEF2C/GRHL2
GO:0003279	cardiac septum development	109	0.826798710435602	1.07820028566354	0.000999000999000999	0.00940725940725941	tags=9%, list=8%, signal=8%	XIRP2/SLIT3/ZFPM2/SLIT2/NOTCH1/PCSK5/CHD7/SEMA3C/NOTCH2/BMP7
GO:0003697	single-stranded DNA binding	105	0.858727002036111	1.11960720770544	0.000999000999000999	0.00940725940725941	tags=5%, list=14%, signal=4%	SSBP3/TREX1/JCHAIN/RBMS1/MCM10
GO:0003713	transcription coactivator activity	301	0.819385623643853	1.0806521469349	0.000999000999000999	0.00940725940725941	tags=9%, list=17%, signal=8%	PRDM16/ZMIZ1/PRRX1/KAT2B/TFEC/NR1H4/FHL2/BRDT/RARG/POU2AF1/HELZ2/MED24/ZFPM2/RIPK3/MAML3/ELF3/MEF2A/YAF2/PIAS1/NEUROD1/PRKCB/KDM1A/IL31RA/CD3D/SFR1/MTA2/NCOA2
GO:0003774	motor activity	133	0.818810348315848	1.07030219285823	0.000999000999000999	0.00940725940725941	tags=13%, list=12%, signal=11%	KIF18B/KIF2B/MYO7B/MYH1/MYH13/MYH8/MYH4/MYO16/MYH15/KIF4B/MYH2/KIF12/MYO1G/KLC3/MYO5B/MYH3/KIF26A
GO:0003779	actin binding	397	0.802419895034842	1.06014422537699	0.000999000999000999	0.00940725940725941	tags=13%, list=16%, signal=11%	PHACTR3/TNNT3/LSP1/SPTA1/GAS7/TNS1/CAPZA3/MYO7B/XIRP2/MYH1/MYH13/EGFR/CORO1A/CTNNA3/MYOM2/MYH8/SYNE3/MYH4/MYOZ1/MYO16/MYH15/ABRA/MYBPC1/CALD1/MOBP/EPS8L3/ANTXR1/TNNI1/MYH2/MYO1G/PIP/DAAM1/MYOT/PSTPIP1/SHTN1/MYO5B/FLNC/TPM4/MTSS1/MYH3/PKNOX2/CSRP3/MEFV/GMFG/CTNNA1/MYOZ2/LCP1/FMNL3/NRAP/ACTR3C/NOD2/STK38L/WASL
GO:0004386	helicase activity	151	0.848800642561019	1.11120009250981	0.000999000999000999	0.00940725940725941	tags=5%, list=13%, signal=4%	DDX4/TDRD9/HELZ2/CHD7/GTF2F2/GINS4/DDX25
GO:0005088	Ras guanyl-nucleotide exchange factor activity	131	0.831317668744345	1.08656067384768	0.000999000999000999	0.00940725940725941	tags=8%, list=11%, signal=7%	PLEKHG4B/EGF/DOCK2/EPS8L3/RIN3/TRAPPC3L/KALRN/PREX2/TIAM2/FGD3
GO:0005819	spindle	317	0.793366386676028	1.04687018757796	0.000999000999000999	0.00940725940725941	tags=7%, list=18%, signal=6%	KATNAL2/AURKB/KIF18B/PKHD1/KIF2B/TUBGCP6/CDC14C/MAPRE2/RPS3/CETN1/APP/DCDC2/BORA/PTP4A1/HSPB1/AKT1/UMOD/SLC34A1/BOD1L2/PPP2CB/SPICE1/CENPE/DNAAF1
GO:0006109	regulation of carbohydrate metabolic process	190	0.817041725393751	1.07260681893818	0.000999000999000999	0.00940725940725941	tags=13%, list=15%, signal=11%	CBFA2T3/NUP43/KAT2B/POU1F1/ADIPOQ/TREX1/EGF/CD244/GCK/IFNG/ADCYAP1R1/HDAC4/APP/SERPINA12/C1QTNF3/AKT1/PTH/RORA/PLEK/LEP/GPLD1/GPD1/IGF2/FOXA2
GO:0006140	regulation of nucleotide metabolic process	130	0.850549012665667	1.11150258393814	0.000999000999000999	0.00940725940725941	tags=8%, list=6%, signal=7%	CBFA2T3/NUP43/PGK2/TREM2/TREX1/GCK/IFNG/RCVRN/HDAC4/APP
GO:0006275	regulation of DNA replication	100	0.840669447264768	1.09547792992592	0.000999000999000999	0.00940725940725941	tags=3%, list=6%, signal=3%	GLI2/EGFR/AICDA
GO:0006289	nucleotide-excision repair	103	0.94828695512305	1.23615382712263	0.000999000999000999	0.00940725940725941	tags=2%, list=5%, signal=2%	COPS4/CETN1
GO:0006367	transcription initiation from RNA polymerase II promoter	176	0.848860275964248	1.11333046873204	0.000999000999000999	0.00940725940725941	tags=10%, list=12%, signal=9%	KAT2B/ESRRG/MAZ/NR1H4/RARG/NR0B2/MED24/HNF4G/HNF1A/MAML3/NOTCH1/HNF4A/RORB/NOTCH2/GTF2F2/RXRG/RORA
GO:0006959	humoral immune response	225	0.809942128164618	1.06543357305735	0.000999000999000999	0.00940725940725941	tags=47%, list=16%, signal=40%	REG3A/DEFA5/TNFRSF21/C9/CD5L/COL20A1/PTPRC/PPBP/MASP1/SEMG1/C1QB/DEFA4/PF4/IFNA8/CRP/CR1/S100A9/CTSG/DMBT1/REG3G/MUC7/A2M/PGLYRP3/IFNA14/IFNA2/DEFA1B/IFNE/APCS/TREM2/DCD/COLEC11/RNASE3/KRT1/C1S/C4BPA/POU2AF1/DEFA6/C1QC/IFNA7/CCR6/C6/JCHAIN/C5AR2/IFNA13/CCL13/IL6/RGCC/REG1B/IFNG/FCN1/CST9/NOTCH1/IGLL1/CXCL13/S100A8/CCR7/PRTN3/SERPING1/C1R/GNLY/MBL2/DEFB1/RNASE6/S100A12/SEMG2/DEFB118/MEF2C/FCER2/KR…
GO:0006997	nucleus organization	122	0.823775604652099	1.0754892478382	0.000999000999000999	0.00940725940725941	tags=9%, list=18%, signal=7%	DMRTC2/CHMP4B/PSME4/REEP3/SRPK2/PRM2/PRKCB/TNP2/SUN5/SUN3/WEE2
GO:0007051	spindle organization	153	0.8477521024666	1.11006509546289	0.000999000999000999	0.00940725940725941	tags=5%, list=9%, signal=5%	AURKB/TUBGCP6/MAPRE2/RPS3/KIF4B/CHMP4B/FSD1/BORA
GO:0007093	mitotic cell cycle checkpoint	159	0.818918265355473	1.07274866140965	0.000999000999000999	0.00940725940725941	tags=4%, list=18%, signal=3%	AURKB/RGCC/ZNF385A/HMGA2/WEE2/USP17L2
GO:0007272	ensheathment of neurons	129	0.873303958145927	1.14112756741009	0.000999000999000999	0.00940725940725941	tags=12%, list=10%, signal=10%	TNFRSF21/MAL/BCAS1/TG/CD9/KEL/RARG/QKI/HGF/ITGAX/CNTN2/KLK6/PTN/SH3TC2/AKT1
GO:0007409	axonogenesis	441	0.786862941428593	1.04006943779245	0.000999000999000999	0.00940725940725941	tags=11%, list=14%, signal=9%	GLI2/BCL11B/SPTA1/WNT7A/PRKCQ/DOK2/CHN1/ADARB1/KEL/CNTN6/ROBO4/SLIT3/LRRC4C/UNC5D/CNTN4/ATOH1/DCC/EPHB2/NFIB/LAMA1/LPAR3/SLIT2/CHL1/NOTCH1/CNTN2/APP/EPHB6/APBB2/GRB7/SEMA3C/ATP8A2/ADGRB1/GFRA4/EPHA3/BMP7/MYOT/SEMA6B/SHTN1/SIAH1/IGSF9/OR10A4/DOK6/ARTN/SYNGAP1/SEMA5A/BMPR1B/PLA2G10
GO:0007498	mesoderm development	122	0.84334244528611	1.1010349505723	0.000999000999000999	0.00940725940725941	tags=11%, list=13%, signal=10%	IKZF1/EYA2/APELA/TP63/EXOC4/ITGB4/SSBP3/ZFPM2/BMP7/MIR200C/HMGA2/ITGA8/CRB2/EPB41L5
GO:0007569	cell aging	106	0.833398699221101	1.08656223114909	0.000999000999000999	0.00940725940725941	tags=8%, list=16%, signal=6%	ZMIZ1/TP63/TERT/KIR2DL4/HMGA2/BGLAP/MIR146A/MIR217
GO:0007605	sensory perception of sound	139	0.818029009492026	1.06984010551177	0.000999000999000999	0.00940725940725941	tags=15%, list=12%, signal=13%	COL11A2/CABP2/PCDH15/TH/CLRN1/GRXCR1/KCNQ1/SLC1A3/COL11A1/MARVELD2/COL1A1/ADGRV1/CHD7/GRXCR2/GABRA5/DCDC2/OTOR/SLC26A4/OTOG/TSPEAR/HPN
GO:0007606	sensory perception of chemical stimulus	440	0.784084297545008	1.0363740210448	0.000999000999000999	0.00940725940725941	tags=62%, list=21%, signal=50%	OR10W1/OR1M1/OR8U8/OR5R1/OR8K5/OR8J3/OR8B12/OR6K6/OR10J1/OR5AU1/OR5T2/OR12D2/OR8H1/OR9Q2/OR2Y1/OR5H6/OR1G1/OR5M11/OR6Q1/OR5T1/OR5F1/OR2H2/OR4F6/OR1A2/OR5M10/OR51T1/OR4F15/OR14J1/OR5M1/OR52K2/OR11L1/OR8J1/OR6C4/OR10T2/OR2T27/OR6F1/OR4D10/OR10G2/OR5B12/OR5I1/OR9Q1/OR8K3/OR5D18/OR10K2/OR5M8/OR6C3/OR4C16/GNAT1/OR5AK2/OR10AG1/OR5AC2/OR5AN1/PLCB2/OR5AS1/OR5L1/OR7C1/OBP2B/OR2T33/OR5H1/OR1J2/OR1S1/OR14C3…
GO:0007611	learning or memory	244	0.801208929683055	1.05463763332205	0.000999000999000999	0.00940725940725941	tags=15%, list=17%, signal=12%	NETO1/SHANK2/EGFR/GIP/LILRB2/TH/CPEB3/VIP/CCL11/EPHB2/ZNF385A/CNTN2/APP/DCANP1/KALRN/PTN/PIAS1/MEF2C/ATP8A1/GABRA5/ADAM2/CAMK4/ITGA8/GRIN2B/GRIN2A/CUX2/CHRNA7/SYNGAP1/DBH/CX3CR1/RAG1/NPS/FOXP2/GRM5/MUSK/TAC1
GO:0008047	enzyme activator activity	469	0.789765093913594	1.04419802493958	0.000999000999000999	0.00940725940725941	tags=13%, list=18%, signal=11%	ARHGAP15/ARHGAP28/MAL/ARHGAP25/ARHGAP42/CHN1/CCL8/RASA3/TCL1B/GPRC5B/IRGM/ADAP1/TCL1A/DAOA/MMP17/TBC1D22A/EGF/RGPD3/TAGAP/DOCK2/AGAP2/RGCC/RIN3/NLRP12/RCVRN/APP/RGS6/PSME4/RGPD1/GREM1/CHML/CAV1/ARHGAP27/TBC1D10C/ARHGAP33/CCL3/USP6/PREX2/TIAM2/ALOX5AP/CASP1/RGS18/GIT1/NCF2/ARHGAP8/GMFG/ACAP1/TBC1D26/SYNGAP1/ASAP1/RABEP1/IGF2/ALDH1A1/ARAP2/CTSA/GRM5/APOA5/ADPRH/ATP4B/RGPD4/RGPD8/RGS4
GO:0008366	axon ensheathment	129	0.873303958145927	1.14112756741009	0.000999000999000999	0.00940725940725941	tags=12%, list=10%, signal=10%	TNFRSF21/MAL/BCAS1/TG/CD9/KEL/RARG/QKI/HGF/ITGAX/CNTN2/KLK6/PTN/SH3TC2/AKT1
GO:0009126	purine nucleoside monophosphate metabolic process	279	0.799818427879261	1.05413567845793	0.000999000999000999	0.00940725940725941	tags=10%, list=20%, signal=8%	CBFA2T3/NUP43/PGK2/MYH8/MYH4/FXN/TREM2/TREX1/GCK/IFNG/NDUFS4/HDAC4/APP/SURF1/MYH3/DLG2/PGM1/COX4I2/NDUFB6/NDUFC2/GPD1/MAGI3/SLC4A1/UQCC2/HK3/ATP1A2/NDUFV2/IL4
GO:0009141	nucleoside triphosphate metabolic process	305	0.79316930303306	1.04621992022262	0.000999000999000999	0.00940725940725941	tags=9%, list=20%, signal=7%	CBFA2T3/NUP43/PGK2/MYH8/MYH4/FXN/TREM2/TREX1/GCK/IFNG/NDUFS4/HDAC4/APP/SURF1/MYH3/PGM1/COX4I2/NDUFB6/NDUFC2/GPD1/SLC4A1/UQCC2/HK3/ATP1A2/NDUFV2/IL4
GO:0009144	purine nucleoside triphosphate metabolic process	286	0.793321145708322	1.04580822974873	0.000999000999000999	0.00940725940725941	tags=9%, list=20%, signal=7%	CBFA2T3/NUP43/PGK2/MYH8/MYH4/FXN/TREM2/TREX1/GCK/IFNG/NDUFS4/HDAC4/APP/SURF1/MYH3/PGM1/COX4I2/NDUFB6/NDUFC2/GPD1/SLC4A1/UQCC2/HK3/ATP1A2/NDUFV2/IL4
GO:0009161	ribonucleoside monophosphate metabolic process	289	0.79986687032867	1.05454324889169	0.000999000999000999	0.00940725940725941	tags=10%, list=20%, signal=8%	CBFA2T3/NUP43/PGK2/MYH8/MYH4/FXN/TREM2/TREX1/GCK/IFNG/NDUFS4/HDAC4/APP/SURF1/PRPS1L1/MYH3/DLG2/PGM1/COX4I2/NDUFB6/NDUFC2/GPD1/MAGI3/SLC4A1/UQCC2/HK3/ATP1A2/NDUFV2/IL4
GO:0009167	purine ribonucleoside monophosphate metabolic process	278	0.799826405317335	1.0541491837558	0.000999000999000999	0.00940725940725941	tags=10%, list=20%, signal=8%	CBFA2T3/NUP43/PGK2/MYH8/MYH4/FXN/TREM2/TREX1/GCK/IFNG/NDUFS4/HDAC4/APP/SURF1/MYH3/DLG2/PGM1/COX4I2/NDUFB6/NDUFC2/GPD1/MAGI3/SLC4A1/UQCC2/HK3/ATP1A2/NDUFV2/IL4
GO:0009199	ribonucleoside triphosphate metabolic process	284	0.793337115551508	1.04576031107514	0.000999000999000999	0.00940725940725941	tags=9%, list=20%, signal=7%	CBFA2T3/NUP43/PGK2/MYH8/MYH4/FXN/TREM2/TREX1/GCK/IFNG/NDUFS4/HDAC4/APP/SURF1/MYH3/PGM1/COX4I2/NDUFB6/NDUFC2/GPD1/SLC4A1/UQCC2/HK3/ATP1A2/NDUFV2/IL4
GO:0009259	ribonucleotide metabolic process	481	0.779166204477461	1.03034083946433	0.000999000999000999	0.00940725940725941	tags=9%, list=20%, signal=8%	CBFA2T3/KYNU/NUP43/PGK2/MYH8/MYH4/FXN/TREM2/TREX1/GCK/IFNG/NDUFS4/HDAC4/APP/PDHA2/PDHX/HACD1/SURF1/ACSM5/MYH3/ACOT1/DLG2/THEM5/PGM1/PTH/RORA/COX4I2/NDUFB6/SULT1B1/NDUFC2/HDDC3/NPR1/GPD1/GUCY1A2/SULT2A1/GLYAT/ACSM2A/MAGI3/SLC4A1/UQCC2/HK3/ATP1A2/NDUFV2/IL4/BAAT
GO:0009898	cytoplasmic side of plasma membrane	146	0.827967637989365	1.08353031432964	0.000999000999000999	0.00940725940725941	tags=14%, list=15%, signal=12%	SPTA1/TGM3/PTPRC/RASA3/GNAT1/SNX9/TH/PTPN4/PGM5/GNA15/CHMP4B/TRAF5/BLK/CYTH3/FRK/PTP4A1/PTPN7/GNGT2/PTPN22/CNR2
GO:0010469	regulation of signaling receptor activity	153	0.81536673428757	1.06765898792903	0.000999000999000999	0.00940725940725941	tags=16%, list=13%, signal=14%	NETO1/LRRC7/SHANK2/CLEC12B/WFIKKN2/LY6E/MTRNR2L7/EGF/EPHB2/SPINT3/IFNG/APP/MTRNR2L6/IL10/GREM1/MEF2C/ADH7/GRIN2B/DLG2/GRIN2A/DKK2/CCR2/OPRM1/CACNG3
GO:0015629	actin cytoskeleton	474	0.801585318564372	1.05990987958125	0.000999000999000999	0.00940725940725941	tags=13%, list=16%, signal=11%	TNNT3/LSP1/SPTA1/GAS7/C10orf90/CAPZA3/LPP/MYO7B/XIRP2/KAT2B/DCDC2C/MYH1/MYH13/CORO1A/BIN2/MYLK3/MYOM2/MYH8/MYH4/MYOZ1/MYO16/SNX9/MYH15/MYL1/ABRA/SMTNL2/MYBPC1/CALD1/PGM5/MOBP/TNNI1/MYH2/HDAC4/MYO1G/FLT1/RTKN/SORBS2/KALRN/AFAP1L1/DCDC2/DAAM1/MYOT/PSTPIP1/VCAM1/MYO5B/TPM4/MTSS1/MYH3/PKNOX2/MYL9/PGM1/GMFG/ASAP1/CTNNA1/MPP4/MYOZ2/LCP1/ACTRT2/ACTR3C/STK38L/WASL
GO:0016363	nuclear matrix	101	0.913285084422742	1.19016118879139	0.000999000999000999	0.00940725940725941	tags=7%, list=6%, signal=7%	PHACTR3/SPARC/GHRHR/KIF4B/GFI1B/DNTT/YEATS4
GO:0016485	protein processing	246	0.802817488586712	1.05682700811091	0.000999000999000999	0.00940725940725941	tags=26%, list=18%, signal=22%	PCSK6/CPZ/C9/CD5L/IFI16/C1QB/CCBE1/ENPEP/CPXM2/CR1/CARD18/CTSG/A2M/SEC11C/FXN/KLK2/REN/C1S/C4BPA/CTSZ/C1QC/C6/C5AR2/CMA1/IMMP1L/LDLRAD3/CPA3/CIDEB/CNTN2/ADAMTS3/KLK6/PCSK5/SERPING1/C1R/MMP14/ANXA2P2/SRGN/ERO1B/BIRC7/NKD2/C1QA/CFHR2/F11/CASP1/NLRP7/GRIN2A/CFHR4/TNP2/CFH/HPN/TSHB/MIR520B/C3/C4B/DDI2/KLK1/ASPRV1/SPCS2/PRKACB/CPN2/CGA/CFHR1/USP17L2/SERPINE2
GO:0016887	ATPase activity	344	0.797345504287209	1.05255087693502	0.000999000999000999	0.00940725940725941	tags=7%, list=11%, signal=6%	TNNT3/KATNAL2/KIF18B/ABCA13/KIF2B/ATP12A/MYH8/DDX4/MYH4/TDRD9/ATP13A5/KIF4B/KIF12/ATP6V1G3/ANXA5/FXYD2/ABCB5/ATP8A1/NLRP10/NVL/MYH3/PMS2P3/ABCC12/ABCA8
GO:0018105	peptidyl-serine phosphorylation	282	0.811410110022687	1.069490449786	0.000999000999000999	0.00940725940725941	tags=15%, list=16%, signal=13%	AURKB/PRKCQ/CSNK1A1L/EGFR/IFNA8/TCL1B/IRGM/TCL1A/IFNA14/IFNA2/IFNE/HGF/TLK1/CAMK2A/IFNA7/OSM/IFNA13/IL6/IFNG/APP/ANGPT1/PRKCH/CAV1/CAMK4/HMGA2/PRKG2/AKT1/PRKCB/BDKRB2/INPP5J/AVP/IL24/IFNB1/IFNA17/IFNW1/IFNA1/MAP4K1/IFNA6/IFNA16/IFNA5/PRKACB/STK38L
GO:0018209	peptidyl-serine modification	300	0.814023081896688	1.07351083345044	0.000999000999000999	0.00940725940725941	tags=15%, list=16%, signal=13%	AURKB/NAA11/PRKCQ/CSNK1A1L/EGFR/IFNA8/TCL1B/IRGM/DCN/TCL1A/IFNA14/IFNA2/IFNE/HGF/TLK1/CAMK2A/IFNA7/OSM/IFNA13/IL6/IFNG/APP/ANGPT1/PRKCH/CAV1/CAMK4/HMGA2/PRKG2/AKT1/PRKCB/BDKRB2/INPP5J/AVP/IL24/IFNB1/IFNA17/IFNW1/IFNA1/MAP4K1/GALNT1/IFNA6/IFNA16/IFNA5/PRKACB/STK38L/MBOAT4
GO:0019359	nicotinamide nucleotide biosynthetic process	138	0.822341388178802	1.07544277911463	0.000999000999000999	0.00940725940725941	tags=9%, list=12%, signal=8%	CBFA2T3/KYNU/NUP43/PGK2/IDO1/TREX1/GCK/IFNG/HDAC4/APP/IDO2/PGM1
GO:0019363	pyridine nucleotide biosynthetic process	138	0.822341388178802	1.07544277911463	0.000999000999000999	0.00940725940725941	tags=9%, list=12%, signal=8%	CBFA2T3/KYNU/NUP43/PGK2/IDO1/TREX1/GCK/IFNG/HDAC4/APP/IDO2/PGM1
GO:0019693	ribose phosphate metabolic process	498	0.779826925583203	1.03148754105223	0.000999000999000999	0.00940725940725941	tags=9%, list=20%, signal=8%	CBFA2T3/KYNU/NUP43/PGK2/MYH8/MYH4/FXN/TREM2/TREX1/GCK/IFNG/NDUFS4/HDAC4/APP/PDHA2/PDHX/HACD1/SURF1/PRPS1L1/ACSM5/MYH3/ACOT1/RPEL1/DLG2/THEM5/PGM1/PTH/RORA/COX4I2/NDUFB6/SULT1B1/NDUFC2/HDDC3/NPR1/GPD1/GUCY1A2/SULT2A1/GLYAT/ACSM2A/MAGI3/SLC4A1/UQCC2/HK3/ATP1A2/NDUFV2/IL4/BAAT
GO:0019827	stem cell population maintenance	151	0.831931604616651	1.08911613594284	0.000999000999000999	0.00940725940725941	tags=8%, list=9%, signal=7%	PRDM16/WNT7A/PRRX1/TP63/PELO/SPI1/ZSCAN10/NOTCH1/NOTCH2/PTN/BMP7/HMGA2
GO:0021510	spinal cord development	104	0.850377541797254	1.10865697355898	0.000999000999000999	0.00940725940725941	tags=10%, list=10%, signal=9%	GLI2/NPFF/VIT/ADARB1/DCC/NOTCH1/MDGA2/PTN/IFT122/AKT1
GO:0021761	limbic system development	104	0.855221162873734	1.1149717149765	0.000999000999000999	0.00940725940725941	tags=6%, list=9%, signal=5%	NEUROD6/HSD3B2/ALDH1A3/HTR5A/HSD3B1/NEUROD1
GO:0021953	central nervous system neuron differentiation	177	0.82129003848903	1.07723481385651	0.000999000999000999	0.00940725940725941	tags=12%, list=17%, signal=10%	GLI2/BCL11B/WNT7A/SLC4A10/GRID2/ADARB1/UNC5D/DCC/EPHB2/NFIB/SLIT2/MDGA2/CNTN2/C21orf91/RORA/FAIM2/LEP/SALL3/PLXNA4/ZSWIM6/DMRT3/NPY
GO:0022407	regulation of cell-cell adhesion	378	0.788509494256386	1.04150113560016	0.000999000999000999	0.00940725940725941	tags=22%, list=16%, signal=19%	GLI2/IL21/SPTA1/ZMIZ1/PRKCQ/TNFRSF21/MIR141/SIRPG/GPNMB/PTPRC/TNFSF14/PDCD1LG2/LILRB1/CCM2L/IDO1/CORO1A/PLG/SPN/ADTRP/CD9/ADIPOQ/IFNA2/LILRB4/LILRB2/SOCS6/CD86/PIK3R6/TESPA1/RPS3/CD209/CLECL1/HAVCR2/IL6/RGCC/IFNG/CCDC88B/CXCL13/IL10/CCR7/HLA-DPB1/PAG1/IL2RA/LAX1/CAV1/LAG3/CD28/BMP7/CX3CL1/PDPN/VCAM1/CD27/SIRPB1/CD3E/ZAP70/CCL28/KLRK1/MIR31/HLA-DMB/CLEC4G/AKT1/CCL21/TARM1/MIR27A/RNASE10/XCL1/ZP4/I…
GO:0022612	gland morphogenesis	117	0.829523263171578	1.08239481628163	0.000999000999000999	0.00940725940725941	tags=17%, list=13%, signal=15%	GLI2/TP63/EGFR/EDAR/SERPINB5/RARG/HGF/CCL11/NFIB/LAMA1/ELF3/NOTCH1/PLAG1/LIMS2/SEMA3C/CAV1/PTN/BMP7/HPN/AREG
GO:0030098	lymphocyte differentiation	335	0.805288967962616	1.0629586465257	0.000999000999000999	0.00940725940725941	tags=23%, list=15%, signal=20%	IKZF1/GLI2/BCL11B/ZMIZ1/ITK/LY9/PTPRC/HLA-DOA/CLEC4E/POU1F1/IFNA8/SPN/CLEC4D/CR1/FLT3/NFAM1/PGLYRP3/IFNA14/IFNA2/LILRB4/LILRB2/PSMB11/FCRL3/IFNE/CD86/PIK3R6/SPI1/TESPA1/IFNA7/SLAMF8/CCR6/CD79B/HNF1A/IFNA13/DOCK2/RIPK3/IL6/IFNG/THEMIS/HDAC4/AICDA/PLCG2/IL10/CCR7/CHD7/MMP14/NOTCH2/INPP5D/IL2RA/LAG3/LY6D/CD28/MS4A1/VCAM1/CD27/CAMK4/CD3E/ZAP70/SPINK5/IFNB1/RORA/PTGER4/IFNA17/IFNW1/CCR2/FOXN1/SLAMF6/P…
GO:0030326	embryonic limb morphogenesis	121	0.874480280221405	1.14164597121474	0.000999000999000999	0.00940725940725941	tags=13%, list=10%, signal=12%	GLI2/WNT7A/PRRX1/TP63/FREM2/MBNL1/RARG/NOTCH1/CHD7/FBN2/GRHL2/BMP7/IFT122/IFT140/MYH3/CHST11
GO:0030330	DNA damage response, signal transduction by p53 class mediator	100	0.87298460053878	1.13758786663057	0.000999000999000999	0.00940725940725941	tags=5%, list=13%, signal=4%	PYHIN1/RGCC/ZNF385A/HIC1/KDM1A
GO:0030335	positive regulation of cell migration	500	0.789622014537357	1.04444034283185	0.000999000999000999	0.00940725940725941	tags=19%, list=16%, signal=16%	SMOC2/APELA/WNT7A/FLT4/GPNMB/PTPRC/SERPINB3/TNFSF14/PLVAP/CCBE1/EGFR/MAZ/CORO1A/SPN/SPARC/RAB25/CCL8/TERT/CLEC7A/MAPRE2/LRRC15/FGFBP1/BDKRB1/TREM2/EGF/CCL7/HGF/CCL11/CCL4/ITGAX/CCR6/MIR181D/COL18A1/CDH13/IL6/PDGFRB/IFNG/NOTCH1/CXCL13/HDAC4/COL1A1/APP/MIR143/FLT1/CCR7/GRB7/ANGPT1/SEMA3C/MMP14/MIR30A/TWIST2/MIR182/SELP/CAV1/PTN/ATP8A1/BMP7/SEMA6B/PDPN/SHTN1/PTP4A1/HSPB1/CCL3/CCL26/CCL1/MIR31/CXCR2/…
GO:0030522	intracellular receptor signaling pathway	257	0.815877482418479	1.07448743154011	0.000999000999000999	0.00940725940725941	tags=8%, list=15%, signal=7%	TP63/ESRRG/NR1H4/FHL2/IRGM/GHRHR/CYP27B1/DEFA1B/RARG/RORB/PIAS1/ZNF366/RXRG/GPHB5/RORA/DEFA3/SLA2/LEP/PTPN22/SCGB2A1/NOD2
GO:0030667	secretory granule membrane	285	0.795182555943902	1.04824041518314	0.000999000999000999	0.00940725940725941	tags=19%, list=16%, signal=16%	LAIR1/CD93/SERPINB10/ABCA13/CLEC12A/PTPRC/CLEC5A/MS4A3/SERPINB12/SLC30A8/SPARC/CLEC4D/CR1/FCAR/NFAM1/CD9/DMBT1/ATP8B3/LILRB2/SIGLEC5/GPR84/ITGAX/ADGRE3/SIGLEC14/CEACAM3/VAMP8/OLR1/CLCA1/FCGR3B/SELP/SERPINA5/CD33/CAV1/TMEM225/ATP8A1/TBC1D10C/SIGLEC9/CPNE1/SIRPB1/ATP8B4/MCEMP1/SYCN/CXCR2/TARM1/LILRA3/CLEC4C/MOXD2P/CHRNB4/P2RX1/NDUFC2/DBH/FPR2/PLA1A/TMEM184A/CXCR1
GO:0030674	protein binding, bridging	161	0.818235230955653	1.07204193864974	0.000999000999000999	0.00940725940725941	tags=14%, list=14%, signal=12%	EVPL/DOK2/COL11A2/CHN1/SLA/CLNK/JCHAIN/EVPLL/COL11A1/SH2D1B/SKAP2/BFAR/SORBS2/TRDN/PAG1/CAV1/CD28/FCRL2/STAP1/SLA2/COL8A2/TRIM22
GO:0030695	GTPase regulator activity	270	0.797795078632929	1.05115305099282	0.000999000999000999	0.00940725940725941	tags=16%, list=18%, signal=13%	ARHGAP15/ARHGAP28/ARHGAP25/ARHGAP42/CHN1/RASA3/ADAP1/TBC1D22A/RGPD3/TAGAP/IPO7/DOCK2/AGAP2/SLIT2/RIN3/RGS6/RTKN/RGPD1/CHML/ARHGAP27/TBC1D10C/ARHGAP33/USP6/PREX2/TIAM2/RGS18/GIT1/ARHGAP8/ACAP1/TBC1D26/SYNGAP1/ASAP1/RABEP1/ALDH1A1/IPO5/ARAP2/WASL/ADPRH/RGPD4/RGPD8/RGS4/AGAP5
GO:0030808	regulation of nucleotide biosynthetic process	107	0.881688058255902	1.14959080766544	0.000999000999000999	0.00940725940725941	tags=8%, list=6%, signal=8%	CBFA2T3/NUP43/TREM2/TREX1/GCK/IFNG/RCVRN/HDAC4/APP
GO:0031012	extracellular matrix	494	0.782331435554269	1.03476620245601	0.000999000999000999	0.00940725940725941	tags=29%, list=19%, signal=24%	PCSK6/COL23A1/SMOC2/COL4A2/COL5A1/MFAP5/VWF/WNT7A/HAPLN1/ADAMDEC1/COL11A2/ADAMTS20/COL20A1/COL4A1/ELFN1/ABI3BP/ITIH2/C1QB/CCBE1/PF4/COL12A1/PLG/SERPINB12/PRSS1/TECTB/SPARC/IGFALS/S100A9/CTSG/DCN/DMBT1/VIT/ADIPOQ/SDC2/A2M/IFNA2/FREM2/PZP/GPC5/DEFA1B/LMAN1L/LRRC15/APCS/ADAMTS4/MMP17/KRT1/LAMC3/THBS2/CTSZ/RBP3/C1QC/ITIH5/COL9A1/VWC2/COL18A1/LAMA1/ENAM/CMA1/GH1/CDH13/TIMP3/COL11A1/CD248/MMP8/CPA3/TIN…
GO:0031109	microtubule polymerization or depolymerization	101	0.844493365794714	1.10051422639401	0.000999000999000999	0.00940725940725941	tags=7%, list=13%, signal=6%	KIF18B/KIF2B/TUBGCP6/MAPRE2/RPS3/INPP5J/NAV3
GO:0031349	positive regulation of defense response	484	0.795551438181821	1.05206270336987	0.000999000999000999	0.00940725940725941	tags=21%, list=17%, signal=18%	IL21/NPY5R/IL17A/TNIP3/MARCO/PYHIN1/IFI16/CLEC4E/IDO1/EGFR/NR1H4/CLEC4D/LILRA4/GPRC5B/S100A9/IRGM/DMBT1/CLEC7A/REG3G/MUC7/PGLYRP3/PSMB11/FCRL3/MIR206/MUC5B/ZBP1/TREM2/AIM2/KIR2DL4/CD209/OSM/HAVCR2/MMP8/IL6/IL18RAP/FCN1/NLRP12/SH2D1B/TSLP/VAMP8/PSME4/PLCG2/MUC16/S100A8/CCR7/S100A12/CAV1/MNDA/MEF2C/LAG3/NLRP10/DEFB114/CD28/PIK3CG/GBP5/CX3CL1/CCL3/LILRA2/CCL1/CCL18/MUC6/KLRK1/RAET1E/COLEC12/CARD9/MU…
GO:0031570	DNA integrity checkpoint	146	0.882926668979686	1.15545314487505	0.000999000999000999	0.00940725940725941	tags=3%, list=9%, signal=2%	TREX1/RGCC/ZNF385A/HMGA2
GO:0032200	telomere organization	137	0.824945247872269	1.07871210074411	0.000999000999000999	0.00940725940725941	tags=2%, list=2%, signal=2%	AURKB/PRKCQ/TERT
GO:0032392	DNA geometric change	106	0.901603099128273	1.1754852460357	0.000999000999000999	0.00940725940725941	tags=4%, list=9%, signal=3%	TREX1/CHD7/GTF2F2/GINS4
GO:0032479	regulation of type I interferon production	114	0.838588066149649	1.09400241314319	0.000999000999000999	0.00940725940725941	tags=11%, list=14%, signal=9%	IFI16/LILRB1/LILRA4/ZBP1/TREX1/HAVCR2/NLRP4/PLCG2/IL10/MMP12/PTPN22/IRF5
GO:0032606	type I interferon production	116	0.839807694849685	1.09570524865056	0.000999000999000999	0.00940725940725941	tags=11%, list=14%, signal=10%	IFI16/LILRB1/LILRA4/ZBP1/TREX1/HAVCR2/NLRP4/PLCG2/IL10/AZI2/MMP12/PTPN22/IRF5
GO:0032993	protein-DNA complex	108	0.847390101965081	1.10503712790589	0.000999000999000999	0.00940725940725941	tags=9%, list=15%, signal=8%	TERT/TREX1/PRM1/GTF2F2/GINS4/HMGA2/PRM2/TNP2/PRIM2/RAG1
GO:0033135	regulation of peptidyl-serine phosphorylation	128	0.826493434261409	1.07967840450272	0.000999000999000999	0.00940725940725941	tags=22%, list=15%, signal=19%	EGFR/IFNA8/TCL1B/IRGM/TCL1A/IFNA14/IFNA2/IFNE/HGF/IFNA7/OSM/IFNA13/IL6/IFNG/APP/ANGPT1/CAV1/AKT1/BDKRB2/INPP5J/AVP/IFNB1/IFNA17/IFNW1/IFNA1/IFNA6/IFNA16/IFNA5
GO:0034399	nuclear periphery	122	0.867185605732386	1.13216364939469	0.000999000999000999	0.00940725940725941	tags=6%, list=6%, signal=5%	PHACTR3/SPARC/GHRHR/KIF4B/GFI1B/DNTT/YEATS4
GO:0034605	cellular response to heat	122	0.822012947093073	1.07318799098907	0.000999000999000999	0.00940725940725941	tags=6%, list=14%, signal=5%	ANO1/NUP43/TFEC/CAMK2A/CETN1/CXCL10/HSF5
GO:0035023	regulation of Rho protein signal transduction	128	0.827876968504313	1.0814857655561	0.000999000999000999	0.00940725940725941	tags=10%, list=11%, signal=9%	PLEKHG4B/ARHGAP42/GPR20/GPR35/ABRA/EPS8L3/PDGFRB/GPR65/KALRN/PREX2/TIAM2/FGD3/GPR55
GO:0035107	appendage morphogenesis	142	0.841506595047357	1.10089355252758	0.000999000999000999	0.00940725940725941	tags=15%, list=15%, signal=13%	GLI2/WNT7A/PRRX1/TP63/FREM2/MBNL1/RARG/NOTCH1/PCSK5/CHD7/SEMA3C/FBN2/GRHL2/BMP7/IFT122/IFT140/MYH3/CHST11/BMPR1B/SALL3/ROR2
GO:0035108	limb morphogenesis	142	0.841506595047357	1.10089355252758	0.000999000999000999	0.00940725940725941	tags=15%, list=15%, signal=13%	GLI2/WNT7A/PRRX1/TP63/FREM2/MBNL1/RARG/NOTCH1/PCSK5/CHD7/SEMA3C/FBN2/GRHL2/BMP7/IFT122/IFT140/MYH3/CHST11/BMPR1B/SALL3/ROR2
GO:0035113	embryonic appendage morphogenesis	121	0.874480280221405	1.14164597121474	0.000999000999000999	0.00940725940725941	tags=13%, list=10%, signal=12%	GLI2/WNT7A/PRRX1/TP63/FREM2/MBNL1/RARG/NOTCH1/CHD7/FBN2/GRHL2/BMP7/IFT122/IFT140/MYH3/CHST11
GO:0035821	modification of morphology or physiology of other organism	153	0.829688891186432	1.08641273258966	0.000999000999000999	0.00940725940725941	tags=28%, list=14%, signal=24%	REG3A/DEFA5/PRF1/SEMG1/DEFA4/PF4/CCL8/S100A9/CTSG/CLEC7A/REG3G/MUC7/PGLYRP3/DEFA1B/APCS/DCD/CD209/DEFA6/CCL4/MPEG1/IFI27/CCL13/REG1B/IFNG/GNLY/ANXA2P2/MBL2/S100A12/DEFB118/FCER2/KRT6A/LCE3B/HRG/LCE3C/CCL3/HMGA2/KPNA2/LCE3A/HPN/DEFA3/PGLYRP4/REG1A/DEFB128
GO:0038093	Fc receptor signaling pathway	170	0.854371332582588	1.12011792920633	0.000999000999000999	0.00940725940725941	tags=9%, list=6%, signal=9%	NFATC1/PRKCQ/ITK/PTPRC/CLEC4E/CLEC4D/LILRA4/PSMB11/LCP2/MS4A2/FCER1A/MYH2/FCGR3A/MYO1G/PSME4/PLCG2
GO:0038095	Fc-epsilon receptor signaling pathway	107	0.874690436170615	1.14046694356245	0.000999000999000999	0.00940725940725941	tags=9%, list=6%, signal=9%	NFATC1/PRKCQ/ITK/LILRA4/PSMB11/LCP2/MS4A2/FCER1A/PSME4/PLCG2
GO:0042110	T cell activation	438	0.806086287836177	1.06544040879499	0.000999000999000999	0.00940725940725941	tags=24%, list=15%, signal=21%	GLI2/IL21/BCL11B/SPTA1/ZMIZ1/PRKCQ/TNFRSF21/SIRPG/CD1C/GPNMB/ITK/LY9/PTPRC/TNFSF14/HLA-DOA/PDCD1LG2/LILRB1/CLEC4E/IDO1/CORO1A/IFNA8/SPN/CLEC4D/CR1/CLEC7A/IFNA14/IFNA2/LILRB4/LILRB2/PSMB11/SOCS6/IFNE/CD86/PIK3R6/TESPA1/RPS3/TREX1/CD209/IFNA7/CCR6/CLECL1/HAVCR2/IFNA13/DOCK2/RIPK3/IL6/IFNG/THEMIS/CCDC88B/TNFRSF4/IL10/CCR7/CHD7/AZI2/HLA-DPB1/PAG1/IL2RA/LAX1/CAV1/LAG3/CD28/PIK3CG/TREML2/VCAM1/APBB1IP/…
GO:0042391	regulation of membrane potential	401	0.793240511594646	1.04802742169373	0.000999000999000999	0.00940725940725941	tags=16%, list=18%, signal=13%	NETO1/WNT7A/PIEZO2/NPFF/PKP2/SHANK2/SCN11A/CTNNA3/SCN1A/GABRA6/GRID2/DCN/CASQ2/KCNU1/TCL1A/GPR35/TREM2/KCNK18/SLC26A3/KCNQ1/CHRNA4/GABRP/APP/CHRNA1/ABCB5/SCN7A/TRDN/GABRG3/CAV1/PTN/MEF2C/KCNT1/GABRA5/BEST2/CHRFAM7A/GRIN2B/AKT1/SLC1A6/MIR181B1/GRIN2A/MIR181B2/SCN10A/CUX2/CHRNA7/SLC34A1/OPRM1/GABRG1/CHRNB4/P2RX1/CFTR/FXYD1/NPS/CNR2/PLN/GRM5/KCNH7/DSC2/PIAS3/TAC1/CLCN1/KCND2/RGS4/BNIP3L
GO:0042471	ear morphogenesis	115	0.838302143431457	1.0936822769236	0.000999000999000999	0.00940725940725941	tags=15%, list=15%, signal=13%	GLI2/PRRX1/CLRN1/OTOP1/FRZB/ATOH1/EPHB2/ALDH1A3/COL11A1/TSHZ1/CHD7/ATP8A2/DCANP1/ITGA8/HPN/HESX1/ROR2
GO:0042552	myelination	127	0.873312244293157	1.1406857230389	0.000999000999000999	0.00940725940725941	tags=12%, list=10%, signal=11%	TNFRSF21/MAL/BCAS1/TG/CD9/KEL/RARG/QKI/HGF/ITGAX/CNTN2/KLK6/PTN/SH3TC2/AKT1
GO:0042734	presynaptic membrane	154	0.827292176579611	1.08339087700735	0.000999000999000999	0.00940725940725941	tags=12%, list=14%, signal=10%	UNC13C/SLC1A2/CHRM3/CNTNAP4/CNTN6/STX2/EPHB2/CHRNA4/GABRA5/CADM3/SLC1A6/GRIN2A/CDH9/SCN10A/OPRM1/IL31RA/P2RX1/STX19
GO:0042770	signal transduction in response to DNA damage	123	0.835926980236821	1.0913986220975	0.000999000999000999	0.00940725940725941	tags=5%, list=13%, signal=4%	PYHIN1/TREX1/RGCC/ZNF385A/HIC1/KDM1A
GO:0043401	steroid hormone mediated signaling pathway	173	0.836870240693509	1.09740722417496	0.000999000999000999	0.00940725940725941	tags=10%, list=12%, signal=9%	TP63/ESRRG/NR1H4/FHL2/GHRHR/DEFA1B/RARG/NR0B2/HNF4G/HNF4A/RORB/PIAS1/BMP7/ZNF366/RXRG/RORA/DEFA3
GO:0043547	positive regulation of GTPase activity	363	0.792451981615585	1.04640700124896	0.000999000999000999	0.00940725940725941	tags=16%, list=18%, signal=13%	ARHGAP15/ARHGAP28/ARHGAP25/ARHGAP42/CHN1/CCL8/RASA3/ADAP1/MAPRE2/SNX9/TBC1D22A/CCL7/CCL11/RGPD3/TAGAP/CCL4/DOCK2/AGAP2/CCL13/RIN3/GPR65/CXCL13/RGS6/CCR7/PRTN3/KALRN/RGPD1/CHML/ARHGAP27/CX3CL1/TBC1D10C/ARHGAP33/CCL3/USP6/PREX2/CCL26/CCL1/CCL18/TIAM2/RGS18/CCL21/GIT1/XCL1/ARHGAP8/ACAP1/TBC1D26/SYNGAP1/ASAP1/RABEP1/ALDH1A1/ARAP2/ADPRH/RGPD4/RGPD8/RGS4/USP17L2/AGAP5
GO:0043900	regulation of multi-organism process	378	0.798152017925852	1.0542374430574	0.000999000999000999	0.00940725940725941	tags=19%, list=19%, signal=16%	IFITM1/APELA/CRISP1/PRF1/IFI16/LILRB1/CCL8/CLEC7A/ADARB1/PGLYRP3/IFNA2/LY86/APCS/AIM2/VIP/CCL4/FKBP6/HAVCR2/IFI27/NOX5/MIR30C2/LACRT/IFNG/FCN1/CHMP4B/NOTCH1/HDAC4/AICDA/APOBEC3H/CFAP69/ANXA2P2/MBL2/HS3ST5/SPINK13/CD180/GTF2F2/IL2RA/CAV1/FCER2/KRT6A/PABPC1/NLRP10/DEFB114/CD28/SRPK2/CX3CL1/CCL3/LILRA2/HMGA2/SPINK5/MIR181B1/MIR181B2/KPNA2/PLB1/RNASE10/ZP4/MMP12/IFNB1/HPN/PGLYRP4/PAEP/IL23R/IFITM2/BP…
GO:0043902	positive regulation of multi-organism process	183	0.818825926001254	1.07439343544423	0.000999000999000999	0.00940725940725941	tags=15%, list=13%, signal=13%	APELA/PRF1/CLEC7A/ADARB1/PGLYRP3/LY86/VIP/FKBP6/HAVCR2/IFNG/CHMP4B/NOTCH1/HDAC4/CFAP69/ANXA2P2/CD180/GTF2F2/FCER2/PABPC1/NLRP10/CD28/SRPK2/KPNA2/PLB1/ZP4/HPN/PGLYRP4
GO:0044454	nuclear chromosome part	473	0.779787014997874	1.03106218349995	0.000999000999000999	0.00940725940725941	tags=6%, list=19%, signal=5%	IKZF1/AURKB/NFATC1/TP63/NR1H4/TERT/SPI1/TREX1/RARG/FKBP6/SSRP1/ZNF385A/DNTT/MEF2A/MEF2C/CREB3L1/GINS4/TNP2/CECR2/PRIM2/KDM1A/MEIKIN/MCM10/MEF2B/SFR1/MTA2/TCF12/ORC5/UBE2U/HNRNPC
GO:0044774	mitotic DNA integrity checkpoint	101	0.90659429030961	1.18144197984835	0.000999000999000999	0.00940725940725941	tags=3%, list=9%, signal=3%	RGCC/ZNF385A/HMGA2
GO:0045088	regulation of innate immune response	421	0.797287618160482	1.05359225928361	0.000999000999000999	0.00940725940725941	tags=19%, list=16%, signal=16%	IL21/TNIP3/MARCO/PYHIN1/IFI16/LILRB1/CLEC4E/CLEC12B/NR1H4/CLEC4D/LILRA4/CR1/S100A9/IRGM/DMBT1/CLEC7A/REG3G/MUC7/A2M/PGLYRP3/PSMB11/FCRL3/PIK3R6/MUC5B/ZBP1/TREM2/TREX1/AIM2/KIR2DL4/OTOP1/CD209/SLAMF8/HAVCR2/IL18RAP/IFNG/FCN1/SH2D1B/PSME4/PLCG2/MUC16/S100A8/SERPING1/CAV1/MNDA/PIAS1/NCR2/LAG3/GBP5/TREML2/LILRA2/MUC6/KLRK1/RAET1E/COLEC12/CARD9/MUC2/MIR181B1/MIR181B2/TXK/MMP12/CLEC6A/IFNB1/MIR520B/SLA…
GO:0045089	positive regulation of innate immune response	353	0.792326024708187	1.04611369771135	0.000999000999000999	0.00940725940725941	tags=17%, list=16%, signal=15%	IL21/TNIP3/MARCO/PYHIN1/IFI16/CLEC4E/NR1H4/CLEC4D/LILRA4/S100A9/IRGM/DMBT1/CLEC7A/REG3G/MUC7/PGLYRP3/PSMB11/FCRL3/MUC5B/ZBP1/AIM2/KIR2DL4/CD209/HAVCR2/IL18RAP/FCN1/SH2D1B/PSME4/PLCG2/MUC16/S100A8/CAV1/MNDA/LAG3/GBP5/LILRA2/MUC6/KLRK1/RAET1E/COLEC12/CARD9/MUC2/TXK/MMP12/CLEC6A/IFNB1/MIR520B/SLAMF6/CLEC4C/PGLYRP4/CRTAM/PTPN22/MFHAS1/MIR146A/FPR2/LRRC19/NOD2/PRKACB/KLRC4-KLRK1/MUC13/TREML4
GO:0045667	regulation of osteoblast differentiation	118	0.820653734741792	1.07105580658076	0.000999000999000999	0.00940725940725941	tags=17%, list=14%, signal=15%	IFITM1/TP63/OSTN/HGF/WNT7B/IL6/NOTCH1/HDAC4/RORB/TWIST2/GREM1/FBN2/HEMGN/MEF2C/BMP7/MIR200C/UCMA/AREG/FGF23/BMPR1B
GO:0046034	ATP metabolic process	250	0.799836838896448	1.05309799405332	0.000999000999000999	0.00940725940725941	tags=10%, list=20%, signal=8%	CBFA2T3/NUP43/PGK2/MYH8/MYH4/FXN/TREM2/TREX1/GCK/IFNG/NDUFS4/HDAC4/APP/SURF1/MYH3/PGM1/COX4I2/NDUFB6/NDUFC2/GPD1/SLC4A1/UQCC2/HK3/ATP1A2/NDUFV2/IL4
GO:0047485	protein N-terminus binding	105	0.831231225188212	1.08375824771307	0.000999000999000999	0.00940725940725941	tags=10%, list=16%, signal=8%	VWF/EXOC4/TERT/DCN/LACRT/ALOX5AP/PTH/SLA2/HESX1/PIAS3
GO:0048545	response to steroid hormone	365	0.793766259972869	1.04819972390027	0.000999000999000999	0.00940725940725941	tags=12%, list=13%, signal=11%	TP63/ESRRG/UGT1A1/EGFR/NR1H4/ADTRP/SPARC/HSD3B2/FHL2/FLT3/ADIPOQ/GHRHR/DEFA1B/TH/RARG/SLIT3/CLDN1/NR0B2/HNF4G/WNT7B/IL6/SLIT2/CLDN4/CPS1/HSD3B1/NOTCH1/TRIM63/COL1A1/HNF4A/IL10/RORB/CAV1/PTN/PIAS1/BMP7/IL22/SSTR5/ZNF366/RXRG/BGLAP/CATSPERD/RORA/DEFA3/AREG/AGXT
GO:0048593	camera-type eye morphogenesis	108	0.84130420175034	1.09710082362476	0.000999000999000999	0.00940725940725941	tags=13%, list=15%, signal=11%	TH/RP1/EPHB2/ALDH1A3/ATP8A2/RORB/PTN/BMP7/PDE6C/IFT122/RPE65/PROM1/COL8A2/COL8A1
GO:0048736	appendage development	172	0.832254850850773	1.09128505992246	0.000999000999000999	0.00940725940725941	tags=16%, list=15%, signal=14%	GLI2/WNT7A/PRRX1/TP63/KAT2B/ITGB4/FREM2/MBNL1/RARG/NOTCH1/PCSK5/CHD7/SEMA3C/GREM1/FBN2/GRHL2/BMP7/IFT122/IFT140/MYH3/CHST11/MEOX2/FOXN1/KRT84/KREMEN1/BMPR1B/SALL3/ROR2
GO:0048813	dendrite morphogenesis	131	0.819223130625316	1.07075269816934	0.000999000999000999	0.00940725940725941	tags=11%, list=12%, signal=10%	WNT7A/HECW1/SHANK2/SDC2/CAMK2A/EPHB2/LZTS1/MEF2A/KALRN/PTN/DCDC2/ARHGAP33/PREX2/CUX2/CHRNA7
GO:0050708	regulation of protein secretion	446	0.802342248334822	1.06053355236732	0.000999000999000999	0.00940725940725941	tags=19%, list=16%, signal=16%	ANO1/IL17A/FRMD8/TNFRSF21/NPFF/IL26/CLEC9A/CLEC5A/LILRB1/CLEC4E/EGFR/NR1H4/SLC30A8/ADTRP/CRP/CARD18/PYDC1/G6PC2/GIP/IFNA2/SIDT2/TREM2/AIM2/NR0B2/OSM/CD244/C5AR2/HAVCR2/MIR30C2/CHIA/MMP8/GCK/HMHB1/IL6/RGCC/IFNG/FCN1/NLRP12/CARD17/TSLP/PYDC2/ANXA5/TNFRSF4/HNF4A/IL10/CCR7/ANGPT1/BLK/SRGN/MIR182/CD33/CD22/NLRP10/DEFB114/IL5/CX3CL1/C1QTNF3/NEUROD1/CCL3/LILRA2/CCL1/SSTR5/CASP1/NLRP7/FFAR1/MIR204/DPH3/M…
GO:0050709	negative regulation of protein secretion	130	0.819755488095463	1.07126142015021	0.000999000999000999	0.00940725940725941	tags=22%, list=14%, signal=19%	TNFRSF21/NPFF/LILRB1/NR1H4/ADTRP/CARD18/IFNA2/C5AR2/MIR30C2/RGCC/NLRP12/CARD17/PYDC2/ANXA5/TNFRSF4/IL10/ANGPT1/SRGN/CD22/DEFB114/CX3CL1/C1QTNF3/NLRP7/MIR204/DPH3/PTGER4/OPRM1/PTPN22/LILRA5
GO:0050714	positive regulation of protein secretion	256	0.811436211382555	1.06857713880164	0.000999000999000999	0.00940725940725941	tags=21%, list=16%, signal=18%	ANO1/IL17A/FRMD8/IL26/CLEC9A/CLEC5A/CLEC4E/EGFR/NR1H4/SLC30A8/PYDC1/GIP/TREM2/AIM2/NR0B2/OSM/CD244/HAVCR2/CHIA/MMP8/GCK/HMHB1/IL6/RGCC/IFNG/FCN1/NLRP12/TSLP/TNFRSF4/IL10/BLK/MIR182/CD33/NLRP10/IL5/C1QTNF3/CCL3/LILRA2/CCL1/CASP1/NLRP7/FFAR1/MMP12/CLEC6A/HCAR2/PTGER4/CRTAM/CFTR/PTPN22/LILRA5/IL1RL1/GPLD1/PAEP/NOD2/PANX3
GO:0050863	regulation of T cell activation	295	0.795998734578023	1.04967634304435	0.000999000999000999	0.00940725940725941	tags=23%, list=15%, signal=20%	GLI2/IL21/SPTA1/ZMIZ1/PRKCQ/TNFRSF21/SIRPG/GPNMB/PTPRC/TNFSF14/HLA-DOA/PDCD1LG2/LILRB1/IDO1/CORO1A/SPN/CR1/IFNA2/LILRB4/LILRB2/SOCS6/CD86/PIK3R6/TESPA1/RPS3/TREX1/CD209/CLECL1/HAVCR2/RIPK3/IL6/IFNG/CCDC88B/IL10/CCR7/HLA-DPB1/PAG1/IL2RA/LAX1/CAV1/LAG3/CD28/VCAM1/CD27/CAMK4/SIRPB1/CD3E/ZAP70/KLRK1/SPINK5/HLA-DMB/CLEC4G/AKT1/CCL21/TARM1/MIR27A/XCL1/ZP4/IFNB1/CCR2/FOXN1/LEP/PTPN22/HLA-DPA1/RAG1/IGF2/…
GO:0050905	neuromuscular process	103	0.862600838789216	1.1244563920107	0.000999000999000999	0.00940725940725941	tags=15%, list=11%, signal=13%	CSMD1/SCN1A/FOXS1/GRID2/PCDH15/ADARB1/FXN/CLRN1/ALDH1A3/SLC1A3/APP/CHRNA1/ATP8A2/DCANP1/GRIN2A
GO:0050906	detection of stimulus involved in sensory perception	443	0.784423797807529	1.03686587947489	0.000999000999000999	0.00940725940725941	tags=61%, list=21%, signal=49%	OR10W1/ANO1/OR1M1/OR8U8/OR5R1/OR8K5/OR8J3/OR8B12/OR6K6/OR10J1/OR5AU1/OR5T2/OR12D2/OR8H1/OR9Q2/PIEZO2/OR2Y1/OR5H6/OR1G1/OR5M11/OR6Q1/OR5T1/OR5F1/OR2H2/OR4F6/OR1A2/OR5M10/OR51T1/OR4F15/OR14J1/OR5M1/OR52K2/OR11L1/OR8J1/OR6C4/OR10T2/OR2T27/OR6F1/OR4D10/SCN1A/OR10G2/OR5B12/OR5I1/OR9Q1/OR8K3/OR5D18/OR10K2/OR5M8/OR6C3/OR4C16/GNAT1/OR5AK2/OR10AG1/OR5AC2/OR5AN1/OR5AS1/OR5L1/OR7C1/OR2T33/OR5H1/OR1J2/OR1S1/…
GO:0051015	actin filament binding	184	0.831983855921752	1.09175328196682	0.000999000999000999	0.00940725940725941	tags=16%, list=16%, signal=14%	SPTA1/GAS7/CAPZA3/MYO7B/XIRP2/MYH1/MYH13/EGFR/CORO1A/CTNNA3/MYOM2/MYH8/SYNE3/MYH4/MYO16/MYH15/MYBPC1/ANTXR1/MYH2/PSTPIP1/SHTN1/MYO5B/TPM4/MYH3/PKNOX2/CTNNA1/LCP1/NRAP/ACTR3C/WASL
GO:0051047	positive regulation of secretion	410	0.794492676095872	1.04979389547039	0.000999000999000999	0.00940725940725941	tags=16%, list=16%, signal=14%	ANO1/IL17A/FRMD8/IL26/CLEC9A/CLEC5A/CLEC4E/EGFR/NR1H4/SLC30A8/PYDC1/GIP/GHRHR/TREM2/AIM2/VIP/NR0B2/OSM/CD244/HAVCR2/CHIA/LACRT/MMP8/GCK/HMHB1/IL6/RGCC/IFNG/FCN1/NLRP12/TSLP/CYP4F2/VAMP8/S100A8/TNFRSF4/IL10/BLK/MIR182/CD33/NLRP10/IL5/C1QTNF3/CCL3/LILRA2/CCL1/CASP1/NLRP7/FFAR1/AVP/MMP12/CLEC6A/HCAR2/PTGER4/CRTAM/LEP/PLA2G10/CFTR/PTPN22/LILRA5/IL1RL1/NPR1/GPLD1/PAEP/NOD2/PANX3
GO:0051054	positive regulation of DNA metabolic process	205	0.822644678541711	1.08100649259996	0.000999000999000999	0.00940725940725941	tags=8%, list=10%, signal=8%	GLI2/EYA2/SMOC2/AURKB/PRKCQ/PTPRC/EGFR/RPS3/HGF/IL6/RGCC/PDGFRB/GREM1/GRHL2/CD28/NVL/AKT1
GO:0051091	positive regulation of DNA-binding transcription factor activity	242	0.80876403210559	1.06451709155382	0.000999000999000999	0.00940725940725941	tags=12%, list=15%, signal=10%	PRKCQ/S100A9/NFAM1/RPS3/ABRA/AIM2/CAMK2A/RIPK3/IL6/RGCC/IL18RAP/HDAC4/APP/S100A8/TRAF5/IL10/PRKCH/S100A12/CAV1/CARD14/IL5/CX3CL1/NEUROD1/AKT1/PRKCB/KDM1A/TRIM22/CX3CR1/NOD2
GO:0051092	positive regulation of NF-kappaB transcription factor activity	139	0.814839087772536	1.06566824100653	0.000999000999000999	0.00940725940725941	tags=14%, list=15%, signal=12%	PRKCQ/S100A9/RPS3/AIM2/CAMK2A/RIPK3/IL18RAP/APP/S100A8/TRAF5/PRKCH/S100A12/CAV1/CARD14/CX3CL1/PRKCB/TRIM22/CX3CR1/NOD2
GO:0051101	regulation of DNA binding	115	0.855201410517021	1.11572973206766	0.000999000999000999	0.00940725940725941	tags=10%, list=13%, signal=8%	PYHIN1/IFI16/WFIKKN2/EGF/MMP8/IFNG/GZMA/CPNE1/NEUROD1/HMGA2/KDM1A
GO:0051249	regulation of lymphocyte activation	390	0.787709779082332	1.04050703372522	0.000999000999000999	0.00940725940725941	tags=22%, list=15%, signal=19%	GLI2/IL21/SPTA1/ZMIZ1/PRKCQ/TNFRSF21/SIRPG/GPNMB/PTPRC/TNFSF14/HLA-DOA/PDCD1LG2/LILRB1/IDO1/CORO1A/SPN/CR1/NFAM1/CLEC7A/PGLYRP3/IFNA2/LILRB4/LILRB2/FCRL3/SOCS6/CD86/PIK3R6/TESPA1/RPS3/TREX1/CD209/SLAMF8/CLECL1/HAVCR2/RIPK3/IL6/IFNG/CCDC88B/IGLL1/TNFRSF4/IL10/CCR7/MMP14/HLA-DPB1/PAG1/INPP5D/IL2RA/CD22/LAX1/CAV1/MNDA/MEF2C/LAG3/CD28/IL5/VCAM1/CD27/CAMK4/SIRPB1/CD3E/ZAP70/KLRK1/SPINK5/HLA-DMB/CLEC4G…
GO:0051384	response to glucocorticoid	142	0.82431834955814	1.07840718254581	0.000999000999000999	0.00940725940725941	tags=16%, list=14%, signal=14%	UGT1A1/EGFR/SPARC/HSD3B2/FLT3/ADIPOQ/GHRHR/TH/SLIT3/CLDN1/WNT7B/IL6/SLIT2/CPS1/HSD3B1/TRIM63/IL10/IL22/SSTR5/BGLAP/AREG/AGXT/METTL21C
GO:0051604	protein maturation	305	0.798489122647157	1.05323696088591	0.000999000999000999	0.00940725940725941	tags=20%, list=15%, signal=17%	PCSK6/NAA11/CPZ/C9/CD5L/IFI16/KAT2B/C1QB/CCBE1/ENPEP/CPXM2/CR1/CARD18/CTSG/A2M/SEC11C/FXN/KLK2/REN/C1S/C4BPA/CTSZ/C1QC/C6/C5AR2/CMA1/IMMP1L/LDLRAD3/CPA3/CIDEB/CNTN2/ADAMTS3/KLK6/PCSK5/SERPING1/C1R/MMP14/ANXA2P2/SRGN/ERO1B/BIRC7/NKD2/C1QA/CFHR2/F11/CASP1/NLRP7/GRIN2A/CFHR4/TNP2/CFH/HPN/TSHB/MIR520B/C3/C4B/DDI2/KLK1/ASPRV1/ATP7B/SPCS2/PRKACB
GO:0051817	modification of morphology or physiology of other organism involved in symbiotic interaction	106	0.842073179472856	1.0978717791784	0.000999000999000999	0.00940725940725941	tags=14%, list=12%, signal=13%	PF4/CCL8/CTSG/DEFA1B/APCS/CD209/CCL4/IFI27/ANXA2P2/MBL2/KRT6A/CCL3/HMGA2/KPNA2/HPN
GO:0055074	calcium ion homeostasis	443	0.781751336062695	1.03333337012833	0.000999000999000999	0.00940725940725941	tags=22%, list=18%, signal=18%	PKHD1/PTGIR/NPFF/NPSR1/PTPRC/FPR3/CORO1A/CCL8/RASA3/PLCZ1/CASQ2/KEL/S1PR4/CYP27B1/GPR20/PLCB2/GPR35/BDKRB1/TRPV6/PTGDR/ATP13A5/CCL7/CCL11/CCR6/GNA15/C5AR2/LACRT/LPAR3/CCL13/ADCYAP1R1/GPR65/CXCL13/ANXA5/APP/PLCG2/TRPM8/CCR7/CD52/CHD7/DHRS7C/ANXA2P2/TRDN/CAV1/PIK3CG/MS4A1/CX3CL1/TRPM1/CCL3/CCL1/CCL28/KNG1/GRIN2B/CXCR2/CCL21/GRIN2A/PRKCB/TRPV5/BDKRB2/AVP/XCL1/GPR55/PDGFRA/CSRP3/CXCL10/CHRNA7/PTH/TME…
GO:0060173	limb development	172	0.832254850850773	1.09128505992246	0.000999000999000999	0.00940725940725941	tags=16%, list=15%, signal=14%	GLI2/WNT7A/PRRX1/TP63/KAT2B/ITGB4/FREM2/MBNL1/RARG/NOTCH1/PCSK5/CHD7/SEMA3C/GREM1/FBN2/GRHL2/BMP7/IFT122/IFT140/MYH3/CHST11/MEOX2/FOXN1/KRT84/KREMEN1/BMPR1B/SALL3/ROR2
GO:0060589	nucleoside-triphosphatase regulator activity	308	0.793789331346788	1.0470906775148	0.000999000999000999	0.00940725940725941	tags=15%, list=19%, signal=12%	ARHGAP15/ARHGAP28/ARHGAP25/ARHGAP42/CHN1/RASA3/ADAP1/TBC1D22A/RGPD3/TAGAP/IPO7/DOCK2/AGAP2/SLIT2/RIN3/RGS6/RTKN/RGPD1/CHML/ARHGAP27/TBC1D10C/ARHGAP33/USP6/PREX2/TIAM2/RGS18/GIT1/ARHGAP8/ACAP1/TBC1D26/SYNGAP1/ASAP1/RABEP1/ALDH1A1/IPO5/ARAP2/PLN/WASL/ADPRH/ATP4B/RGPD4/RGPD8/RGS4/AGAP5/RAB4A/ARHGAP40
GO:0060968	regulation of gene silencing	108	0.838705580124082	1.09371209702559	0.000999000999000999	0.00940725940725941	tags=4%, list=6%, signal=4%	NUP43/EGFR/TERT/AICDA
GO:0061448	connective tissue development	254	0.798659275146713	1.05169619713496	0.000999000999000999	0.00940725940725941	tags=20%, list=20%, signal=16%	GLI2/SERPINB7/COL5A1/WNT7A/PRRX1/COL11A2/COL20A1/COL12A1/NR1H4/VIT/UMODL1/RARG/BMP3/FRZB/WNT7B/NFIB/ADAMTS12/COL11A1/PDGFRB/NOTCH1/COL1A1/COL21A1/ANXA2P2/MBL2/GREM1/MEF2C/EVC/BMP7/OTOR/HMGA2/CHST11/LUM/FGF6/PTH/SOX6/LEP/BMPR1B/HYAL1/GPLD1/ROR2/IFT80/STC1/FTO/SOX5/BMP5/MMP13/MIR125A/BMP10/LRP5L/BBS4/WNT5B
GO:0062014	negative regulation of small molecule metabolic process	100	0.834193323191523	1.08703888052692	0.000999000999000999	0.00940725940725941	tags=17%, list=14%, signal=15%	CBFA2T3/MALRD1/NR1H4/ADIPOQ/CYP27B1/MIR30C2/GCK/HDAC4/SERPINA12/C1QTNF3/CYP7A1/ACADVL/AKT1/MIR204/MIR548P/PLEK/UGT1A8
GO:0062023	collagen-containing extracellular matrix	381	0.789579857429798	1.04294192720787	0.000999000999000999	0.00940725940725941	tags=23%, list=11%, signal=21%	PCSK6/COL23A1/SMOC2/COL4A2/COL5A1/MFAP5/VWF/HAPLN1/ADAMDEC1/COL11A2/ADAMTS20/COL20A1/COL4A1/ABI3BP/ITIH2/C1QB/PF4/COL12A1/PLG/SERPINB12/PRSS1/SPARC/S100A9/CTSG/DCN/VIT/ADIPOQ/SDC2/A2M/IFNA2/FREM2/PZP/GPC5/DEFA1B/LMAN1L/LRRC15/APCS/ADAMTS4/KRT1/LAMC3/THBS2/CTSZ/RBP3/C1QC/ITIH5/COL9A1/VWC2/COL18A1/LAMA1/CMA1/GH1/CDH13/TIMP3/COL11A1/MMP8/CPA3/TINAG/FCN1/SBSPON/SPP2/ANXA5/ADAMTS3/COL1A1/S100A8/COL16A…
GO:0070371	ERK1 and ERK2 cascade	294	0.809982802324895	1.06807150747475	0.000999000999000999	0.00940725940725941	tags=21%, list=16%, signal=18%	APELA/NPY5R/PKHD1/FLT4/MARCO/IL26/GPNMB/PTPRC/EGFR/CCL8/FLT3/ADIPOQ/TREM2/THPO/EGF/CCL7/CCL11/CCL4/EPHB2/C5AR2/HAVCR2/TIMP3/CCL13/PDGFRB/NLRP12/NOTCH1/SLAMF1/APP/FLT1/CCR7/ANGPT1/NOTCH2/CX3CL1/FGF21/CCL3/CCL26/CCL1/CCL18/CCL21/AVP/MIR27A/XCL1/GPR55/ARHGAP8/PDGFRA/CHRNA7/PTGER4/OPRM1/FGF23/MIR133B/FSHR/PLA2G5/MIR126/PTPN22/ROS1/MIR27B/MFHAS1/CRYBA1/FPR2/NOD2/DDT
GO:0070372	regulation of ERK1 and ERK2 cascade	278	0.808638030053819	1.06576266258292	0.000999000999000999	0.00940725940725941	tags=21%, list=16%, signal=18%	APELA/NPY5R/PKHD1/FLT4/MARCO/IL26/GPNMB/PTPRC/EGFR/CCL8/FLT3/ADIPOQ/TREM2/THPO/CCL7/CCL11/CCL4/EPHB2/C5AR2/HAVCR2/TIMP3/CCL13/PDGFRB/NLRP12/NOTCH1/SLAMF1/APP/FLT1/CCR7/ANGPT1/NOTCH2/CX3CL1/FGF21/CCL3/CCL26/CCL1/CCL18/CCL21/MIR27A/XCL1/GPR55/ARHGAP8/PDGFRA/CHRNA7/OPRM1/FGF23/MIR133B/FSHR/PLA2G5/MIR126/PTPN22/ROS1/MIR27B/MFHAS1/CRYBA1/FPR2/NOD2/DDT
GO:0071103	DNA conformation change	223	0.833445983759967	1.09612631591019	0.000999000999000999	0.00940725940725941	tags=4%, list=11%, signal=4%	TREX1/PRM1/PSME4/CHD7/GTF2F2/GINS4/HMGA2/PRM2/TNP2
GO:0071383	cellular response to steroid hormone stimulus	235	0.803304898775394	1.05701869909449	0.000999000999000999	0.00940725940725941	tags=10%, list=15%, signal=9%	TP63/ESRRG/UGT1A1/EGFR/NR1H4/ADTRP/FHL2/FLT3/GHRHR/DEFA1B/RARG/NR0B2/HNF4G/HNF4A/RORB/PIAS1/BMP7/SSTR5/ZNF366/RXRG/RORA/DEFA3/METTL21C/SCGB2A1
GO:0071824	protein-DNA complex subunit organization	191	0.823153549761247	1.0806526409026	0.000999000999000999	0.00940725940725941	tags=3%, list=17%, signal=3%	BRDT/PSME4/PIAS1/TNP2/CENPE/TAF1C
GO:0071897	DNA biosynthetic process	179	0.843364647818333	1.10624638743269	0.000999000999000999	0.00940725940725941	tags=8%, list=9%, signal=7%	SMOC2/AURKB/PRKCQ/TERT/ADIPOQ/TREX1/HGF/RGCC/PDGFRB/DNTT/GREM1/GRHL2/NVL/CERS1
GO:0071902	positive regulation of protein serine/threonine kinase activity	312	0.793876878725617	1.04737886714183	0.000999000999000999	0.00940725940725941	tags=11%, list=16%, signal=9%	PTPRC/GFRAL/EGFR/TCL1B/IRGM/FLT3/ADIPOQ/TCL1A/PIK3R6/RPS3/EGF/PIK3R5/HGF/WNT7B/GH1/LPAR3/RGCC/PDGFRB/IFNG/FLT1/PROK1/S100A12/PIK3CG/BIRC7/HMGA2/AKT1/PDE6H/CHRNA7/MAP4K1/IGF2/ROR2/NOD2/ELANE
GO:0072001	renal system development	283	0.797551431873926	1.05127093501337	0.000999000999000999	0.00940725940725941	tags=10%, list=12%, signal=9%	GLI2/SERPINB7/ADAMTS16/PKHD1/COL4A1/ITGB4/ENPEP/DCN/ADIPOQ/MMP17/TREX1/REN/WNT7B/PDGFRB/SLIT2/NOTCH1/PCSK5/ANGPT1/MEF2C/BMP7/IFT140/ITGA8/MTSS1/CXCR2/UMOD/PDGFRA/SLC34A1/PROM1
GO:0072089	stem cell proliferation	114	0.823552273899176	1.07438706960383	0.000999000999000999	0.00940725940725941	tags=14%, list=17%, signal=12%	PTPRC/MECOM/TERT/THPO/WNT7B/NOTCH1/PTN/CX3CL1/HMGA2/ARTN/KDM1A/CTNNA1/CX3CR1/EPCAM/DCT/SOX5
GO:0072503	cellular divalent inorganic cation homeostasis	465	0.782542982066662	1.03455163891608	0.000999000999000999	0.00940725940725941	tags=21%, list=18%, signal=18%	PKHD1/PTGIR/NPFF/NPSR1/PTPRC/FPR3/CORO1A/SLC30A8/CCL8/RASA3/S100A9/PLCZ1/CASQ2/KEL/S1PR4/GPR20/PLCB2/GPR35/BDKRB1/TRPV6/PTGDR/ATP13A5/CCL7/CCL11/CCR6/GNA15/C5AR2/LACRT/LPAR3/CCL13/ADCYAP1R1/GPR65/CXCL13/ANXA5/APP/PLCG2/S100A8/TRPM8/CCR7/CD52/CHD7/DHRS7C/ANXA2P2/TRDN/CAV1/PIK3CG/MS4A1/CX3CL1/TRPM1/CCL3/CCL1/CCL28/KNG1/GRIN2B/CXCR2/CCL21/GRIN2A/PRKCB/TRPV5/BDKRB2/AVP/XCL1/GPR55/PDGFRA/CSRP3/CXCL10/…
GO:0072507	divalent inorganic cation homeostasis	484	0.784097517780109	1.03691567216149	0.000999000999000999	0.00940725940725941	tags=21%, list=18%, signal=18%	PKHD1/PTGIR/NPFF/NPSR1/PTPRC/FPR3/EGFR/CORO1A/SLC30A8/CCL8/RASA3/S100A9/PLCZ1/CASQ2/KEL/S1PR4/CYP27B1/GPR20/PLCB2/GPR35/BDKRB1/TRPV6/PTGDR/ATP13A5/CCL7/CCL11/CCR6/GNA15/C5AR2/LACRT/LPAR3/CCL13/ADCYAP1R1/GPR65/CXCL13/ANXA5/APP/PLCG2/S100A8/TRPM8/CCR7/CD52/CHD7/DHRS7C/ANXA2P2/TRDN/CAV1/PIK3CG/MS4A1/CX3CL1/TRPM1/CCL3/CCL1/CCL28/KNG1/GRIN2B/CXCR2/CCL21/GRIN2A/PRKCB/TRPV5/BDKRB2/AVP/XCL1/GPR55/PDGFRA/…
GO:0072511	divalent inorganic cation transport	458	0.783094512197622	1.03522707486351	0.000999000999000999	0.00940725940725941	tags=17%, list=16%, signal=15%	TCN1/NPSR1/PTPRC/SEMG1/LILRB1/CORO1A/SLC30A8/CCL8/RASA3/PLCZ1/TRPM3/CASQ2/LILRB2/CYP27B1/FCRL3/PLCB2/GPR35/BDKRB1/TRPV6/CLDN16/EGF/CD84/CAMK2A/CCL4/PKD2L1/LACRT/GCK/LPAR3/CHRNA4/PDGFRB/IFNG/ADCYAP1R1/RCVRN/ANXA5/PLCG2/TRPM8/CLCA1/CCR7/CHD7/DHRS7C/ANXA2P2/TRDN/CD33/CAV1/PIK3CG/MS4A1/CRACR2A/CX3CL1/TRPM1/CCL3/LILRA2/CALHM1/CALCRL/GRIN2B/IL16/CCL21/GRIN2A/PRKCB/TRPV5/FFAR1/CSN2/XCL1/EPPIN/CXCL10/CHR…
GO:0072525	pyridine-containing compound biosynthetic process	141	0.822327424583824	1.07563918819169	0.000999000999000999	0.00940725940725941	tags=9%, list=12%, signal=8%	CBFA2T3/KYNU/NUP43/PGK2/IDO1/TREX1/GCK/IFNG/HDAC4/APP/IDO2/PGM1
GO:0072659	protein localization to plasma membrane	246	0.826056316821833	1.08741854562084	0.000999000999000999	0.00940725940725941	tags=8%, list=12%, signal=7%	LRRC7/PKP2/EGFR/TTC7A/ADIPOQ/LRRC15/TREM2/EPHB2/IFNG/VAMP8/BLZF1/MMP14/ANXA2P2/PRKCH/EPHA3/NKD2/PRKG2/AKT1/CSRP3
GO:0090287	regulation of cellular response to growth factor stimulus	269	0.797129130706685	1.0502613643253	0.000999000999000999	0.00940725940725941	tags=12%, list=11%, signal=10%	PRDM16/PCSK6/SMOC2/ZNF423/CCBE1/XDH/DCN/WFIKKN2/FGFBP1/PELO/VWC2/SPINT3/ADAMTS12/PTP4A3/SLIT2/NOTCH1/CXCL13/ADAMTS3/FLT1/SOST/MMRN2/GREM1/FBN2/CAV1/TMEM204/CREB3L1/HRG/ITGA8/CHST11/PRKCB/CRB2
GO:0090596	sensory organ morphogenesis	249	0.824891650653523	1.08603245195703	0.000999000999000999	0.00940725940725941	tags=14%, list=15%, signal=12%	GLI2/COL5A1/PRRX1/GNAT1/TH/CLRN1/RP1/RARG/OTOP1/FRZB/ATOH1/EPHB2/ALDH1A3/COL11A1/TSHZ1/CHD7/ATP8A2/RORB/DCANP1/FBN2/PTN/BMP7/PDE6C/IFT122/TRPM1/RPE65/ITGA8/MFRP/HPN/PROM1/COL8A2/HESX1/COL8A1/ROR2
GO:0097060	synaptic membrane	401	0.792156032955249	1.04659461117068	0.000999000999000999	0.00940725940725941	tags=13%, list=18%, signal=11%	DLGAP2/NETO1/LRRC7/UNC13C/SHANK2/SLC1A2/GABRA6/GRID2/LRFN1/CHRM3/CNTNAP4/CNTN6/STX2/CPEB3/LRRC4C/DLGAP1/CAMK2A/DCC/EPHB2/CHRNA4/HTR5A/GABRP/CNTN2/LZTS1/CHRNA1/ADGRB1/GABRG3/GABRA5/CADM3/ITGA8/TENM2/GRIN2B/SLC1A6/DLG2/GRIN2A/KPNA2/CDH9/SCN10A/CHRNA7/FAIM2/OPRM1/CACNG3/GABRG1/IL31RA/CHRNB4/P2RX1/STX19/COL13A1/GRM5/LRFN5/MUSK/SYNDIG1/KCND2/PTPRO
GO:0098542	defense response to other organism	447	0.791834310948964	1.04666067318281	0.000999000999000999	0.00940725940725941	tags=29%, list=16%, signal=24%	IFITM1/DEFA5/IL17A/PRF1/DEFB121/PTPRC/PPBP/IFI16/NLRP9/DEFB119/SEMG1/LILRB1/DEFA4/CLEC4E/PF4/DEFB115/NR1H4/IFNA8/SPN/DEFB133/CLEC4D/RNASE2/CRP/S100A9/IRGM/CTSG/DMBT1/CLEC7A/REG3G/ADARB1/PGLYRP3/IFNA14/IFNA2/CD207/DEFA1B/IFNE/TREM2/DEFB129/DCD/TREX1/RNASE3/ACP5/AIM2/DEFA6/IFNA7/SLAMF8/DEFB136/JCHAIN/DEFB123/MPEG1/HAVCR2/IFNA13/IFI27/LACRT/IL6/IFNG/CCDC88B/IGLL1/BATF2/CXCL13/AICDA/S100A8/APOBEC3H/I…
GO:0098552	side of membrane	482	0.78591725904745	1.03927080953457	0.000999000999000999	0.00940725940725941	tags=25%, list=19%, signal=21%	SPTA1/IL17A/PKHD1/TMEM123/CD1E/CD1C/ANTXR2/TGM3/PTPRC/GFRAL/PDCD1LG2/LILRB1/CD163/BTNL10/CLEC12B/IL5RA/PLG/ENPEP/RASA3/HLA-DQA2/BTNL8/KLRD1/CD9/DMBT1/HLA-DRA/UMODL1/CD1B/GNAT1/CD86/SNX9/TH/MS4A2/PTPN4/CD209/PGM5/CCR6/GNA15/CD79B/CD244/ANTXR1/CDH13/CD248/CHRNA4/HLA-DQB2/FCN1/FCGR3A/CHMP4B/IGLL1/ANXA5/CD69/TNFRSF4/TRAF5/TRPM8/CCR7/PRND/ADGRA3/BLK/CYTH3/SELP/SERPINA5/HLA-DPB1/FRK/CD33/IL2RA/GFRA4/FC…
GO:0098727	maintenance of cell number	153	0.831924091419366	1.08933955253234	0.000999000999000999	0.00940725940725941	tags=8%, list=9%, signal=7%	PRDM16/WNT7A/PRRX1/TP63/PELO/SPI1/ZSCAN10/NOTCH1/NOTCH2/PTN/BMP7/HMGA2
GO:1900371	regulation of purine nucleotide biosynthetic process	106	0.881690455370203	1.14952369048004	0.000999000999000999	0.00940725940725941	tags=8%, list=6%, signal=8%	CBFA2T3/NUP43/TREM2/TREX1/GCK/IFNG/RCVRN/HDAC4/APP
GO:1900542	regulation of purine nucleotide metabolic process	126	0.869119579761195	1.13497637579172	0.000999000999000999	0.00940725940725941	tags=8%, list=6%, signal=8%	CBFA2T3/NUP43/PGK2/TREM2/TREX1/GCK/IFNG/RCVRN/HDAC4/APP
GO:1903532	positive regulation of secretion by cell	381	0.791482362528575	1.04545491220308	0.000999000999000999	0.00940725940725941	tags=16%, list=16%, signal=13%	ANO1/IL17A/FRMD8/IL26/CLEC9A/CLEC5A/CLEC4E/EGFR/NR1H4/SLC30A8/PYDC1/GIP/GHRHR/TREM2/AIM2/VIP/NR0B2/OSM/CD244/HAVCR2/CHIA/MMP8/GCK/HMHB1/IL6/RGCC/IFNG/FCN1/NLRP12/TSLP/VAMP8/TNFRSF4/IL10/BLK/MIR182/CD33/NLRP10/IL5/C1QTNF3/CCL3/LILRA2/CCL1/CASP1/NLRP7/FFAR1/AVP/MMP12/CLEC6A/HCAR2/PTGER4/CRTAM/LEP/CFTR/PTPN22/LILRA5/IL1RL1/GPLD1/PAEP/NOD2/PANX3
GO:1903578	regulation of ATP metabolic process	107	0.864269933906576	1.12688015002269	0.000999000999000999	0.00940725940725941	tags=8%, list=6%, signal=8%	CBFA2T3/NUP43/PGK2/TREM2/TREX1/GCK/IFNG/HDAC4/APP
GO:1903900	regulation of viral life cycle	137	0.825975142416592	1.08005880794718	0.000999000999000999	0.00940725940725941	tags=16%, list=12%, signal=14%	IFITM1/IFI16/CCL8/ADARB1/IFNA2/APCS/FKBP6/IFI27/MIR30C2/FCN1/CHMP4B/NOTCH1/AICDA/APOBEC3H/ANXA2P2/HS3ST5/PABPC1/CD28/SRPK2/HMGA2/KPNA2/IFNB1
GO:1904375	regulation of protein localization to cell periphery	108	0.848357557799474	1.10629873647806	0.000999000999000999	0.00940725940725941	tags=11%, list=12%, signal=10%	EGFR/LRRC15/TREM2/EPHB2/IFNG/VAMP8/MMP14/PRKCH/EPHA3/NKD2/AKT1/CSRP3
GO:1904951	positive regulation of establishment of protein localization	433	0.786390111475286	1.03935430071837	0.000999000999000999	0.00940725940725941	tags=15%, list=16%, signal=13%	ANO1/IL17A/FRMD8/IL26/TP63/CLEC9A/CLEC5A/CLEC4E/EGFR/NR1H4/SLC30A8/PYDC1/GIP/TREM2/AIM2/NR0B2/OSM/CD244/HAVCR2/CHIA/MMP8/GCK/PTP4A3/HMHB1/IL6/RGCC/IFNG/FCN1/NLRP12/TSLP/TNFRSF4/IL10/BLK/PRR5L/MIR182/CD33/NLRP10/IL5/C1QTNF3/CCL3/LILRA2/CCL1/CASP1/NLRP7/FFAR1/MMP12/CLEC6A/HCAR2/PTGER4/TM9SF4/SLC51B/CRTAM/LEP/CFTR/PTPN22/LILRA5/IL1RL1/GPLD1/PAEP/IPO5/NOD2/PANX3/GZMB/XPO4/CEP131
GO:1990778	protein localization to cell periphery	293	0.808614497566575	1.06620004946976	0.000999000999000999	0.00940725940725941	tags=9%, list=15%, signal=8%	LRRC7/MAL/PKP2/EGFR/TTC7A/ADIPOQ/LRRC15/TREM2/EPHB2/IFNG/VAMP8/BLZF1/RTKN/MMP14/ANXA2P2/PRKCH/CAV1/EPHA3/NKD2/PRKG2/AKT1/DLG2/GRIN2A/CSRP3/RABEP1/PLEKHF1/SAPCD2
GO:2000278	regulation of DNA biosynthetic process	101	0.871615677844514	1.13585907511927	0.000999000999000999	0.00940725940725941	tags=11%, list=9%, signal=10%	SMOC2/AURKB/PRKCQ/ADIPOQ/HGF/RGCC/PDGFRB/GREM1/GRHL2/NVL/CERS1
GO:2001257	regulation of cation channel activity	161	0.814488362863806	1.06713283723112	0.000999000999000999	0.00940725940725941	tags=14%, list=13%, signal=12%	NETO1/LRRC7/SHANK2/CASQ2/KCNG1/GPR35/TREM2/EPHB2/IFNG/APP/PLCG2/TRDN/CAV1/MEF2C/CRACR2A/GRIN2B/DLG2/GRIN2A/LRRC55/CCR2/OPRM1/CACNG3
GO:0000075	cell cycle checkpoint	205	0.805813722612238	1.05888956519374	0.001998001998002	0.0127316292729827	tags=3%, list=18%, signal=3%	AURKB/TREX1/RGCC/ZNF385A/HMGA2/WEE2/USP17L2
GO:0000280	nuclear division	380	0.786174637129911	1.0384698685334	0.001998001998002	0.0127316292729827	tags=7%, list=18%, signal=6%	AURKB/KIF18B/ASZ1/DMRTC2/CDC14C/BRDT/DDX4/TEX15/TDRD9/EGF/KIF4B/SPO11/RGCC/PDGFRB/CHMP4B/CCDC8/PKMYT1/CD28/BMP7/BORA/DMRT1/NANOS2/MEIKIN/IGF2/SPICE1/CENPE/WEE2/KIF25
GO:0002429	immune response-activating cell surface receptor signaling pathway	342	0.784054414584924	1.03501178966738	0.001998001998002	0.0127316292729827	tags=24%, list=18%, signal=20%	UBASH3A/PRKCQ/TNFRSF21/ITK/PTPRC/FPR3/CLEC4E/BTNL10/CLEC4D/CR1/HLA-DQA2/BTNL8/NFAM1/HLA-DRA/MUC7/LILRB4/PSMB11/FCRL3/MUC5B/TESPA1/RPS3/LCP2/CD209/CD79B/C5AR2/GCSAML/MYH2/HLA-DQB2/FCN1/THEMIS/FCGR3A/IGLL1/MYO1G/PSME4/PLCG2/MUC16/CCR7/BLK/PRKCH/HLA-DPB1/PAG1/INPP5D/CD22/LAX1/MNDA/MEF2C/CD28/MS4A1/LILRA2/CD3E/ZAP70/MUC6/KLRK1/CARD9/MUC2/PRKCB/TXK/BTN2A3P/CLEC6A/IGLL5/STAP1/CLEC4C/SLA2/BTNL2/BTNL9/PT…
GO:0002478	antigen processing and presentation of exogenous peptide antigen	164	0.812348113138311	1.06459392477725	0.001998001998002	0.0127316292729827	tags=13%, list=17%, signal=11%	KIF2B/CAPZA3/HLA-DOA/HLA-DQA2/HLA-DRA/CD207/PSMB11/KIF4B/HLA-DQB2/HLA-DOB/VAMP8/PSME4/HLA-DPB1/LAG3/HLA-DMB/NCF2/KIF26A/HLA-DMA/HLA-DPA1/HLA-DQA1/CENPE/PSMD12
GO:0002576	platelet degranulation	116	0.820259171631368	1.07020010071605	0.001998001998002	0.0127316292729827	tags=22%, list=15%, signal=19%	VWF/PPBP/PF4/PLG/SPARC/CD9/A2M/EGF/HGF/TIMP3/SPP2/ANXA5/APP/SERPING1/SRGN/SELP/ALB/AHSG/HRG/KNG1/LEFTY2/ISLR/LGALS3BP/PLEK/P2RX1/IGF2
GO:0002758	innate immune response-activating signal transduction	277	0.794476670409811	1.04709172234079	0.001998001998002	0.0127316292729827	tags=16%, list=17%, signal=13%	TNIP3/MARCO/CLEC4E/NR1H4/CLEC4D/LILRA4/S100A9/IRGM/DMBT1/CLEC7A/REG3G/MUC7/PGLYRP3/PSMB11/FCRL3/MUC5B/CD209/HAVCR2/FCN1/PSME4/PLCG2/MUC16/S100A8/CAV1/LILRA2/MUC6/KLRK1/COLEC12/CARD9/MUC2/CLEC6A/CLEC4C/PGLYRP4/PTPN22/MFHAS1/MIR146A/LRRC19/NOD2/PRKACB/KLRC4-KLRK1/MUC13/TREML4/PSMD12
GO:0004518	nuclease activity	186	0.809667689826314	1.06259031555392	0.001998001998002	0.0127316292729827	tags=10%, list=16%, signal=9%	RNASE11/ZC3H12D/RNASE2/PELO/RPS3/TREX1/RNASE3/TSEN15/HELZ2/SPO11/DNASE1L3/RNASE12/RNASE6/SLFN14/DCPS/RAG1/SLFN13/RNASE9/RNASE1
GO:0004519	endonuclease activity	113	0.822489967500634	1.07293619607658	0.001998001998002	0.0127316292729827	tags=12%, list=16%, signal=10%	RNASE11/ZC3H12D/RNASE2/PELO/RPS3/RNASE3/TSEN15/SPO11/DNASE1L3/RNASE6/SLFN14/RAG1/SLFN13/RNASE1
GO:0004674	protein serine/threonine kinase activity	405	0.781981284089869	1.03314673755182	0.001998001998002	0.0127316292729827	tags=8%, list=16%, signal=7%	RPS6KA2/AURKB/PRKCQ/CSNK1A1L/GRK1/EGFR/MYLK3/ALPK2/TLK1/CAMK2A/RIPK3/PKMYT1/LRRK1/PRKCH/KALRN/STKLD1/PIK3CG/SRPK2/PSKH2/CCL3/CAMK4/CAMK1G/PRKG2/AKT1/PRKCB/AAK1/TRPM6/RPS6KC1/MAP4K1/BMPR1B/PRKACB/STK38L
GO:0004984	olfactory receptor activity	345	0.78419591482558	1.03521999028312	0.001998001998002	0.0127316292729827	tags=70%, list=21%, signal=56%	OR10W1/OR1M1/OR8U8/OR5R1/OR8K5/OR8J3/OR8B12/OR6K6/OR10J1/OR5AU1/OR5T2/OR12D2/OR8H1/OR9Q2/OR2Y1/OR5H6/OR1G1/OR5M11/OR6Q1/OR5T1/OR5F1/OR2H2/OR4F6/OR1A2/OR5M10/OR51T1/OR4F15/OR14J1/OR5M1/OR52K2/OR11L1/OR8J1/OR6C4/OR10T2/OR2T27/OR6F1/OR4D10/OR10G2/OR5B12/OR5I1/OR9Q1/OR8K3/OR5D18/OR10K2/OR5M8/OR6C3/OR4C16/OR5AK2/OR10AG1/OR5AC2/OR5AN1/OR5AS1/OR5L1/OR7C1/OR2T33/OR5H1/OR1J2/OR1S1/OR14C36/OR7G1/OR10J3/OR5…
GO:0005085	guanyl-nucleotide exchange factor activity	202	0.819689667527857	1.0768567392448	0.001998001998002	0.0127316292729827	tags=7%, list=11%, signal=6%	RASGEF1C/PLEKHG4B/PTGIR/EGF/TAGAP/DOCK2/EPS8L3/RIN3/TRAPPC3L/CYTH3/KALRN/PREX2/TIAM2/FGD3
GO:0005938	cell cortex	281	0.795376475263791	1.04833357631219	0.001998001998002	0.0127316292729827	tags=10%, list=12%, signal=9%	SPTA1/UNC13C/CYTIP/CAPZA3/EXOC4/EXOC3L2/DCDC2C/CORO1A/BIN2/FABP1/SNX9/SPRR4/CTSZ/CALD1/AQP7/MOBP/GYPC/FNBP1L/RTKN/CAV1/DCDC2/MYO5B/TPM4/SPINK5/EPB42/GMFG/SELE
GO:0006352	DNA-templated transcription, initiation	222	0.804827552093905	1.05841978832633	0.001998001998002	0.0127316292729827	tags=9%, list=12%, signal=8%	KAT2B/ESRRG/MAZ/NR1H4/RARG/NR0B2/MED24/HNF4G/HNF1A/RRN3P1/MAML3/MORC1/NOTCH1/HNF4A/RORB/NOTCH2/GTF2F2/RXRG/RORA
GO:0007411	axon guidance	265	0.791330411082683	1.04246376897728	0.001998001998002	0.0127316292729827	tags=14%, list=14%, signal=12%	GLI2/BCL11B/SPTA1/PRKCQ/DOK2/CHN1/CNTN6/ROBO4/SLIT3/UNC5D/CNTN4/ATOH1/DCC/EPHB2/NFIB/LAMA1/SLIT2/CHL1/CNTN2/APP/EPHB6/APBB2/GRB7/SEMA3C/GFRA4/EPHA3/BMP7/MYOT/SEMA6B/SIAH1/IGSF9/OR10A4/DOK6/ARTN/SEMA5A/BMPR1B/PLA2G10
GO:0007568	aging	302	0.788914271479678	1.04048057039893	0.001998001998002	0.0127316292729827	tags=14%, list=17%, signal=11%	COL4A2/AURKB/NPY5R/KYNU/ZMIZ1/TP63/SLC1A2/POU1F1/TERT/DCN/KRT16/GHRHR/TH/TREX1/KIR2DL4/CLDN1/CCL11/KCNMB1/PDGFRB/APP/IL10/KRT14/SERPING1/ATP8A2/INPP5D/CX3CL1/VCAM1/HMGA2/C1QA/AKT1/BGLAP/KRT83/CTNNA1/LEP/KRT25/DDC/MIR146A/MIR217/GRM5/MMP7/KRTAP4-9
GO:0007608	sensory perception of smell	371	0.784576012620363	1.03620077475371	0.001998001998002	0.0127316292729827	tags=67%, list=21%, signal=54%	OR10W1/OR1M1/OR8U8/OR5R1/OR8K5/OR8J3/OR8B12/OR6K6/OR10J1/OR5AU1/OR5T2/OR12D2/OR8H1/OR9Q2/OR2Y1/OR5H6/OR1G1/OR5M11/OR6Q1/OR5T1/OR5F1/OR2H2/OR4F6/OR1A2/OR5M10/OR51T1/OR4F15/OR14J1/OR5M1/OR52K2/OR11L1/OR8J1/OR6C4/OR10T2/OR2T27/OR6F1/OR4D10/OR10G2/OR5B12/OR5I1/OR9Q1/OR8K3/OR5D18/OR10K2/OR5M8/OR6C3/OR4C16/OR5AK2/OR10AG1/OR5AC2/OR5AN1/OR5AS1/OR5L1/OR7C1/OBP2B/OR2T33/OR5H1/OR1J2/OR1S1/OR14C36/OR7G1/OR10…
GO:0008234	cysteine-type peptidase activity	145	0.817489728510433	1.06970590813303	0.001998001998002	0.0127316292729827	tags=12%, list=18%, signal=10%	COPS4/PYDC1/USP29/CTSZ/TINAG/CASP14/OTUD3/CAPN14/USP6/CASP1/CAPNS2/CAPN13/PGPEP1L/CASP5/USP17L2/USP17L8/YOD1
GO:0008544	epidermis development	448	0.779926242024058	1.03091654205716	0.001998001998002	0.0127316292729827	tags=27%, list=17%, signal=23%	PCSK6/BCL11B/SERPINB13/REG3A/EVPL/KRTAP9-1/SPRR1A/SCEL/LCE4A/KRT2/TP63/TGM3/SPRR2G/KRT78/PKP2/KRT17/SPRR2D/KRT85/EGFR/EDAR/SPRR3/LCE6A/KRT26/LELP1/LCE2D/REG3G/KRT16/LCE2A/LCE3E/CYP27B1/PPL/KRT82/LCE2B/CLRN1/KRT1/SPRR2A/SPRR4/KRTAP9-7/KRTAP10-7/KRT31/KRT38/GRXCR1/EMP1/KRTAP25-1/ATOH1/KRTAP4-6/EVPLL/KRTAP24-1/KRT3/ELF3/KRTAP13-1/KRTAP9-3/KRT73/KRTDAP/KRTAP4-1/CASP14/NOTCH1/C1orf68/KRTAP9-9/SPRR1B/K…
GO:0008584	male gonad development	125	0.824116067230766	1.07615228969337	0.001998001998002	0.0127316292729827	tags=8%, list=13%, signal=7%	SRD5A2/REN/ZFPM2/RXFP2/PDGFRB/MMP14/DMRT1/PDGFRA/CTNNA1/FSHR
GO:0009123	nucleoside monophosphate metabolic process	310	0.792989159981014	1.04612176514393	0.001998001998002	0.0127316292729827	tags=9%, list=20%, signal=8%	CBFA2T3/NUP43/PGK2/MYH8/MYH4/FXN/TREM2/TREX1/GCK/IFNG/NDUFS4/HDAC4/APP/SURF1/PRPS1L1/MYH3/DLG2/PGM1/COX4I2/NDUFB6/NDUFC2/GPD1/MAGI3/SLC4A1/UQCC2/HK3/ATP1A2/NDUFV2/IL4
GO:0009205	purine ribonucleoside triphosphate metabolic process	279	0.793377028841141	1.04564611594151	0.001998001998002	0.0127316292729827	tags=9%, list=20%, signal=8%	CBFA2T3/NUP43/PGK2/MYH8/MYH4/FXN/TREM2/TREX1/GCK/IFNG/NDUFS4/HDAC4/APP/SURF1/MYH3/PGM1/COX4I2/NDUFB6/NDUFC2/GPD1/SLC4A1/UQCC2/HK3/ATP1A2/NDUFV2/IL4
GO:0009593	detection of chemical stimulus	428	0.784294351476639	1.0365209464769	0.001998001998002	0.0127316292729827	tags=57%, list=18%, signal=48%	OR10W1/OR1M1/OR8U8/OR5R1/OR8K5/OR8J3/OR8B12/OR6K6/OR10J1/OR5AU1/OR5T2/OR12D2/OR8H1/OR9Q2/OR2Y1/OR5H6/OR1G1/OR5M11/OR6Q1/OR5T1/OR5F1/OR2H2/OR4F6/OR1A2/OR5M10/OR51T1/OR4F15/OR14J1/OR5M1/OR52K2/OR11L1/OR8J1/OR6C4/OR10T2/OR2T27/OR6F1/OR4D10/OR10G2/OR5B12/CLEC7A/OR5I1/OR9Q1/OR8K3/CASQ2/OR5D18/OR10K2/OR5M8/OR6C3/OR4C16/GNAT1/OR5AK2/OR10AG1/OR5AC2/OR5AN1/OR5AS1/OR5L1/OR7C1/TREM2/OR2T33/OR5H1/OR1J2/OR1S1…
GO:0009755	hormone-mediated signaling pathway	221	0.807422303078491	1.06183233400222	0.001998001998002	0.0127316292729827	tags=13%, list=15%, signal=11%	TP63/ESRRG/NR1H4/FHL2/GHRHR/DEFA1B/OSTN/REN/RARG/NR0B2/HNF4G/RXFP2/RXFP1/HNF4A/RORB/PIAS1/BMP7/SSTR5/ZNF366/RXRG/PTH/GPHB5/RORA/TSHB/DEFA3/FSHR/METTL21C/SCGB2A1
GO:0010675	regulation of cellular carbohydrate metabolic process	129	0.813743306242933	1.06330093993926	0.001998001998002	0.0127316292729827	tags=15%, list=17%, signal=12%	CBFA2T3/KAT2B/POU1F1/ADIPOQ/CD244/GCK/ADCYAP1R1/HDAC4/SERPINA12/C1QTNF3/AKT1/PTH/RORA/PLEK/LEP/GPLD1/IGF2/FOXA2/NCOA2
GO:0016079	synaptic vesicle exocytosis	112	0.821285288918918	1.0712478107612	0.001998001998002	0.0127316292729827	tags=12%, list=14%, signal=10%	WNT7A/UNC13C/APBA2/STX2/CAMK2A/PIP5K1C/CHRNA4/PPFIA2/PRKCB/GIT1/CPLX4/P2RX1/STX19
GO:0016197	endosomal transport	197	0.804247393354451	1.05628157346752	0.001998001998002	0.0127316292729827	tags=4%, list=15%, signal=3%	LRRC7/SNX9/CHMP4B/RASSF9/TBC1D10C/MYO5B/MVB12B/SNX31
GO:0017137	Rab GTPase binding	153	0.81172803975247	1.06289440193188	0.001998001998002	0.0127316292729827	tags=7%, list=16%, signal=6%	TBC1D22A/MOBP/RIN3/ANXA2P2/TRAPPC3L/CHML/TBC1D10C/USP6/MYO5B/TBC1D26/ADPRH
GO:0019884	antigen processing and presentation of exogenous antigen	171	0.807436115842876	1.05861219888345	0.001998001998002	0.0127316292729827	tags=15%, list=17%, signal=13%	KIF2B/CD1E/CAPZA3/CD1C/HLA-DOA/HLA-DQA2/HLA-DRA/CD207/CD1B/PSMB11/KIF4B/HLA-DQB2/HLA-DOB/VAMP8/PSME4/HLA-DPB1/LAG3/HLA-DMB/NCF2/KIF26A/CD1A/HLA-DMA/HLA-DPA1/HLA-DQA1/CENPE/PSMD12
GO:0019903	protein phosphatase binding	135	0.816214679829097	1.06705975427132	0.001998001998002	0.0127316292729827	tags=13%, list=15%, signal=11%	PHACTR3/FLT4/LILRB1/EGFR/CLEC12B/LILRB2/FCRL3/KCNQ1/CD33/CD22/AKT1/PPP6R3/MYOZ2/REG1A/ROS1/MFHAS1/BOD1L2
GO:0023061	signal release	436	0.781244018139206	1.03258086890058	0.001998001998002	0.0127316292729827	tags=12%, list=15%, signal=11%	ANO1/WNT7A/UNC13C/NPFF/APBA2/EGFR/NR1H4/SLC30A8/G6PC2/GIP/ADIPOQ/GHRHR/SIDT2/STX2/SLC22A2/REN/VIP/NR0B2/CAMK2A/OSM/HNF1A/GCK/IL6/PIP5K1C/CHRNA4/IFNG/ANXA5/VAMP8/HNF4A/CHD7/BLK/KALRN/MEF2C/PPFIA2/C1QTNF3/NEUROD1/SSTR5/PPFIA4/PRKCB/FFAR1/NPVF/GIT1/HCAR2/CPLX4/SLC2A2/OPRM1/FGF23/LEP/CHRNB4/P2RX1/CFTR/STX19/GPLD1/FOXA2
GO:0030073	insulin secretion	197	0.803633983267786	1.05547593358994	0.001998001998002	0.0127316292729827	tags=11%, list=15%, signal=9%	ANO1/NPFF/NR1H4/SLC30A8/G6PC2/GIP/SIDT2/NR0B2/HNF1A/GCK/IFNG/HNF4A/BLK/NEUROD1/SSTR5/FFAR1/SLC2A2/LEP/CFTR/GPLD1/FOXA2
GO:0030198	extracellular matrix organization	350	0.787169117980248	1.0392299767553	0.001998001998002	0.0127316292729827	tags=24%, list=19%, signal=20%	COL23A1/SMOC2/COL4A2/COL5A1/MFAP5/VWF/HAPLN1/ADAMTS14/COL11A2/ADAMTS20/COL4A1/ABI3BP/COL12A1/ITGB4/PLG/PRSS1/ADTRP/SPARC/CTSG/SERPINB5/DCN/VIT/A2M/ADAMTS4/KLK2/MMP17/LAMC3/COL9A1/ITGAX/IBSP/COL18A1/LAMA1/ELF3/CMA1/ANTXR1/COL11A1/MMP8/IL6/RGCC/NOTCH1/ADAMTS3/COL1A1/APP/OTOL1/COL16A1/APBB2/MMP14/ANXA2P2/GREM1/FBN2/ERO1B/TLL2/MMP20/CREB3L1/PDPN/VCAM1/DMP1/ITGA8/SPINK5/PXDN/DSPP/MMP12/LUM/CAPNS2/PDGF…
GO:0030278	regulation of ossification	188	0.809160399128483	1.06211136585796	0.001998001998002	0.0127316292729827	tags=18%, list=14%, signal=16%	IFITM1/TP63/CYP27B1/OSTN/HGF/WNT7B/IL6/IFITM5/NOTCH1/HDAC4/ADGRV1/RORB/SOST/TWIST2/STATH/SRGN/GREM1/FBN2/HEMGN/PTN/GFRA4/MEF2C/AHSG/BMP7/MIR200C/CCL3/BGLAP/UCMA/PTH/PTGER4/AREG/FGF23/KREMEN1/BMPR1B
GO:0030856	regulation of epithelial cell differentiation	147	0.816937737087099	1.06925999115765	0.001998001998002	0.0127316292729827	tags=16%, list=14%, signal=14%	SERPINB13/REG3A/TP63/XDH/TMEM100/ADIPOQ/REG3G/CYP27B1/FRZB/ATOH1/IFNG/NOTCH1/PRKCH/CAV1/GRHL2/MIR200C/MIR181B1/DSPP/MIR181A2/PROM1/FOXN1/KRT84/MIR518B
GO:0031334	positive regulation of protein complex assembly	247	0.795961279964563	1.04786545407234	0.001998001998002	0.0127316292729827	tags=9%, list=16%, signal=8%	CORO1A/CLEC7A/TCL1A/SNX9/RPS3/AIM2/CCL11/JCHAIN/HNF1A/IFNG/CXCL13/CCR7/IL5/GBP5/CCL26/CCL21/GMFG/PLEK/ASAP1/NAV3/LCP1/ACTR3C/WASL
GO:0031644	regulation of neurological system process	129	0.814023795785254	1.06366744961338	0.001998001998002	0.0127316292729827	tags=16%, list=14%, signal=13%	NETO1/WNT7A/TNFRSF21/NPFF/SHANK2/SCN11A/TMEM100/GPR35/VIP/SMR3A/HGF/ITGAX/APP/IL10/CCL3/AVP/CUX2/CHRNA7/OPRM1/CHRNB4
GO:0031960	response to corticosteroid	155	0.817023903072863	1.06989879333871	0.001998001998002	0.0127316292729827	tags=16%, list=14%, signal=14%	UGT1A1/EGFR/SPARC/HSD3B2/FLT3/ADIPOQ/GHRHR/TH/SLIT3/CLDN1/WNT7B/IL6/SLIT2/CPS1/HSD3B1/NOTCH1/TRIM63/COL1A1/IL10/IL22/SSTR5/BGLAP/AREG/AGXT/METTL21C
GO:0031983	vesicle lumen	321	0.789021094468069	1.04123282860053	0.001998001998002	0.0127316292729827	tags=21%, list=19%, signal=17%	TCN1/DEFA5/LRRC7/VWF/SPACA7/PPBP/SERPINB3/DEFA4/EGFR/PF4/PLG/BIN2/SPARC/SCGB3A2/RNASE2/S100A9/CTSG/GIP/A2M/PRSS57/DEFA1B/RNASE3/EGF/CTSZ/HGF/DOCK2/TIMP3/MMP8/FCN1/SPP2/APP/CRISP3/S100A8/PRTN3/SERPING1/GNLY/SRGN/ALB/FRK/S100A12/MNDA/AHSG/CRACR2A/HRG/KNG1/OLFM4/LEFTY2/ISLR/LGALS3BP/DEFA3/GMFG/GALNS/C3/LCN2/DBH/IGF2/CTSA/ELANE/PSMD12/GGH/TF/GRN/MPO/HK3/APOB/AOC1/S100A7
GO:0034612	response to tumor necrosis factor	288	0.789783804065664	1.04122054472261	0.001998001998002	0.0127316292729827	tags=19%, list=17%, signal=16%	TNFRSF21/TNFSF14/PLVAP/EDAR/NR1H4/CCL8/PYDC1/UBD/ADIPOQ/TCL1A/PSMB11/RPS3/AIM2/CLDN1/CCL7/CCL11/CCL4/ADAMTS12/MIR30C2/HMHB1/CCL13/PYDC2/HDAC4/COL1A1/PSME4/TNFRSF4/CARD14/CX3CL1/VCAM1/CPNE1/CD27/CCL3/DCSTAMP/CCL26/CCL1/CCL18/MIR31/AKT1/CASP1/MIR181B1/CCL21/MIR181B2/XCL1/MIR142/RORA/SELE/LCN2/HYAL1/GPD1/OCSTAMP/TNFSF15/LTA/FABP4/PIAS3/PSMD12
GO:0034774	secretory granule lumen	303	0.788466178817436	1.03994637588637	0.001998001998002	0.0127316292729827	tags=21%, list=19%, signal=17%	TCN1/DEFA5/LRRC7/VWF/SPACA7/PPBP/SERPINB3/DEFA4/PF4/PLG/BIN2/SPARC/RNASE2/S100A9/CTSG/GIP/A2M/PRSS57/DEFA1B/RNASE3/EGF/CTSZ/HGF/DOCK2/TIMP3/MMP8/FCN1/SPP2/APP/CRISP3/S100A8/PRTN3/SERPING1/SRGN/ALB/FRK/S100A12/MNDA/AHSG/CRACR2A/HRG/KNG1/OLFM4/LEFTY2/ISLR/LGALS3BP/DEFA3/GMFG/GALNS/C3/LCN2/DBH/IGF2/CTSA/ELANE/PSMD12/GGH/TF/GRN/MPO/HK3/AOC1/S100A7
GO:0035257	nuclear hormone receptor binding	144	0.817597732397858	1.06982874120789	0.001998001998002	0.0127316292729827	tags=9%, list=17%, signal=8%	NR1H4/FHL2/FLT3/RARG/NR0B2/MED24/PIAS1/ZNF366/PRKCB/KDM1A/CRX/FOXP2/NCOA2
GO:0042113	B cell activation	223	0.803800822904811	1.05713777725753	0.001998001998002	0.0127316292729827	tags=24%, list=15%, signal=20%	IL21/TNFRSF21/PTPRC/FCRL1/POU1F1/IFNA8/FLT3/NFAM1/IFNA14/IFNA2/FCRL3/IFNE/IFNA7/SLAMF8/CCR6/CD79B/IFNA13/IL6/CHRNA4/IGLL1/HDAC4/AICDA/PLCG2/SKAP2/TNFRSF4/IL10/MMP14/NOTCH2/CD180/INPP5D/CD22/LAX1/MNDA/MEF2C/CD28/IL5/MS4A1/VCAM1/CD27/ZAP70/PRKCB/IGLL5/IFNB1/IFNA17/IFNW1/SLA2/IFNA1/MZB1/IFNA6/IFNA16/RAG1/NOD2/IFNA5
GO:0042277	peptide binding	267	0.794384573787692	1.04658274725941	0.001998001998002	0.0127316292729827	tags=17%, list=15%, signal=14%	CD1E/MARCO/CD1C/POM121L12/APBA2/LVRN/ENPEP/HLA-DRA/GHRHR/LILRB2/CD1B/BDKRB1/TREM2/CD209/EPHB2/CMA1/RXFP2/LDLRAD3/MC3R/ADCYAP1R1/ANXA5/SCTR/APBB2/PCSK5/HLA-DPB1/C1QA/SSTR5/CALCRL/GRIN2B/GRIN2A/KPNA2/MSR1/GSAP/CHRNA7/CD1A/OPRM1/HSPG2/HLA-DPA1/NPR1/PEX5L/HLA-DQA1/IPO5/FPR2/NPBWR2/NOD2
GO:0043062	extracellular structure organization	403	0.786243075764061	1.03880104271399	0.001998001998002	0.0127316292729827	tags=24%, list=19%, signal=20%	COL23A1/SMOC2/COL4A2/COL5A1/MFAP5/VWF/HAPLN1/ADAMTS14/COL11A2/ADAMTS20/COL4A1/ABI3BP/LPA/COL12A1/ITGB4/PLG/PRSS1/ADTRP/SPARC/CTSG/SERPINB5/DCN/VIT/A2M/ADAMTS4/KLK2/MMP17/APOC4/LAMC3/COL9A1/ITGAX/IBSP/COL18A1/LAMA1/ELF3/CMA1/ANTXR1/COL11A1/MMP8/IL6/RGCC/NOTCH1/ADAMTS3/COL1A1/APP/OTOL1/COL16A1/APBB2/MMP14/ANXA2P2/ALB/GREM1/FBN2/ERO1B/BMP7/TLL2/MMP20/CREB3L1/PDPN/VCAM1/DMP1/ITGA8/SPINK5/PXDN/PLA2G7/…
GO:0043087	regulation of GTPase activity	432	0.782104914956091	1.03365284123649	0.001998001998002	0.0127316292729827	tags=15%, list=18%, signal=13%	ARHGAP15/ARHGAP28/ARHGAP25/ARHGAP42/CHN1/CCL8/RASA3/ADAP1/MAPRE2/SNX9/TBC1D22A/CCL7/CCL11/RGPD3/TAGAP/CCL4/DOCK2/AGAP2/CCL13/SLIT2/RIN3/GPR65/CXCL13/RGS6/CCR7/PRTN3/RTKN/KALRN/RGPD1/CHML/ARHGAP27/EPHA3/CX3CL1/TBC1D10C/ARHGAP33/CCL3/USP6/PREX2/CCL26/CCL1/CCL18/TIAM2/KLRK1/RGS18/CCL21/GIT1/XCL1/FGD3/ARHGAP8/ACAP1/TBC1D26/SYNGAP1/ASAP1/RABEP1/ALDH1A1/IPO5/PLXNA4/KLRC4-KLRK1/ARAP2/ADPRH/RGPD4/RGPD8/R…
GO:0043903	regulation of symbiosis, encompassing mutualism through parasitism	209	0.805280912010952	1.0584741607446	0.001998001998002	0.0127316292729827	tags=14%, list=12%, signal=12%	IFITM1/IFI16/CCL8/ADARB1/IFNA2/APCS/CCL4/FKBP6/IFI27/MIR30C2/FCN1/CHMP4B/NOTCH1/AICDA/APOBEC3H/ANXA2P2/MBL2/HS3ST5/GTF2F2/CAV1/KRT6A/PABPC1/CD28/SRPK2/CCL3/HMGA2/KPNA2/IFNB1/HPN
GO:0045177	apical part of cell	362	0.784566633499197	1.03599334235537	0.001998001998002	0.0127316292729827	tags=20%, list=19%, signal=17%	ANO1/PKHD1/MAL/MYO7B/SLC4A10/SLC2A9/SHANK2/EGFR/EDAR/ENPEP/CD9/FABP1/GNAT1/REN/SLC26A3/CLDN1/C5AR2/CPO/CD300LG/PDGFRB/AQP6/MARVELD2/CLDN4/CHL1/NOTCH1/AHCYL1/CYP4F2/TMEM114/APP/LZTS1/SLC14A2/SORBS2/SLC9A4/SLC6A18/PDPN/VCAM1/MYO5B/SLC26A4/OTOG/ITGA8/MFRP/PRKG2/MLC1/SLC6A19/TRPV5/PLB1/UMOD/UPK2/CRB2/MIR181A2/TRPM6/HPN/SLC34A1/ACY3/PROM1/SLC2A2/SLC5A12/SLC26A9/CFTR/PLET1/FXYD1/EPCAM/SAPCD2/MUC13/ABCB…
GO:0045211	postsynaptic membrane	298	0.789353279836455	1.0409571937126	0.001998001998002	0.0127316292729827	tags=14%, list=18%, signal=12%	DLGAP2/NETO1/LRRC7/SHANK2/GABRA6/GRID2/LRFN1/CHRM3/CPEB3/LRRC4C/DLGAP1/CAMK2A/DCC/EPHB2/CHRNA4/HTR5A/GABRP/CNTN2/LZTS1/CHRNA1/ADGRB1/GABRG3/GABRA5/TENM2/GRIN2B/DLG2/GRIN2A/KPNA2/CDH9/CHRNA7/FAIM2/OPRM1/CACNG3/GABRG1/CHRNB4/P2RX1/COL13A1/GRM5/LRFN5/MUSK/SYNDIG1/KCND2/PTPRO
GO:0045732	positive regulation of protein catabolic process	193	0.812821269224663	1.0671883201648	0.001998001998002	0.0127316292729827	tags=9%, list=11%, signal=8%	CBFA2T3/HECW1/CSNK1A1L/PYHIN1/SNX9/TREM2/C4BPA/VIP/EGF/IFNG/ECSCR/CAV1/PIAS1/NKD2/AKT1/MIR181B1/MIR181B2
GO:0045860	positive regulation of protein kinase activity	499	0.777321392543717	1.02816329423973	0.001998001998002	0.0127316292729827	tags=10%, list=16%, signal=9%	PTPRC/GFRAL/EGFR/TCL1B/GPRC5B/IRGM/FLT3/ADIPOQ/TCL1A/DYNAP/PIK3R6/SNX9/RPS3/LCP2/EGF/PIK3R5/HGF/WNT7B/RIPK3/GH1/LPAR3/RGCC/PDGFRB/IFNG/MIR143/FLT1/CCR7/ANGPT1/PROK1/S100A12/GREM1/CARD14/PIK3CG/BIRC7/BORA/HMGA2/AKT1/CCL21/PDE6H/CHRNA7/STAP1/MAP4K1/LEP/LILRA5/IGF2/ROR2/NOD2/TNFSF15/PRKACB/IL23R/ELANE/GRM5
GO:0046546	development of primary male sexual characteristics	126	0.824110682480912	1.07619961330342	0.001998001998002	0.0127316292729827	tags=8%, list=13%, signal=7%	SRD5A2/REN/ZFPM2/RXFP2/PDGFRB/MMP14/DMRT1/PDGFRA/CTNNA1/FSHR
GO:0046777	protein autophosphorylation	222	0.809902801149126	1.065094192075	0.001998001998002	0.0127316292729827	tags=13%, list=14%, signal=11%	AURKB/FLT4/GPNMB/ITK/PTPRC/GRK1/EGFR/FLT3/ADIPOQ/SLA/CAMK2A/RIPK3/PDGFRB/NLRP12/FLT1/BLK/FRK/GREM1/CAV1/CAMK4/ZAP70/PRKG2/AKT1/TXK/AAK1/PDGFRA/MAP4K1/ROS1
GO:0048167	regulation of synaptic plasticity	181	0.812003858352764	1.06524495844262	0.001998001998002	0.0127316292729827	tags=13%, list=14%, signal=11%	NETO1/UNC13C/SLC4A10/SHANK2/GRID2/GIP/LILRB2/CPEB3/CAMK2A/CNTN4/EPHB2/CNTN2/APP/LZTS1/SCTR/ADGRB1/PTN/MEF2C/CX3CL1/GRIN2B/GRIN2A/CHRNA7/SYNGAP1/CX3CR1
GO:0048285	organelle fission	417	0.787654366261825	1.04078730335544	0.001998001998002	0.0127316292729827	tags=7%, list=18%, signal=6%	AURKB/KIF18B/ASZ1/DMRTC2/CDC14C/BRDT/DCN/DDX4/TEX15/TDRD9/EGF/KIF4B/SPO11/RGCC/PDGFRB/CHMP4B/CCDC8/PKMYT1/CD28/BMP7/BORA/DMRT1/NANOS2/MEIKIN/IGF2/SPICE1/CENPE/MIEF1/WEE2/KIF25
GO:0048511	rhythmic process	282	0.789330434403118	1.04038802436904	0.001998001998002	0.0127316292729827	tags=11%, list=18%, signal=9%	NPY5R/KAT2B/EGFR/ADIPOQ/GHRHR/TH/SLIT3/NR0B2/MC3R/SLIT2/CLDN4/PROKR1/HNF4A/RORB/PROK1/PTN/RPE65/PDGFRA/RORA/OPRM1/LEP/FSHR/BMPR1B/CRX/DDC/TIMP4/NPS/MMP7/NCOA2/KCND2/AXL
GO:0048568	embryonic organ development	414	0.782746978448871	1.03423513815268	0.001998001998002	0.0127316292729827	tags=10%, list=15%, signal=9%	GLI2/TPO/APELA/PRRX1/EGFR/TH/CLRN1/RARG/OTOP1/FRZB/ZFPM2/ATOH1/EPHB2/WNT7B/IL3/ALDH1A3/COL11A1/NOTCH1/IL10/TSHZ1/PCSK5/CHD7/MMP14/ATP8A2/DCANP1/FBN2/MEF2C/GRHL2/BMP7/IFT122/NEUROD1/IFT140/ITGA8/CHST11/AKT1/HOXB6/CRB2/PDGFRA/HPN/HESX1/HYAL1/IGF2/ROR2
GO:0048592	eye morphogenesis	145	0.817183762383291	1.0693055437462	0.001998001998002	0.0127316292729827	tags=14%, list=15%, signal=12%	COL5A1/GNAT1/TH/RP1/RARG/EPHB2/ALDH1A3/ATP8A2/RORB/FBN2/PTN/BMP7/PDE6C/IFT122/TRPM1/RPE65/MFRP/PROM1/COL8A2/COL8A1
GO:0048732	gland development	419	0.782787314914161	1.0344130640442	0.001998001998002	0.0127316292729827	tags=13%, list=18%, signal=11%	GLI2/BCL11B/TP63/UGT1A1/EGFR/EDAR/TG/POU1F1/XDH/SERPINB5/GHRHR/RARG/EGF/CLDN1/HGF/CCL11/FRZB/HNF1A/WNT7B/NFIB/RIPK3/ALDH1A3/LAMA1/ELF3/CPS1/NOTCH1/KRT76/PLAG1/HNF4A/IL10/LIMS2/SEMA3C/SERPINA5/KALRN/CAV1/PTN/GNPNAT1/BMP7/AKT1/CSN2/PDGFRA/HPN/FOXN1/AREG/REG1A/HESX1/RAG1/IGF2/ATP7B/NOTCH4/TNC/DNAAF1/TYR/CSN3/SERPINE2
GO:0050673	epithelial cell proliferation	402	0.782274091048643	1.03354481988198	0.001998001998002	0.0127316292729827	tags=19%, list=20%, signal=15%	BCL11B/REG3A/APELA/WNT7A/FLT4/KRT2/IL26/TP63/EHF/EGFR/SPARC/XDH/EPPK1/SERPINB5/REG3G/SIDT2/FGFBP1/VIP/HGF/CCL11/C5AR2/NFIB/CDH13/NOX5/LACRT/RGCC/NOTCH1/FLT1/IL10/LIMS2/MMP14/NOTCH2/CAV1/PTN/MEF2C/IFT122/EGFL7/CCL26/MTSS1/AKT1/MIR27A/MIR497/KRT4/MMP12/HPN/FOXN1/AREG/SEMA5A/MIR133B/LEP/COL8A2/MIR126/REG1A/CCR3/MIR27B/HYAL1/MIR146A/COL8A1/MIR329-1/NOD2/MIR101-2/FOXP2/IFT80/MIR15B/MIR15A/GRN/BMP5/WFD…
GO:0050792	regulation of viral process	195	0.814093449358978	1.06899190382039	0.001998001998002	0.0127316292729827	tags=14%, list=12%, signal=12%	IFITM1/IFI16/CCL8/ADARB1/IFNA2/APCS/CCL4/FKBP6/IFI27/MIR30C2/FCN1/CHMP4B/NOTCH1/AICDA/APOBEC3H/ANXA2P2/MBL2/HS3ST5/GTF2F2/PABPC1/CD28/SRPK2/CCL3/HMGA2/KPNA2/IFNB1/HPN
GO:0050890	cognition	279	0.79536015255144	1.04825981098148	0.001998001998002	0.0127316292729827	tags=15%, list=17%, signal=13%	NETO1/SHANK2/EGFR/HLA-DRA/GIP/LILRB2/TH/CPEB3/VIP/CCL11/EPHB2/CHRNA4/TMPRSS11E/ZNF385A/CHL1/CNTN2/APP/LCE1D/CHD7/DCANP1/KALRN/PTN/PIAS1/MEF2C/ATP8A1/GABRA5/ADAM2/CAMK4/ITGA8/GRIN2B/GRIN2A/CUX2/CHRNA7/SYNGAP1/DBH/CX3CR1/RAG1/NPS/FOXP2/GRM5/MUSK/TAC1
GO:0050907	detection of chemical stimulus involved in sensory perception	393	0.784211024236729	1.03599761735462	0.001998001998002	0.0127316292729827	tags=66%, list=21%, signal=53%	OR10W1/OR1M1/OR8U8/OR5R1/OR8K5/OR8J3/OR8B12/OR6K6/OR10J1/OR5AU1/OR5T2/OR12D2/OR8H1/OR9Q2/OR2Y1/OR5H6/OR1G1/OR5M11/OR6Q1/OR5T1/OR5F1/OR2H2/OR4F6/OR1A2/OR5M10/OR51T1/OR4F15/OR14J1/OR5M1/OR52K2/OR11L1/OR8J1/OR6C4/OR10T2/OR2T27/OR6F1/OR4D10/OR10G2/OR5B12/OR5I1/OR9Q1/OR8K3/OR5D18/OR10K2/OR5M8/OR6C3/OR4C16/GNAT1/OR5AK2/OR10AG1/OR5AC2/OR5AN1/OR5AS1/OR5L1/OR7C1/OR2T33/OR5H1/OR1J2/OR1S1/OR14C36/OR7G1/TAS2…
GO:0050911	detection of chemical stimulus involved in sensory perception of smell	345	0.78419591482558	1.03521999028312	0.001998001998002	0.0127316292729827	tags=70%, list=21%, signal=56%	OR10W1/OR1M1/OR8U8/OR5R1/OR8K5/OR8J3/OR8B12/OR6K6/OR10J1/OR5AU1/OR5T2/OR12D2/OR8H1/OR9Q2/OR2Y1/OR5H6/OR1G1/OR5M11/OR6Q1/OR5T1/OR5F1/OR2H2/OR4F6/OR1A2/OR5M10/OR51T1/OR4F15/OR14J1/OR5M1/OR52K2/OR11L1/OR8J1/OR6C4/OR10T2/OR2T27/OR6F1/OR4D10/OR10G2/OR5B12/OR5I1/OR9Q1/OR8K3/OR5D18/OR10K2/OR5M8/OR6C3/OR4C16/OR5AK2/OR10AG1/OR5AC2/OR5AN1/OR5AS1/OR5L1/OR7C1/OR2T33/OR5H1/OR1J2/OR1S1/OR14C36/OR7G1/OR10J3/OR5…
GO:0051048	negative regulation of secretion	218	0.806509669665611	1.06049822934771	0.001998001998002	0.0127316292729827	tags=20%, list=14%, signal=18%	NPY5R/TNFRSF21/NPFF/LILRB1/NR1H4/ADTRP/CARD18/ADIPOQ/IFNA2/EGF/CD84/OSM/C5AR2/MIR30C2/RGCC/NLRP12/CARD17/NOTCH1/PYDC2/ANXA5/CYP4F2/VAMP8/TNFRSF4/IL10/ANGPT1/SRGN/DCANP1/KALRN/CD22/DEFB114/CX3CL1/C1QTNF3/NLRP7/NPVF/CSN2/MIR204/DPH3/PTGER4/CCR2/OPRM1/FGF23/LEP/PTPN22/LILRA5
GO:0051056	regulation of small GTPase mediated signal transduction	312	0.789322512333814	1.04137019345473	0.001998001998002	0.0127316292729827	tags=10%, list=12%, signal=9%	ARHGAP15/ARHGAP28/PLEKHG4B/ARHGAP25/ARHGAP42/CHN1/RASA3/A2M/MAPRE2/GPR20/GPR35/ABRA/TAGAP/EPHB2/EPS8L3/PDGFRB/SLIT2/ADCYAP1R1/NOTCH1/GPR65/NOTCH2/CYTH3/KALRN/ARHGAP33/PREX2/TIAM2/FGD3/GPR55/ARHGAP8/SYNGAP1
GO:0051090	regulation of DNA-binding transcription factor activity	396	0.7864130834851	1.03898136391923	0.001998001998002	0.0127316292729827	tags=11%, list=15%, signal=10%	PKHD1/PRKCQ/NR1H4/S100A9/FOXS1/PYDC1/NFAM1/RPS3/ABRA/AIM2/NR0B2/CAMK2A/HAVCR2/RIPK3/MIR30C2/IL6/RGCC/IL18RAP/NLRP12/PYDC2/HDAC4/APP/S100A8/TNFRSF4/TRAF5/IL10/PRKCH/S100A12/CAV1/CARD14/BMP7/IL5/CX3CL1/NEUROD1/AKT1/PRKCB/XCL1/KDM1A/PLA2G10/TRIM22/CX3CR1/ZNF431/FOXA2/NOD2
GO:0051098	regulation of binding	351	0.78602566239916	1.03772564725883	0.001998001998002	0.0127316292729827	tags=11%, list=17%, signal=9%	SPTA1/AURKB/ARHGAP28/PYHIN1/IFI16/CCM2L/TERT/CARD18/ADIPOQ/WFIKKN2/EGF/CTSZ/MMP8/IFNG/HDAC4/APP/IL10/ANGPT1/ANXA2P2/CAV1/MEF2C/GZMA/NVL/CPNE1/NEUROD1/HMGA2/CFHR2/AKT1/MIR27A/DPH3/KDM1A/MRLN/EPB41L5/MIR27B/PLN/PPP2CB/CFHR1/TMC8
GO:0051222	positive regulation of protein transport	396	0.78607854259431	1.03853938023623	0.001998001998002	0.0127316292729827	tags=16%, list=16%, signal=13%	ANO1/IL17A/FRMD8/IL26/CLEC9A/CLEC5A/CLEC4E/EGFR/NR1H4/SLC30A8/PYDC1/GIP/TREM2/AIM2/NR0B2/OSM/CD244/HAVCR2/CHIA/MMP8/GCK/HMHB1/IL6/RGCC/IFNG/FCN1/NLRP12/TSLP/TNFRSF4/IL10/BLK/PRR5L/MIR182/CD33/NLRP10/IL5/C1QTNF3/CCL3/LILRA2/CCL1/CASP1/NLRP7/FFAR1/MMP12/CLEC6A/HCAR2/PTGER4/TM9SF4/SLC51B/CRTAM/LEP/CFTR/PTPN22/LILRA5/IL1RL1/GPLD1/PAEP/IPO5/NOD2/PANX3/XPO4/CEP131
GO:0051346	negative regulation of hydrolase activity	427	0.782682357279971	1.03436424094437	0.001998001998002	0.0127316292729827	tags=25%, list=20%, signal=20%	SERPINB7/PHACTR3/SERPINB13/WFDC6/SERPINB10/SERPINB11/ELFN1/IFI16/PPP1R17/SERPINB3/TNFSF14/LPA/ITIH2/SERPINB12/A2ML1/SERPINB2/FETUB/CR1/CARD18/SERPINB5/UMODL1/FABP1/A2M/CST5/PZP/GNAT1/MYOZ1/WFIKKN2/APCS/WFDC8/SMR3A/HGF/ITIH5/GRXCR1/SPINT3/TIMP3/SLIT2/SPP2/CST9/CARD17/CSTL1/APP/CST9L/CCDC8/SERPINA12/PKMYT1/RTKN/SERPING1/PI15/MIR182/SPINK13/SERPINA5/PTN/TMEM225/AHSG/GZMA/BIRC7/HRG/CD27/SPINT4/HMSD/K…
GO:0051427	hormone receptor binding	177	0.812178207605513	1.06528339476496	0.001998001998002	0.0127316292729827	tags=11%, list=17%, signal=9%	NR1H4/FHL2/FLT3/RARG/VIP/CSH1/NR0B2/MED24/GH1/PIAS1/ZNF366/PRKCB/PTH/GPHB5/KDM1A/LEP/CRX/FOXP2/FABP4/NCOA2
GO:0060205	cytoplasmic vesicle lumen	320	0.78859691184279	1.04066264566239	0.001998001998002	0.0127316292729827	tags=21%, list=19%, signal=17%	TCN1/DEFA5/LRRC7/VWF/SPACA7/PPBP/SERPINB3/DEFA4/PF4/PLG/BIN2/SPARC/SCGB3A2/RNASE2/S100A9/CTSG/GIP/A2M/PRSS57/DEFA1B/RNASE3/EGF/CTSZ/HGF/DOCK2/TIMP3/MMP8/FCN1/SPP2/APP/CRISP3/S100A8/PRTN3/SERPING1/GNLY/SRGN/ALB/FRK/S100A12/MNDA/AHSG/CRACR2A/HRG/KNG1/OLFM4/LEFTY2/ISLR/LGALS3BP/DEFA3/GMFG/GALNS/C3/LCN2/DBH/IGF2/CTSA/ELANE/PSMD12/GGH/TF/GRN/MPO/HK3/APOB/AOC1/S100A7
GO:0065004	protein-DNA complex assembly	154	0.814233041778681	1.06628912274753	0.001998001998002	0.0127316292729827	tags=2%, list=17%, signal=2%	PIAS1/CENPE/TAF1C
GO:0070374	positive regulation of ERK1 and ERK2 cascade	199	0.805675949530247	1.05834884049354	0.001998001998002	0.0127316292729827	tags=25%, list=16%, signal=21%	APELA/NPY5R/FLT4/MARCO/IL26/GPNMB/PTPRC/EGFR/CCL8/FLT3/TREM2/THPO/CCL7/CCL11/CCL4/C5AR2/HAVCR2/CCL13/PDGFRB/NOTCH1/SLAMF1/APP/FLT1/CCR7/ANGPT1/NOTCH2/CX3CL1/FGF21/CCL3/CCL26/CCL1/CCL18/CCL21/MIR27A/XCL1/GPR55/ARHGAP8/PDGFRA/CHRNA7/OPRM1/FGF23/FSHR/PLA2G5/MIR126/PTPN22/MIR27B/MFHAS1/FPR2/NOD2/DDT
GO:0070838	divalent metal ion transport	454	0.780855682306776	1.03225197996128	0.001998001998002	0.0127316292729827	tags=18%, list=17%, signal=15%	NPSR1/PTPRC/SEMG1/LILRB1/CORO1A/SLC30A8/CCL8/RASA3/PLCZ1/TRPM3/CASQ2/LILRB2/CYP27B1/FCRL3/PLCB2/GPR35/BDKRB1/TRPV6/CLDN16/EGF/CD84/CAMK2A/CCL4/PKD2L1/LACRT/GCK/LPAR3/CHRNA4/PDGFRB/IFNG/ADCYAP1R1/RCVRN/ANXA5/PLCG2/TRPM8/CLCA1/CCR7/CHD7/DHRS7C/ANXA2P2/TRDN/CD33/CAV1/PIK3CG/MS4A1/CRACR2A/CX3CL1/TRPM1/CCL3/LILRA2/CALHM1/CALCRL/GRIN2B/IL16/CCL21/GRIN2A/PRKCB/TRPV5/FFAR1/CSN2/XCL1/EPPIN/CXCL10/CHRNA7/P…
GO:0090276	regulation of peptide hormone secretion	197	0.803164112941545	1.05485881580799	0.001998001998002	0.0127316292729827	tags=13%, list=15%, signal=11%	ANO1/NPFF/EGFR/NR1H4/SLC30A8/G6PC2/GIP/GHRHR/SIDT2/NR0B2/GCK/IFNG/ANXA5/HNF4A/CHD7/BLK/KALRN/NEUROD1/SSTR5/FFAR1/SLC2A2/LEP/CFTR/GPLD1/FOXA2
GO:0097237	cellular response to toxic substance	223	0.804414355675956	1.05794467947943	0.001998001998002	0.0127316292729827	tags=14%, list=10%, signal=13%	TPO/GPX6/UGT1A1/GPX5/NXN/S100A9/FABP1/FXN/TH/SPI1/RPS3/CCL7/HGF/RIPK3/IL6/KCNMB1/IL18RAP/TXNDC2/CPS1/IL10/ALB/LPO/HBG2/BMP7/GSTA1/CERS1/HBE1/ADIRF/GPX2/PXDN/ALOX5AP
GO:0097485	neuron projection guidance	266	0.791324861914324	1.04252112529662	0.001998001998002	0.0127316292729827	tags=14%, list=14%, signal=12%	GLI2/BCL11B/SPTA1/PRKCQ/DOK2/CHN1/CNTN6/ROBO4/SLIT3/UNC5D/CNTN4/ATOH1/DCC/EPHB2/NFIB/LAMA1/SLIT2/CHL1/CNTN2/APP/EPHB6/APBB2/GRB7/SEMA3C/GFRA4/EPHA3/BMP7/MYOT/SEMA6B/SIAH1/IGSF9/OR10A4/DOK6/ARTN/SEMA5A/BMPR1B/PLA2G10
GO:0098562	cytoplasmic side of membrane	169	0.817525577326812	1.07178941061562	0.001998001998002	0.0127316292729827	tags=12%, list=15%, signal=10%	SPTA1/TGM3/PTPRC/RASA3/GNAT1/SNX9/TH/PTPN4/PGM5/GNA15/CHMP4B/TRAF5/BLK/CYTH3/FRK/PTP4A1/PTPN7/GNGT2/PTPN22/CNR2
GO:0098754	detoxification	119	0.818905178275989	1.0689240007094	0.001998001998002	0.0127316292729827	tags=14%, list=10%, signal=13%	TPO/GPX6/GPX5/NXN/S100A9/FABP1/TXNDC2/ALB/LPO/HBG2/BMP7/GSTA1/HBE1/MARC2/GPX2/PXDN/ALOX5AP
GO:0099003	vesicle-mediated transport in synapse	193	0.81189286222741	1.06596937432597	0.001998001998002	0.0127316292729827	tags=7%, list=14%, signal=6%	WNT7A/UNC13C/APBA2/STX2/CAMK2A/PIP5K1C/CHRNA4/PPFIA2/PRKCB/GIT1/CPLX4/P2RX1/STX19
GO:0099565	chemical synaptic transmission, postsynaptic	101	0.827873624880882	1.07885596114826	0.001998001998002	0.0127316292729827	tags=17%, list=14%, signal=15%	NETO1/WNT7A/NPFF/SHANK2/GRID2/CHRNA4/APP/CHRNA1/MEF2C/GRIN2B/AKT1/GRIN2A/CUX2/CHRNA7/OPRM1/CHRNB4/P2RX1
GO:0140097	catalytic activity, acting on DNA	191	0.809465213770003	1.06268231635891	0.001998001998002	0.0127316292729827	tags=8%, list=17%, signal=7%	TERT/RPS3/TREX1/SPO11/DNTT/DNASE1L3/CHD7/GTF2F2/GINS4/HMGA2/REV1/ALKBH3/RAG1/VRTN/FTO
GO:1903037	regulation of leukocyte cell-cell adhesion	282	0.791352058681031	1.04305265453765	0.001998001998002	0.0127316292729827	tags=24%, list=16%, signal=21%	GLI2/IL21/SPTA1/ZMIZ1/PRKCQ/TNFRSF21/MIR141/SIRPG/GPNMB/PTPRC/TNFSF14/PDCD1LG2/LILRB1/IDO1/CORO1A/SPN/ADTRP/IFNA2/LILRB4/LILRB2/SOCS6/CD86/PIK3R6/TESPA1/RPS3/CD209/CLECL1/HAVCR2/IL6/IFNG/CCDC88B/IL10/CCR7/HLA-DPB1/PAG1/IL2RA/LAX1/CAV1/LAG3/CD28/VCAM1/CD27/SIRPB1/CD3E/ZAP70/CCL28/KLRK1/MIR31/HLA-DMB/CLEC4G/AKT1/CCL21/TARM1/MIR27A/XCL1/ZP4/IFNB1/CCR2/LEP/PTPN22/HLA-DPA1/RAG1/MIR146A/IGF2/NOD2/KLRC4…
GO:1903531	negative regulation of secretion by cell	194	0.8142766052804	1.06918570062722	0.001998001998002	0.0127316292729827	tags=21%, list=14%, signal=18%	NPY5R/TNFRSF21/NPFF/LILRB1/NR1H4/ADTRP/CARD18/ADIPOQ/IFNA2/CD84/OSM/C5AR2/MIR30C2/RGCC/NLRP12/CARD17/NOTCH1/PYDC2/ANXA5/VAMP8/TNFRSF4/IL10/ANGPT1/SRGN/KALRN/CD22/DEFB114/CX3CL1/C1QTNF3/NLRP7/NPVF/MIR204/DPH3/PTGER4/CCR2/OPRM1/FGF23/LEP/PTPN22/LILRA5
GO:1904659	glucose transmembrane transport	100	0.82329957845793	1.07284322137845	0.001998001998002	0.0127316292729827	tags=22%, list=16%, signal=19%	PPBP/SLC2A9/SLC1A2/TERT/GIP/ADIPOQ/OSTN/HNF1A/GH1/MIR143/MEF2A/FGF21/ITLN1/AKT1/PRKCB/PTH/SLC2A2/LEP/C3/EDNRA/RSC1A1/SLC5A9
GO:2001234	negative regulation of apoptotic signaling pathway	214	0.801968307834606	1.05434699283204	0.001998001998002	0.0127316292729827	tags=9%, list=14%, signal=8%	EYA2/GFRAL/MAZ/PF4/TERT/FXN/HGF/ZNF385A/DDIAS/ITPRIP/CX3CL1/CREB3L1/HSPB1/AKT1/BDKRB2/AVP/FAIM2/KDM1A/CTNNA1/CX3CR1
GO:0004175	endopeptidase activity	380	0.785086365576973	1.0370323543182	0.002997002997003	0.0178242809821757	tags=22%, list=16%, signal=19%	PCSK6/ADAMTS17/ADAMTS16/ADAM7/ADAM28/TMPRSS11F/ADAMTS14/ADAMDEC1/ADAMTS20/MASP1/LPA/PLG/PRSS1/TMPRSS15/CTSG/PYDC1/KEL/PSMB11/USP29/PRSS56/PRSS57/ADAMTS4/KLK2/MMP17/REN/C1S/CTSZ/TMPRSS11B/HGF/ADAMTS19/CMA1/ADAMTS12/MMP8/TINAG/PRSS55/TPSD1/TMPRSS11E/CASP14/CPS1/TMPRSS11A/GZMH/ADAMTS3/KLK15/KLK6/PRTN3/PCSK5/C1R/OVCH1/MMP14/CAPN14/PIP/PRSS8/ADAM33/GZMA/ADAM2/TLL2/MMP20/ADAM30/CPNE1/USP6/DDI1/ADAM18/F…
GO:0005096	GTPase activator activity	240	0.795730191799363	1.0472830963474	0.002997002997003	0.0178242809821757	tags=15%, list=18%, signal=13%	ARHGAP15/ARHGAP28/ARHGAP25/ARHGAP42/CHN1/RASA3/ADAP1/TBC1D22A/RGPD3/TAGAP/DOCK2/AGAP2/RIN3/RGS6/RGPD1/CHML/ARHGAP27/TBC1D10C/ARHGAP33/USP6/PREX2/TIAM2/RGS18/GIT1/ARHGAP8/ACAP1/TBC1D26/SYNGAP1/ASAP1/RABEP1/ALDH1A1/ARAP2/ADPRH/RGPD4/RGPD8/RGS4/AGAP5
GO:0006163	purine nucleotide metabolic process	499	0.776415363079638	1.02696488873153	0.002997002997003	0.0178242809821757	tags=10%, list=20%, signal=8%	CBFA2T3/KYNU/NUP43/PGK2/XDH/MYH8/MYH4/FXN/TREM2/TREX1/GCK/IFNG/NDUFS4/RCVRN/HDAC4/APP/PDHA2/PDHX/HACD1/SURF1/PRPS1L1/ACSM5/MYH3/ACOT1/DLG2/THEM5/PGM1/PTH/RORA/COX4I2/NDUFB6/SULT1B1/NDUFC2/HDDC3/NPR1/GPD1/GUCY1A2/SULT2A1/GLYAT/ACSM2A/MAGI3/SLC4A1/UQCC2/HK3/ATP1A2/NDUFV2/IL4/BAAT
GO:0006874	cellular calcium ion homeostasis	430	0.780930684484225	1.03212128462081	0.002997002997003	0.0178242809821757	tags=22%, list=18%, signal=18%	PKHD1/PTGIR/NPFF/NPSR1/PTPRC/FPR3/CORO1A/CCL8/RASA3/PLCZ1/CASQ2/KEL/S1PR4/GPR20/PLCB2/GPR35/BDKRB1/TRPV6/PTGDR/ATP13A5/CCL7/CCL11/CCR6/GNA15/C5AR2/LACRT/LPAR3/CCL13/ADCYAP1R1/GPR65/CXCL13/ANXA5/APP/PLCG2/TRPM8/CCR7/CD52/CHD7/DHRS7C/ANXA2P2/TRDN/CAV1/PIK3CG/MS4A1/CX3CL1/TRPM1/CCL3/CCL1/CCL28/KNG1/GRIN2B/CXCR2/CCL21/GRIN2A/PRKCB/TRPV5/BDKRB2/AVP/XCL1/GPR55/PDGFRA/CSRP3/CXCL10/CHRNA7/PTH/TMEM203/PTG…
GO:0007059	chromosome segregation	286	0.790547041873953	1.04215122320623	0.002997002997003	0.0178242809821757	tags=3%, list=6%, signal=3%	AURKB/KIF18B/NUP43/KIF2B/TEX15/RPS3/TLK1/KIF4B/SPO11/CHMP4B
GO:0008406	gonad development	196	0.805450410606927	1.0577579139847	0.002997002997003	0.0178242809821757	tags=9%, list=14%, signal=8%	UMODL1/SRD5A2/REN/SLIT3/ZFPM2/SPO11/RXFP2/PDGFRB/SLIT2/CCDC182/MMP14/DMRT1/PDGFRA/CTNNA1/LEP/FSHR/BMPR1B
GO:0009150	purine ribonucleotide metabolic process	468	0.779272768873947	1.03026447722368	0.002997002997003	0.0178242809821757	tags=10%, list=20%, signal=8%	CBFA2T3/KYNU/NUP43/PGK2/MYH8/MYH4/FXN/TREM2/TREX1/GCK/IFNG/NDUFS4/HDAC4/APP/PDHA2/PDHX/HACD1/SURF1/ACSM5/MYH3/ACOT1/DLG2/THEM5/PGM1/PTH/RORA/COX4I2/NDUFB6/SULT1B1/NDUFC2/HDDC3/NPR1/GPD1/GUCY1A2/SULT2A1/GLYAT/ACSM2A/MAGI3/SLC4A1/UQCC2/HK3/ATP1A2/NDUFV2/IL4/BAAT
GO:0019216	regulation of lipid metabolic process	385	0.782281812059666	1.03335405522248	0.002997002997003	0.0178242809821757	tags=16%, list=20%, signal=13%	BCL11B/TNFRSF21/MALRD1/UGT1A1/NR1H4/FHL2/FLT3/GIP/ADIPOQ/FABP1/CYP27B1/SOCS6/PIK3R6/TREX1/PIK3R5/HELZ2/MIR30C2/AGAP2/PDGFRB/IFNG/HNF4A/FLT1/SERPINA12/CCR7/MIR182/CAV1/PIK3CG/FGF21/TIAM2/CYP7A1/ACADVL/AKT1/CCL21/AVP/MIR27A/MIR204/HCAR2/PDGFRA/RORA/MIR548P/LGALS12/SLA2/LEP/C3/UGT1A8/MIR27B/GPLD1/FPR2/NOD2/APOA5/SULT2A1/NCOA2/CGA/BMP5/MIR96/APOB/UGT1A9/BBS4/MIR183/APOBEC1/MIR138-1
GO:0022409	positive regulation of cell-cell adhesion	240	0.795169020393147	1.04654452272792	0.002997002997003	0.0178242809821757	tags=24%, list=16%, signal=20%	GLI2/IL21/SPTA1/ZMIZ1/PRKCQ/SIRPG/PTPRC/TNFSF14/PDCD1LG2/LILRB1/CORO1A/LILRB4/LILRB2/CD86/PIK3R6/TESPA1/RPS3/CD209/CLECL1/HAVCR2/IL6/IFNG/CCDC88B/CXCL13/IL10/CCR7/HLA-DPB1/IL2RA/CAV1/CD28/BMP7/CX3CL1/PDPN/VCAM1/CD27/SIRPB1/CD3E/ZAP70/KLRK1/HLA-DMB/AKT1/CCL21/RNASE10/XCL1/ZP4/CCR2/LEP/HLA-DPA1/RAG1/IGF2/FOXA2/NOD2/KLRC4-KLRK1/IL23R/ELANE/ADAM19/CTLA4
GO:0034341	response to interferon-gamma	185	0.806425419053798	1.05827055456393	0.002997002997003	0.0178242809821757	tags=21%, list=16%, signal=17%	IFITM1/KYNU/SLC30A8/CCL8/HLA-DQA2/IRGM/UBD/HLA-DRA/CYP27B1/CLDN1/OTOP1/CCL7/CCL11/CAMK2A/CCL4/CCL13/HLA-DQB2/IFNG/HLA-DPB1/PIAS1/GBP5/CX3CL1/VCAM1/CCL3/CCL26/CCL1/CCL18/CASP1/CCL21/TXK/XCL1/MEFV/TRIM22/IRF5/HLA-DPA1/HLA-DQA1/IL23R/IFITM2
GO:0042623	ATPase activity, coupled	259	0.793982130890807	1.04569663876203	0.002997002997003	0.0178242809821757	tags=7%, list=19%, signal=6%	TNNT3/KATNAL2/KIF18B/ABCA13/ATP12A/ATP6V1G3/ANXA5/FXYD2/ABCB5/ATP8A1/MYH3/ABCC12/ABCA8/CFTR/ATP7B/ABCB11/ATP4B/KIF25/ATP1A2
GO:0043588	skin development	409	0.780276054983428	1.03095420632575	0.002997002997003	0.0178242809821757	tags=29%, list=17%, signal=25%	PCSK6/BCL11B/SERPINB13/COL5A1/REG3A/EVPL/KRTAP9-1/SPRR1A/SCEL/LCE4A/KRT2/TP63/TGM3/SPRR2G/KRT78/PKP2/KRT17/SPRR2D/KRT85/EGFR/EDAR/ITGB4/SPRR3/LCE6A/KRT26/LELP1/LCE2D/REG3G/KRT16/LCE2A/LCE3E/CYP27B1/PPL/KRT82/LCE2B/KRT1/SPRR2A/SPRR4/KRTAP9-7/KRTAP10-7/CLDN1/KRT31/KRT38/KRTAP25-1/KRTAP4-6/KRTAP24-1/KRT3/KRTAP13-1/KRTAP9-3/KRT73/KRTAP4-1/CLDN4/CASP14/NOTCH1/C1orf68/KRTAP9-9/SPRR1B/KRT76/KRTAP10-1/CO…
GO:0046683	response to organophosphorus	129	0.810925909757813	1.0596195083283	0.002997002997003	0.0178242809821757	tags=17%, list=19%, signal=14%	SPARC/ADIPOQ/REN/SLC26A3/KCNQ1/NDUFS4/CPS1/COL1A1/APP/DNTT/AQP9/PIK3CG/AREG/KDM1A/AGXT/P2RX1/CFTR/PLA2G5/GPD1/STC1/TYR/DUOX2
GO:0046883	regulation of hormone secretion	253	0.794887017148804	1.04671066856331	0.002997002997003	0.0178242809821757	tags=13%, list=15%, signal=12%	ANO1/NPFF/EGFR/NR1H4/SLC30A8/G6PC2/GIP/ADIPOQ/GHRHR/SIDT2/REN/VIP/NR0B2/OSM/GCK/IFNG/ANXA5/VAMP8/HNF4A/CHD7/BLK/KALRN/C1QTNF3/NEUROD1/SSTR5/FFAR1/NPVF/HCAR2/SLC2A2/FGF23/LEP/CFTR/GPLD1/FOXA2
GO:0050796	regulation of insulin secretion	168	0.810335465359092	1.06225093407926	0.002997002997003	0.0178242809821757	tags=12%, list=15%, signal=10%	ANO1/NPFF/NR1H4/SLC30A8/G6PC2/GIP/SIDT2/NR0B2/GCK/IFNG/HNF4A/BLK/NEUROD1/SSTR5/FFAR1/SLC2A2/LEP/CFTR/GPLD1/FOXA2
GO:0050878	regulation of body fluid levels	461	0.77811599767681	1.02867200031088	0.002997002997003	0.0178242809821757	tags=23%, list=21%, signal=18%	VWF/PRKCQ/TP63/PF4/PLG/IFNA8/FLI1/ADTRP/SERPINB2/XDH/CD9/KRT16/CHRM3/A2M/GHRHR/IFNA14/IFNA2/PIK3R6/SLC22A2/LCP2/KRT1/CYP11B2/VIP/CLDN1/PIK3R5/IFNA7/ZFPM2/GNA15/EPHB2/IFNA13/LACRT/IL6/CLDN4/ZNF385A/ANXA5/CYP4F2/VAMP8/COL1A1/PLCG2/HNF4A/PRTN3/SERPING1/ANXA2P2/STATH/PRKCH/DCANP1/SELP/SERPINA5/KALRN/CAV1/CLEC1B/HBG2/PIK3CG/HRG/PDPN/HSPB1/HBE1/ENTPD1/GP9/MYO5B/KNG1/F11/PRKCB/TRPV5/AVP/MYL9/CSN2/PDGFRA…
GO:0051650	establishment of vesicle localization	271	0.788997896960993	1.03964573171017	0.002997002997003	0.0178242809821757	tags=7%, list=14%, signal=6%	WNT7A/UNC13C/APBA2/EXOC4/TFG/STX2/CTSZ/CAMK2A/PIP5K1C/CHRNA4/FNBP1L/PPFIA2/PRKCB/GIT1/PPP6R3/CPLX4/AREG/P2RX1/STX19
GO:0071346	cellular response to interferon-gamma	168	0.804246700595334	1.05426930630387	0.002997002997003	0.0178242809821757	tags=18%, list=15%, signal=15%	CCL8/HLA-DQA2/IRGM/HLA-DRA/CLDN1/OTOP1/CCL7/CCL11/CAMK2A/CCL4/CCL13/HLA-DQB2/IFNG/HLA-DPB1/PIAS1/GBP5/CX3CL1/VCAM1/CCL3/CCL26/CCL1/CCL18/CASP1/CCL21/TXK/XCL1/TRIM22/IRF5/HLA-DPA1/HLA-DQA1
GO:1903052	positive regulation of proteolysis involved in cellular protein catabolic process	107	0.82189594384429	1.07163073499026	0.002997002997003	0.0178242809821757	tags=9%, list=10%, signal=8%	CBFA2T3/CSNK1A1L/PYHIN1/TREM2/EGF/ECSCR/CAV1/PIAS1/NKD2/AKT1
GO:0000776	kinetochore	121	0.818511545492081	1.0685780222136	0.003996003996004	0.0209050209050209	tags=7%, list=17%, signal=5%	AURKB/NUP43/KIF2B/KAT2B/MEIKIN/BOD1L2/CENPE/PPP1R12A
GO:0000910	cytokinesis	148	0.809064078344827	1.0589741073048	0.003996003996004	0.0209050209050209	tags=8%, list=11%, signal=7%	AURKB/OR1A2/CDC14C/SNX9/KIF4B/NOX5/CHMP4B/FSD1/RTKN/SSTR5/GIT1/CECR2
GO:0001726	ruffle	163	0.807569480717553	1.05823582288305	0.003996003996004	0.0209050209050209	tags=9%, list=14%, signal=8%	SNX9/RPS3/EPS8L3/PIP5K1C/CYTH3/FRMD4B/PDPN/MTSS1/PLA2G4F/INPP5J/FGD3/MEFV/PLEK/EPB41L5/LCP1
GO:0001764	neuron migration	146	0.813081321725733	1.06404914839963	0.003996003996004	0.0209050209050209	tags=9%, list=9%, signal=8%	DNER/UNC5D/CAMK2A/ATOH1/DCC/CHL1/CNTN2/ADGRL3/APBB2/MEF2C/DCDC2/CX3CL1/SHTN1
GO:0002449	lymphocyte mediated immunity	233	0.798691438479074	1.05089087999793	0.003996003996004	0.0209050209050209	tags=27%, list=16%, signal=23%	IL21/CD1E/C9/PRF1/CD1C/PTPRC/LILRB1/C1QB/CORO1A/CLEC12B/CLEC2A/CRP/CR1/KLRD1/IFNA2/CD1B/PIK3R6/APCS/TREX1/C1S/C4BPA/KIR2DL4/C1QC/CCR6/C6/HAVCR2/RIPK3/IL6/IL18RAP/SH2D1B/IGLL1/AICDA/MYO1G/IL10/SERPING1/C1R/MBL2/INPP5D/FCER2/LAG3/CD28/CD27/C1QA/KLRK1/RAET1E/CLEC4G/XCL1/IGLL5/IFNB1/CD1A/CCR2/SLAMF6/SLA2/CRTAM/LEP/C3/C4B/SERPINB4/KLRC2/KLRC4-KLRK1/IL23R/GZMB/LTA
GO:0004857	enzyme inhibitor activity	351	0.782953692255847	1.03366997534145	0.003996003996004	0.0209050209050209	tags=26%, list=19%, signal=21%	SERPINB7/PHACTR3/SERPINB13/SERPINB10/SERPINB11/ELFN1/PPP1R17/SERPINB3/KAT2B/TNFSF14/UGT1A1/LPA/ITIH2/SERPINB12/A2ML1/SERPINB2/FETUB/CARD18/SERPINB5/UMODL1/A2M/CST5/PZP/MYOZ1/WFIKKN2/WFDC8/SMR3A/ITIH5/SPINT3/TIMP3/SLIT2/SPP2/CST9/CARD17/NOTCH1/ANXA5/CSTL1/APP/CST9L/SERPINA12/RTKN/SERPING1/ANXA2P2/PI15/SPINK13/SERPINA5/PTN/AHSG/ITPRIP/BIRC7/HRG/CD27/HSPB1/SPINT4/HMSD/KNG1/SPINK5/SERPINA9/R3HDML/NLR…
GO:0006914	autophagy	464	0.777147103489007	1.02742126892434	0.003996003996004	0.0209050209050209	tags=9%, list=20%, signal=7%	DAPL1/IFI16/EXOC4/ITGB4/S100A9/IRGM/DCN/TREM2/CD84/HGF/LACRT/IFNG/FNBP1L/CHMP4B/VAMP8/S100A8/LZTS1/IL10/GFAP/LIX1/HSPB1/AKT1/BECN2/MEFV/TMEM150B/LEP/HDAC10/PTPN22/TRIM22/PLEKHF1/CTSA/MIR199A2/MAP1LC3C/BNIP3L/KIF25/YOD1/CPTP/TRAPPC8/MIRLET7B/IL4/MTDH
GO:0007159	leukocyte cell-cell adhesion	314	0.786147649272916	1.03725149159746	0.003996003996004	0.0209050209050209	tags=24%, list=16%, signal=20%	GLI2/IL21/SPTA1/ZMIZ1/PRKCQ/TNFRSF21/MIR141/SIRPG/GPNMB/PTPRC/TNFSF14/PDCD1LG2/LILRB1/IDO1/CORO1A/SPN/ADTRP/S100A9/IFNA2/LILRB4/LILRB2/SOCS6/CD86/PIK3R6/TESPA1/RPS3/CD209/CLECL1/HAVCR2/IL6/IFNG/CCDC88B/S100A8/IL10/CCR7/SELP/HLA-DPB1/PAG1/IL2RA/LAX1/CAV1/LAG3/CD28/BMP7/VCAM1/CD27/SIRPB1/CD3E/ZAP70/CCL28/KLRK1/MIR31/HLA-DMB/CLEC4G/AKT1/CCL21/TARM1/MIR27A/UMOD/XCL1/ZP4/IFNB1/CCR2/SELE/LEP/PTPN22/CX3…
GO:0007369	gastrulation	175	0.801350469012502	1.05101218073571	0.003996003996004	0.0209050209050209	tags=12%, list=15%, signal=10%	EYA2/COL4A2/COL5A1/APELA/EXOC4/COL12A1/ITGB4/ADIPOQ/COL11A1/MMP8/HNF4A/IL10/MMP14/BMP7/MIR200C/HMGA2/ITGA8/CRB2/EPB41L5/COL8A1/FOXA2
GO:0009100	glycoprotein metabolic process	392	0.782217158187534	1.03331868235032	0.003996003996004	0.0209050209050209	tags=12%, list=16%, signal=10%	PCSK6/GALNT9/DCN/NEU4/MUC7/APCS/MUC5B/TREX1/ST6GALNAC1/SLC35C2/ALG9/GFPT2/ADAMTS12/COL11A1/CHST15/MUC16/CCR7/HS3ST5/MAN1B1/B3GALT2/MUC6/GGTA1P/CHST11/MUC2/MIR181B1/CCL21/MIR181B2/HS3ST4/UBE2J1/ST8SIA2/GALNT8/MMP12/SLC34A1/SLC51B/LEP/GALNT1/ASGR2/BMPR1B/MAN1A1/OST4/B3GNT5/HYAL1/NDST4/NCCRP1/MIR101-2/GALNT18/MUC13/B3GALT1
GO:0009127	purine nucleoside monophosphate biosynthetic process	147	0.808163534132035	1.05777575711113	0.003996003996004	0.0209050209050209	tags=6%, list=6%, signal=6%	CBFA2T3/NUP43/PGK2/TREM2/TREX1/GCK/IFNG/HDAC4/APP
GO:0009168	purine ribonucleoside monophosphate biosynthetic process	147	0.808163534132035	1.05777575711113	0.003996003996004	0.0209050209050209	tags=6%, list=6%, signal=6%	CBFA2T3/NUP43/PGK2/TREM2/TREX1/GCK/IFNG/HDAC4/APP
GO:0010959	regulation of metal ion transport	369	0.783249429693366	1.0344287435758	0.003996003996004	0.0209050209050209	tags=20%, list=19%, signal=17%	NETO1/HECW1/NPSR1/PKP2/SEMG1/LILRB1/CORO1A/NKAIN3/CASQ2/KEL/LILRB2/FCRL3/KCNG1/GPR35/BDKRB1/TREM2/NKAIN4/VIP/EGF/CD84/CAMK2A/KCNQ1/CCL4/LACRT/GCK/LPAR3/KCNMB1/PDGFRB/IFNG/ADCYAP1R1/RCVRN/AHCYL1/NKAIN1/FXYD2/PLCG2/CHD7/DHRS7C/ANXA2P2/TRDN/PRSS8/CD33/CAV1/PIK3CG/CRACR2A/CX3CL1/CCL3/LILRA2/IL16/AKT1/FFAR1/LRRC55/XCL1/EPPIN/CXCL10/PTH/MRLN/FXYD4/P2RX1/LILRA5/METTL21C/FXYD1/BPIFA1/PLN/TMC1/CXCL9/STC1/…
GO:0014069	postsynaptic density	306	0.785934199376821	1.03660884507285	0.003996003996004	0.0209050209050209	tags=9%, list=18%, signal=8%	DLGAP2/NETO1/LRRC7/BCAS1/SHANK2/GRID2/LRFN1/CHRM3/CPEB3/RPS3/LRRC4C/DLGAP1/CAMK2A/DCC/LZTS1/ADGRB1/ADGRA1/ITGA8/GRIN2B/DLG2/GRIN2A/TANC2/SYNGAP1/CACNG3/GRM5/LRFN5/SYNDIG1/KCND2/PTPRO
GO:0015672	monovalent inorganic cation transport	472	0.777900940907173	1.02854262851669	0.003996003996004	0.0209050209050209	tags=16%, list=19%, signal=13%	NETO1/HECW1/SLC12A7/ATP12A/SLC4A10/PKP2/SLC2A9/SCN11A/NKAIN3/SCN1A/KCNQ2/CASQ2/KCNU1/KEL/KCNG1/TREM2/COX7B2/KCNK18/NKAIN4/RHAG/VIP/OTOP1/KCNQ1/KCNJ15/PKD2L1/SLC1A3/NOX5/GCK/KCNMB1/ATP6V1G3/SLC9A9/AHCYL1/NKAIN1/FXYD2/SCN7A/CCT8L2/PRSS8/CAV1/SLC9A4/KCNT1/SURF1/AKT1/COX8C/SCN10A/SLC9A2/LRRC55/HPN/SLC34A1/COX4I2/SLC5A12/FXYD4/ASIC5/KCNA10/SLC10A6/TRPM5/FXYD1/SLC13A4/SLC15A5/BPIFA1/SLC5A9/UCP1/KCNH7/A…
GO:0016055	Wnt signaling pathway	490	0.77662795370687	1.02719067547952	0.003996003996004	0.0209050209050209	tags=12%, list=20%, signal=10%	NFATC1/WNT7A/CPZ/SCEL/HECW1/CSNK1A1L/C12orf43/EGFR/NXN/TERT/GPRC5B/ALPK2/PSMB11/GPC5/PLCB2/RARG/RBMS3/EGF/CAMK2A/FRZB/WNT7B/NOTCH1/COL1A1/APP/PSME4/PLCG2/CCDC88C/APCDD1/SOST/LRRK1/PRDM15/GREM1/CAV1/DCDC2/DAAM1/NKD2/DKK2/ZBED2/HIC1/SEMA5A/KREMEN1/VANGL1/WNT8A/ROR2/IFT80/GID8/PSMD12/IGFBP6/PTPRO/AXL/CSNK1G3/BIRC8/LRP5L/AMER3/LYPD6/WNT5B/FZD4/CDC42/IGFBP1/PSMD6/MAGI2
GO:0016570	histone modification	403	0.779249766034398	1.02956133343943	0.003996003996004	0.0209050209050209	tags=6%, list=16%, signal=5%	PRDM16/EYA2/AURKB/KAT2B/MECOM/DMRTC2/NR1H4/SPI1/PADI6/HDAC4/YEATS4/MIR182/SMYD1/HMGA2/PRKCB/KDM1A/KDM4E/HDAC10/IWS1/RAG1/IGF2/MTA2/KDM7A
GO:0022412	cellular process involved in reproduction in multicellular organism	318	0.787232547963477	1.03880608129704	0.003996003996004	0.0209050209050209	tags=16%, list=15%, signal=14%	SPAM1/RNF17/ZMIZ1/CRISP1/CAPZA3/PDILT/ASZ1/STRA8/SEMG1/DMRTC2/BRDT/CD9/DDX4/TEX15/TDRD9/SLIT3/QKI/SLC26A3/CCR6/SPO11/FKBP6/ADAD1/MORC1/NOX5/RXFP2/SLIT2/PSME4/OCA2/SERPINA5/PIWIL4/DEFB1/SEMG2/PTN/LYZL6/ADAM2/NOBOX/PRM2/AKT1/FABP9/CATSPERD/UBE2J1/DMRT1/TNP2/BSPH1/DDX25/FSHR/MEIKIN/BMPR1B/CFTR/SUN5/PAEP/TXNDC8
GO:0030055	cell-substrate junction	392	0.781545926754929	1.03243197720427	0.003996003996004	0.0209050209050209	tags=12%, list=20%, signal=10%	TNS1/LPP/XIRP2/TNS3/PTPRC/EGFR/ITGB4/FHL2/EPPK1/CD9/MAPRE2/RPS3/PGM5/CDH13/PIP5K1C/PDGFRB/ANXA5/FLT1/LIMS2/GRB7/SORBS2/MMP14/ADGRB1/CAV1/PABPC1/APBB1IP/HSPB1/FLNC/ITGA8/TPM4/GIT1/OPRM1/HSPG2/CTNNA1/EPB41L5/LCP1/NRAP/RALA/TNC/TSPAN9/PPP1R12A/ITGB6/CSPG4/CHP1/S100A7/SLC9A3R2/CDC42
GO:0030099	myeloid cell differentiation	367	0.782567837227101	1.03342700879551	0.003996003996004	0.0209050209050209	tags=17%, list=20%, signal=14%	IKZF1/CBFA2T3/IL17A/PRKCQ/IFI16/KAT2B/CLEC5A/LILRB1/PF4/FLI1/UBD/ADIPOQ/AHSP/LILRB4/APCS/TREM2/SPI1/RARG/THPO/RHAG/C1QC/MB/IFNG/ZNF385A/BATF2/APP/CCR7/PRTN3/ANXA2P2/IL25/LRRK1/NOTCH2/INPP5D/CLEC1B/MEF2C/IL5/CCL3/DCSTAMP/CAMK4/BGLAP/PRKCB/MYL9/GPR55/EPB42/SOX6/IL31RA/MIR125B2/MFHAS1/ROR2/OCSTAMP/IL23R/ZNF16/EVI2B/PIAS3/CEBPE/MPL/SLC4A1/IL12B/CSF3R/IL4/LILRB3/CDC42
GO:0030660	Golgi-associated vesicle membrane	107	0.820907029119421	1.07034133647042	0.003996003996004	0.0209050209050209	tags=10%, list=16%, signal=9%	HLA-DQA2/HLA-DRA/HLA-DQB2/RASSF9/HLA-DPB1/RHO/AREG/CFTR/HLA-DPA1/HLA-DQA1/CNGB1
GO:0034332	adherens junction organization	134	0.810145436001905	1.05900691044207	0.003996003996004	0.0209050209050209	tags=12%, list=13%, signal=10%	CADM2/CDH12/PKP2/CDH19/MAPRE2/CDH13/PIP5K1C/CDH7/COL16A1/MMP14/EPHA3/HRG/CADM3/CDH9/CTNNA1/EPB41L5
GO:0043467	regulation of generation of precursor metabolites and energy	140	0.814282119814522	1.06501213916	0.003996003996004	0.0209050209050209	tags=9%, list=15%, signal=8%	PRDM16/CBFA2T3/NUP43/PGK2/TREX1/GCK/IFNG/HDAC4/APP/AKT1/PTH/GPD1/IGF2
GO:0045785	positive regulation of cell adhesion	382	0.784142089564676	1.0357651952254	0.003996003996004	0.0209050209050209	tags=20%, list=16%, signal=17%	GLI2/IL21/SMOC2/SPTA1/ZMIZ1/PRKCQ/SIRPG/PTPRC/ABI3BP/TNFSF14/PDCD1LG2/LILRB1/CORO1A/VIT/LILRB4/LILRB2/CD86/PIK3R6/TESPA1/RPS3/CD209/VWC2/IBSP/CLECL1/HAVCR2/CDH13/IL6/IFNG/CCDC88B/CXCL13/IL10/LIMS2/CCR7/COL16A1/ANGPT1/CYTH3/MMRN2/HLA-DPB1/IL2RA/CAV1/PTN/CD28/BMP7/CX3CL1/HRG/PDPN/VCAM1/APBB1IP/DMP1/CD27/SIRPB1/CD3E/ZAP70/CCL28/KLRK1/HLA-DMB/OLFM4/AKT1/CCL21/RNASE10/XCL1/ZP4/CCR2/EPB41L5/LEP/MIR27B/…
GO:0048193	Golgi vesicle transport	344	0.781785277213404	1.03201030755352	0.003996003996004	0.0209050209050209	tags=7%, list=17%, signal=6%	SPTA1/KIF2B/CAPZA3/TMED6/EXOC4/TFG/LMAN1L/CTSZ/KIF4B/VAMP8/BLZF1/MIA2/TRAPPC3L/CYTH3/NKD2/BGLAP/CUX2/KIF26A/PPP6R3/AREG/RABEP1/RAB19/CENPE
GO:0048489	synaptic vesicle transport	143	0.813249908018925	1.06405450519257	0.003996003996004	0.0209050209050209	tags=9%, list=14%, signal=8%	WNT7A/UNC13C/APBA2/STX2/CAMK2A/PIP5K1C/CHRNA4/PPFIA2/PRKCB/GIT1/CPLX4/P2RX1/STX19
GO:0048839	inner ear development	187	0.804775483742998	1.05627240769993	0.003996003996004	0.0209050209050209	tags=13%, list=10%, signal=12%	GLI2/PRRX1/C1QB/SPARC/PCDH15/FREM2/CLRN1/OTOP1/GRXCR1/KCNQ1/FRZB/ATOH1/EPHB2/ALDH1A3/COL11A1/PDGFRB/NOTCH1/ADGRV1/OTOL1/CHD7/ATP8A2/DCANP1/GABRA5/NEUROD1/ITGA8
GO:0050678	regulation of epithelial cell proliferation	348	0.781153099782574	1.03124930724355	0.003996003996004	0.0209050209050209	tags=19%, list=20%, signal=15%	BCL11B/REG3A/APELA/WNT7A/FLT4/IL26/TP63/EGFR/SPARC/XDH/EPPK1/SERPINB5/REG3G/FGFBP1/VIP/CCL11/C5AR2/NFIB/CDH13/LACRT/RGCC/NOTCH1/FLT1/IL10/LIMS2/NOTCH2/CAV1/PTN/MEF2C/IFT122/EGFL7/CCL26/MTSS1/AKT1/MIR27A/MIR497/KRT4/MMP12/HPN/AREG/SEMA5A/MIR133B/LEP/MIR126/REG1A/CCR3/MIR27B/HYAL1/MIR146A/MIR329-1/NOD2/MIR101-2/FOXP2/IFT80/MIR15B/MIR15A/GRN/BMP5/WFDC1/MIR23A/CXCL12/MIRLET7B/MIR16-2/A4GNT/APLNR/MIR1…
GO:0050707	regulation of cytokine secretion	194	0.803233577141904	1.05468565518721	0.003996003996004	0.0209050209050209	tags=28%, list=16%, signal=24%	IL17A/FRMD8/TNFRSF21/IL26/CLEC9A/CLEC5A/LILRB1/CLEC4E/NR1H4/CRP/CARD18/PYDC1/IFNA2/AIM2/OSM/CD244/C5AR2/HAVCR2/CHIA/MMP8/HMHB1/RGCC/IFNG/FCN1/NLRP12/CARD17/TSLP/PYDC2/TNFRSF4/IL10/CCR7/ANGPT1/SRGN/MIR182/NLRP10/DEFB114/CX3CL1/C1QTNF3/CCL3/LILRA2/CCL1/CASP1/NLRP7/MIR204/MMP12/CLEC6A/PTGER4/CRTAM/PTPN22/LILRA5/IL1RL1/PAEP/NOD2/PANX3/CD200R1
GO:0051052	regulation of DNA metabolic process	377	0.783916630230423	1.03543524067819	0.003996003996004	0.0209050209050209	tags=8%, list=13%, signal=7%	GLI2/EYA2/SMOC2/AURKB/PRKCQ/PTPRC/EGFR/ADIPOQ/TEX15/SPI1/RPS3/HGF/MORC1/IL6/RGCC/PDGFRB/AICDA/IL10/GREM1/GRHL2/GZMA/CD28/NVL/CERS1/HMGA2/AKT1/KPNA2/KDM1A/HDAC10
GO:0060090	molecular adaptor activity	218	0.79730649349446	1.04839676001514	0.003996003996004	0.0209050209050209	tags=11%, list=14%, signal=9%	EVPL/DOK2/COL11A2/PKP2/CHN1/SLA/CLNK/JCHAIN/EVPLL/COL11A1/SH2D1B/SKAP2/BFAR/SORBS2/TRDN/PAG1/CAV1/CD28/FCRL2/STAP1/SLA2/COL8A2/TRIM22
GO:0061695	transferase complex, transferring phosphorus-containing groups	237	0.798699226356043	1.05100496902566	0.003996003996004	0.0209050209050209	tags=5%, list=13%, signal=4%	TERT/PYDC1/SOCS6/PIK3R6/PIK3R5/GTF2F2/PIK3CG/PRPS1L1/BECN2/PRIM2/SLA2
GO:0061919	process utilizing autophagic mechanism	464	0.777147103489007	1.02742126892434	0.003996003996004	0.0209050209050209	tags=9%, list=20%, signal=7%	DAPL1/IFI16/EXOC4/ITGB4/S100A9/IRGM/DCN/TREM2/CD84/HGF/LACRT/IFNG/FNBP1L/CHMP4B/VAMP8/S100A8/LZTS1/IL10/GFAP/LIX1/HSPB1/AKT1/BECN2/MEFV/TMEM150B/LEP/HDAC10/PTPN22/TRIM22/PLEKHF1/CTSA/MIR199A2/MAP1LC3C/BNIP3L/KIF25/YOD1/CPTP/TRAPPC8/MIRLET7B/IL4/MTDH
GO:0070555	response to interleukin-1	194	0.799819856552124	1.05020327018823	0.003996003996004	0.0209050209050209	tags=16%, list=15%, signal=14%	IL17A/SLC30A8/MYLK3/CCL8/PSMB11/CCL7/CCL11/CCL4/ADAMTS12/CCL13/IL6/HDAC4/TRIM63/APP/PSME4/CX3CL1/CCL3/CCL26/CCL1/CCL18/NLRP7/CCL21/MIR204/XCL1/MIR142/RORA/SELE/LCN2/HYAL1/MIR146A/NOD2/MIR101-2
GO:0072330	monocarboxylic acid biosynthetic process	327	0.786511647312013	1.03808929588004	0.003996003996004	0.0209050209050209	tags=15%, list=20%, signal=12%	CBFA2T3/NUP43/MALRD1/PGK2/OLAH/IDO1/NR1H4/DCN/GIP/ADIPOQ/DHRS9/TREX1/QKI/ALDH1A3/SLC1A3/MIR30C2/GCK/IFNG/HDAC4/APP/MIR182/HACD1/ACSM5/CYP7A1/ACADVL/ALOX5AP/PLA2G4F/AVP/MIR204/PGM1/TECRL/MIR548P/AGXT/AKR1D1/EDN2/CYP1A2/HSD3B7/GPD1/APOA5/CYP2C9/ABCB11/ACSM2A/CSPG4/SLC4A1/MIR96/HK3/MIR183/BAAT
GO:0097191	extrinsic apoptotic signaling pathway	214	0.79611099825756	1.0466463933466	0.003996003996004	0.0209050209050209	tags=10%, list=14%, signal=9%	EYA2/MAL/PTPRC/GFRAL/PF4/TERT/HGF/DCC/IFI27/TIMP3/IFNG/CAV1/ITPRIP/CX3CL1/CD27/AKT1/FAIM2/CTNNA1/LCN2/DBH/BMPR1B
GO:0097480	establishment of synaptic vesicle localization	143	0.813249908018925	1.06405450519257	0.003996003996004	0.0209050209050209	tags=9%, list=14%, signal=8%	WNT7A/UNC13C/APBA2/STX2/CAMK2A/PIP5K1C/CHRNA4/PPFIA2/PRKCB/GIT1/CPLX4/P2RX1/STX19
GO:0140014	mitotic nuclear division	251	0.792219891462441	1.04309469198003	0.003996003996004	0.0209050209050209	tags=7%, list=18%, signal=6%	AURKB/KIF18B/CDC14C/EGF/KIF4B/RGCC/PDGFRB/CHMP4B/CCDC8/PKMYT1/CD28/BMP7/BORA/DMRT1/IGF2/SPICE1/CENPE/KIF25
GO:0198738	cell-cell signaling by wnt	492	0.776831626307672	1.02745996724292	0.003996003996004	0.0209050209050209	tags=13%, list=20%, signal=10%	NFATC1/WNT7A/CPZ/SCEL/HECW1/CSNK1A1L/C12orf43/EGFR/NXN/TERT/GPRC5B/ALPK2/PSMB11/GPC5/PLCB2/RARG/RBMS3/EGF/CAMK2A/FRZB/WNT7B/NOTCH1/COL1A1/APP/PSME4/PLCG2/CCDC88C/APCDD1/SOST/LRRK1/PRDM15/GREM1/CAV1/DCDC2/DAAM1/NKD2/DKK2/ZBED2/OPRM1/HIC1/SEMA5A/KREMEN1/VANGL1/WNT8A/ROR2/IFT80/GID8/PSMD12/IGFBP6/PTPRO/AXL/CSNK1G3/BIRC8/LRP5L/AMER3/LYPD6/WNT5B/FZD4/CDC42/IGFBP1/PSMD6/MAGI2
GO:0001503	ossification	372	0.780404948918476	1.03071433572974	0.004995004995005	0.0233237836543622	tags=19%, list=19%, signal=15%	GLI2/IFITM1/GPNMB/TP63/CLEC5A/EGFR/SPARC/CYP27B1/OSTN/ACP5/BMP3/HGF/IBSP/WNT7B/COL11A1/IL6/IFITM5/NOTCH1/HDAC4/COL1A1/ADGRV1/MMP14/RORB/SOST/TWIST2/STATH/SRGN/GREM1/FBN2/HEMGN/PTN/GFRA4/MEF2C/AHSG/BMP7/MIR200C/CREB3L1/DMP1/CCL3/TPM4/AKT1/BGLAP/DSPP/UCMA/PTH/SLC34A1/PTGER4/AREG/FGF23/KREMEN1/LEP/MN1/ASGR2/BMPR1B/GPLD1/IGF2/ROR2/COL13A1/IFT80/TNC/TAC1/STC1/COL1A2/ATRAID/ASPN/BMP5/MMP13/HNRNPC/LRP5L
GO:0001906	cell killing	157	0.804932933957006	1.05417555775778	0.004995004995005	0.0233237836543622	tags=39%, list=16%, signal=33%	IL21/DEFA5/CD1E/C9/PRF1/CD1C/CD5L/PTPRC/SEMG1/LILRB1/DEFA4/CORO1A/PF4/CLEC12B/CLEC2A/CTSG/CLEC7A/REG3G/MUC7/PGLYRP3/CD1B/DEFA1B/PIK3R6/DCD/KIR2DL4/DEFA6/HAVCR2/RIPK3/CCL13/IL18RAP/IFNG/DNASE1L3/GNLY/MBL2/S100A12/DEFB118/FCER2/KRT6A/LAG3/LCE3B/HRG/LCE3C/KLRK1/RAET1E/LCE3A/XCL1/CFH/CD1A/STAP1/DEFA3/SLAMF6/PGLYRP4/CRTAM/LEP/C3/SERPINB4/DEFB128/KLRC4-KLRK1/IL23R/ELANE/GZMB
GO:0005539	glycosaminoglycan binding	213	0.794001939349591	1.04382987766322	0.004995004995005	0.0233237836543622	tags=27%, list=17%, signal=22%	PCSK6/SMOC2/COL5A1/REG3A/HAPLN1/GPNMB/PTPRC/ABI3BP/LPA/PF4/CCL8/CTSG/DCN/VIT/REG3G/PGLYRP3/PRSS57/FGFBP1/TREM2/SLIT3/THBS2/CCL7/JCHAIN/COL11A1/REG1B/SLIT2/CXCL13/ANXA5/ADAMTS3/APP/SOST/SELP/SERPINA5/PRG2/PTN/BMP7/HRG/KNG1/STAB1/F11/BSPH1/CFH/CXCL10/PGLYRP4/SEMA5A/PLA2G5/REG1A/PF4V1/COL13A1/NOD2/TNFAIP6/ELANE/TMEM184A/APOA5/MMP7/CXCL11/ECM2
GO:0005924	cell-substrate adherens junction	390	0.780848692046362	1.03144403932106	0.004995004995005	0.0233237836543622	tags=12%, list=20%, signal=10%	TNS1/LPP/XIRP2/TNS3/PTPRC/EGFR/ITGB4/FHL2/CD9/MAPRE2/RPS3/PGM5/CDH13/PIP5K1C/PDGFRB/ANXA5/FLT1/LIMS2/GRB7/SORBS2/MMP14/ADGRB1/CAV1/PABPC1/APBB1IP/HSPB1/FLNC/ITGA8/TPM4/GIT1/OPRM1/HSPG2/CTNNA1/EPB41L5/LCP1/NRAP/RALA/TNC/TSPAN9/PPP1R12A/ITGB6/CSPG4/CHP1/S100A7/SLC9A3R2/CDC42
GO:0005925	focal adhesion	388	0.780600778234419	1.03115064622388	0.004995004995005	0.0233237836543622	tags=12%, list=20%, signal=9%	TNS1/LPP/XIRP2/TNS3/PTPRC/EGFR/ITGB4/FHL2/CD9/MAPRE2/RPS3/PGM5/CDH13/PIP5K1C/PDGFRB/ANXA5/FLT1/LIMS2/GRB7/SORBS2/MMP14/ADGRB1/CAV1/PABPC1/APBB1IP/HSPB1/FLNC/ITGA8/TPM4/GIT1/OPRM1/HSPG2/CTNNA1/EPB41L5/LCP1/RALA/TNC/TSPAN9/PPP1R12A/ITGB6/CSPG4/CHP1/S100A7/SLC9A3R2/CDC42
GO:0006260	DNA replication	258	0.78957166552389	1.03983731479037	0.004995004995005	0.0233237836543622	tags=5%, list=14%, signal=4%	GLI2/STRA8/EGFR/TREX1/NFIB/SSRP1/AICDA/GINS4/RBMS1/PRIM2/REV1/MCM10
GO:0006816	calcium ion transport	407	0.778779422227448	1.02895681328357	0.004995004995005	0.0233237836543622	tags=19%, list=18%, signal=16%	NPSR1/PTPRC/SEMG1/LILRB1/CORO1A/CCL8/RASA3/PLCZ1/TRPM3/CASQ2/LILRB2/CYP27B1/FCRL3/PLCB2/GPR35/BDKRB1/TRPV6/EGF/CD84/CAMK2A/CCL4/PKD2L1/LACRT/GCK/LPAR3/CHRNA4/PDGFRB/ADCYAP1R1/RCVRN/ANXA5/PLCG2/TRPM8/CLCA1/CCR7/CHD7/DHRS7C/ANXA2P2/TRDN/CD33/CAV1/PIK3CG/MS4A1/CRACR2A/CX3CL1/TRPM1/CCL3/LILRA2/CALHM1/CALCRL/GRIN2B/IL16/CCL21/GRIN2A/PRKCB/TRPV5/FFAR1/CSN2/XCL1/EPPIN/CXCL10/CHRNA7/PTH/TRPM6/SLC35G1/OPR…
GO:0009913	epidermal cell differentiation	349	0.780313630595081	1.03014950372162	0.004995004995005	0.0233237836543622	tags=32%, list=17%, signal=27%	PCSK6/BCL11B/SERPINB13/REG3A/EVPL/KRTAP9-1/SPRR1A/SCEL/LCE4A/KRT2/TP63/TGM3/SPRR2G/KRT78/PKP2/KRT17/SPRR2D/KRT85/SPRR3/LCE6A/KRT26/LELP1/LCE2D/REG3G/KRT16/LCE2A/LCE3E/CYP27B1/PPL/KRT82/LCE2B/CLRN1/KRT1/SPRR2A/SPRR4/KRTAP9-7/KRTAP10-7/KRT31/KRT38/GRXCR1/KRTAP25-1/ATOH1/KRTAP4-6/KRTAP24-1/KRT3/KRTAP13-1/KRTAP9-3/KRT73/KRTAP4-1/CASP14/NOTCH1/C1orf68/KRTAP9-9/SPRR1B/KRT76/KRTAP10-1/LCE1D/LCE3D/KRT14/…
GO:0010639	negative regulation of organelle organization	344	0.77995683892661	1.0295966433241	0.004995004995005	0.0233237836543622	tags=10%, list=20%, signal=8%	SPTA1/AURKB/ARHGAP28/CAPZA3/KAT2B/CORO1A/LILRB2/FXN/SPI1/HGF/TMEFF2/RGCC/SLIT2/CHMP4B/AICDA/MIR182/BMP7/PATL2/AKT1/INPP5J/AVP/DMRT1/NANOS2/GMFG/KDM1A/NAV3/MIR214/USP17L2/IAPP/KIF25/HNRNPC/BBS4/LMOD3/APOBEC1/SIAH3/MIR138-1
GO:0014706	striated muscle tissue development	367	0.779944412627964	1.02996262180269	0.004995004995005	0.0233237836543622	tags=17%, list=20%, signal=14%	EYA2/ANKRD2/XIRP2/PKP2/CCM2L/DNER/MYLK3/MYOM2/DCN/KEL/ALPK2/MYOZ1/MYH15/MYBPC1/PGM5/FOXN2/ZFPM2/TNNI1/COL11A1/PDGFRB/NOTCH1/HDAC4/MEF2A/CHRNA1/CHD7/SORBS2/SEMA3C/ASB2/GREM1/CAV1/MEF2C/BMP7/TLL2/SMYD1/SGCG/LUC7L/MIR204/MEOX2/FGF3/PDGFRA/CSRP3/SOX6/MYOZ2/METTL21C/WNT8A/NRAP/MEGF10/FOXP2/PLN/MIR199A2/RGS4/HEG1/BMP5/UQCC2/MIR23A/BMP10/KLHL40/MIR195/NDUFV2/CHRND/LMOD3
GO:0016241	regulation of macroautophagy	161	0.803055447046237	1.05215356871054	0.004995004995005	0.0233237836543622	tags=4%, list=10%, signal=4%	EXOC4/IRGM/DCN/LACRT/CHMP4B/LZTS1/AKT1
GO:0030016	myofibril	214	0.794974423028103	1.04515213894328	0.004995004995005	0.0233237836543622	tags=16%, list=12%, signal=14%	TNNT3/ANKRD2/XIRP2/KAT2B/MYH1/MYH13/FHL2/SCN1A/MYOM2/MYH8/CASQ2/MYH4/MYOZ1/MYH15/MYL1/ABRA/MYBPC1/CALD1/PGM5/TNNI1/C10orf71/MYH2/HDAC4/AHNAK2/TRIM63/SORBS2/MYOT/IGFN1/HSPB1/FLNC/TPM4/MYH3/MYL9/CSRP3
GO:0030183	B cell differentiation	121	0.814965839038335	1.06394905392285	0.004995004995005	0.0233237836543622	tags=26%, list=15%, signal=22%	PTPRC/POU1F1/IFNA8/FLT3/NFAM1/IFNA14/IFNA2/FCRL3/IFNE/IFNA7/SLAMF8/CD79B/IFNA13/HDAC4/AICDA/PLCG2/IL10/MMP14/NOTCH2/INPP5D/MS4A1/VCAM1/CD27/IFNB1/IFNA17/IFNW1/IFNA1/IFNA6/IFNA16/RAG1/IFNA5
GO:0030217	T cell differentiation	233	0.797614602405583	1.04947401591956	0.004995004995005	0.0233237836543622	tags=19%, list=15%, signal=16%	GLI2/BCL11B/ZMIZ1/ITK/LY9/PTPRC/HLA-DOA/CLEC4E/SPN/CLEC4D/CR1/IFNA2/LILRB4/LILRB2/PSMB11/CD86/PIK3R6/TESPA1/CCR6/DOCK2/RIPK3/IL6/IFNG/THEMIS/CCR7/CHD7/IL2RA/LAG3/CD28/CD27/CAMK4/CD3E/ZAP70/SPINK5/IFNB1/RORA/PTGER4/CCR2/FOXN1/SLAMF6/LEP/PTPN22/RAG1/CD3D/IL23R
GO:0030518	intracellular steroid hormone receptor signaling pathway	121	0.815985636089512	1.0652804129269	0.004995004995005	0.0233237836543622	tags=7%, list=15%, signal=6%	TP63/FHL2/GHRHR/DEFA1B/PIAS1/ZNF366/DEFA3/SCGB2A1
GO:0030900	forebrain development	362	0.779836922988307	1.02974792177369	0.004995004995005	0.0233237836543622	tags=10%, list=16%, signal=8%	GLI2/BCL11B/NEUROD6/WNT7A/SLC4A10/SLC1A2/EGFR/POU1F1/HSD3B2/GHRHR/TH/ATOH1/EPHB2/WNT7B/NFIB/ALDH1A3/SLIT2/HTR5A/HSD3B1/NOTCH1/CNTN2/APP/CHD7/PTN/NEUROD1/C21orf91/SEMA5A/KDM1A/HESX1/SALL3/PLXNA4/DCT/IGF2BP1/FOXP2/ZSWIM6
GO:0031461	cullin-RING ubiquitin ligase complex	147	0.806598453109894	1.05572727967653	0.004995004995005	0.0233237836543622	tags=5%, list=19%, signal=4%	FBXL6/SPOPL/NCCRP1/DCAF4/ZSWIM6/CUL5/KLHL40/ANAPC2
GO:0032279	asymmetric synapse	309	0.785912740799528	1.03674769378852	0.004995004995005	0.0233237836543622	tags=9%, list=18%, signal=8%	DLGAP2/NETO1/LRRC7/BCAS1/SHANK2/GRID2/LRFN1/CHRM3/CPEB3/RPS3/LRRC4C/DLGAP1/CAMK2A/DCC/LZTS1/ADGRB1/ADGRA1/ITGA8/GRIN2B/DLG2/GRIN2A/TANC2/SYNGAP1/CACNG3/GRM5/LRFN5/SYNDIG1/KCND2/PTPRO
GO:0035270	endocrine system development	125	0.816152681532278	1.06575349261381	0.004995004995005	0.0233237836543622	tags=11%, list=15%, signal=10%	GLI2/PAX4/TG/POU1F1/GIP/GHRHR/SIDT2/IL6/HNF4A/NEUROD1/AKT1/PDGFRA/HESX1/FOXA2
GO:0042742	defense response to bacterium	229	0.796826174487539	1.04833733700837	0.004995004995005	0.0233237836543622	tags=38%, list=16%, signal=32%	DEFA5/DEFB121/PPBP/DEFB119/SEMG1/DEFA4/CLEC4E/DEFB115/NR1H4/SPN/DEFB133/CLEC4D/CRP/S100A9/IRGM/CTSG/DMBT1/REG3G/PGLYRP3/DEFA1B/IFNE/TREM2/DEFB129/DCD/RNASE3/ACP5/DEFA6/SLAMF8/DEFB136/JCHAIN/DEFB123/MPEG1/HAVCR2/LACRT/IL6/IGLL1/CXCL13/AICDA/S100A8/IL10/GNLY/STATH/MBL2/ADGRB1/SELP/PRG2/DEFB1/RNASE6/S100A12/SEMG2/DEFB118/DEFB116/LPO/KRT6A/NLRP10/DEFB110/LYZL6/DEFB114/DEFB126/LCE3B/LCE3C/KLRK1/SPINK5…
GO:0043292	contractile fiber	224	0.793253394493743	1.04336394726951	0.004995004995005	0.0233237836543622	tags=16%, list=12%, signal=14%	TNNT3/ANKRD2/XIRP2/KAT2B/MYH1/MYH13/IDO1/FHL2/SCN1A/MYOM2/MYH8/CASQ2/MYH4/MYOZ1/MYH15/MYL1/ABRA/MYBPC1/CALD1/PGM5/TNNI1/C10orf71/MYH2/HDAC4/AHNAK2/TRIM63/SORBS2/MYOT/IGFN1/HSPB1/FLNC/TPM4/MYH3/MYL9/CSRP3
GO:0044282	small molecule catabolic process	426	0.777821826722365	1.02792849804672	0.004995004995005	0.0233237836543622	tags=13%, list=20%, signal=10%	SLC25A21/KYNU/GK2/BDH2/SARDH/IDO1/ADTRP/AMT/ADIPOQ/FABP1/DAO/CYP27B1/GPD2/GCK/SYNJ2/ACOXL/CYP4F2/AICDA/APOBEC3H/ADH7/IDO2/HAO2/ENTPD1/SCARF1/APOBEC2/CYP7A1/ACADVL/AKT1/RPEL1/INPP5J/PGM1/AGXT/SULT1B1/AKR1D1/FGF23/LEP/UROC1/HDDC3/HYAL1/HSD3B7/UPB1/ALDH1A1/AGXT2/SULT2A1/HIBCH/MTMR7/APOBEC3G/HK3/ACAD8/CHP1/HPD/APOBEC1/GOT2/GLYATL2
GO:0046031	ADP metabolic process	119	0.814840542187173	1.06361839612325	0.004995004995005	0.0233237836543622	tags=7%, list=6%, signal=6%	CBFA2T3/NUP43/PGK2/TREX1/GCK/IFNG/HDAC4/APP
GO:0050663	cytokine secretion	224	0.79512809129562	1.04582973067329	0.004995004995005	0.0233237836543622	tags=27%, list=16%, signal=23%	IL17A/FRMD8/TNFRSF21/IL26/CLEC9A/CLEC5A/LILRB1/CLEC4E/NR1H4/CRP/CARD18/PYDC1/IFNA2/LCP2/AIM2/OSM/CD244/CLECL1/C5AR2/HAVCR2/NOX5/CHIA/MMP8/HMHB1/RGCC/IFNG/FCN1/NLRP12/CARD17/TSLP/NOTCH1/PYDC2/TNFRSF4/IL10/CCR7/ANGPT1/SRGN/MIR182/S100A12/NLRP10/DEFB114/GBP5/CX3CL1/C1QTNF3/CCL3/LILRA2/CCL1/CASP1/NLRP7/MIR204/MMP12/CLEC6A/PTGER4/CRTAM/LEP/PTPN22/LILRA5/IL1RL1/PAEP/NOD2/PANX3
GO:0050715	positive regulation of cytokine secretion	130	0.810069545956576	1.05860377249566	0.004995004995005	0.0233237836543622	tags=29%, list=16%, signal=25%	IL17A/FRMD8/IL26/CLEC9A/CLEC5A/CLEC4E/PYDC1/AIM2/OSM/CD244/HAVCR2/CHIA/MMP8/HMHB1/RGCC/IFNG/FCN1/NLRP12/TSLP/IL10/MIR182/NLRP10/C1QTNF3/CCL3/LILRA2/CCL1/CASP1/NLRP7/MMP12/CLEC6A/PTGER4/CRTAM/PTPN22/LILRA5/IL1RL1/PAEP/NOD2/PANX3
GO:0050727	regulation of inflammatory response	389	0.780337626364974	1.03078521661536	0.004995004995005	0.0233237836543622	tags=28%, list=19%, signal=23%	IL21/NPY5R/IL17A/MIR141/C9/CD5L/PTPRC/C1QB/IDO1/EGFR/NR1H4/CR1/GPRC5B/S100A9/CLEC7A/ADIPOQ/A2M/MIR206/APCS/TREM2/TREX1/KRT1/C1S/C4BPA/ACP5/HGF/C1QC/SLAMF8/OSM/C6/C5AR2/CMA1/ADAMTS12/MIR30C2/MMP8/IL6/NLRP12/TSLP/PYDC2/VAMP8/S100A8/DNASE1L3/IL10/CCR7/SERPING1/C1R/MIR181C/IL2RA/S100A12/AHSG/NLRP10/DEFB114/CD28/PIK3CG/GBP5/CX3CL1/C1QTNF3/CCL3/CCL1/CCL18/C1QA/CFHR2/MIR31/CALCRL/NLRP7/MIR181B1/PLA2G7/M…
GO:0050773	regulation of dendrite development	139	0.808657808903293	1.05758420002396	0.004995004995005	0.0233237836543622	tags=10%, list=13%, signal=9%	HECW1/SHANK2/SDC2/CPEB3/DCC/LZTS1/KALRN/PTN/MEF2C/BMP7/ARHGAP33/C21orf91/CUX2/ASAP1
GO:0050954	sensory perception of mechanical stimulus	159	0.804206084253485	1.0534763197716	0.004995004995005	0.0233237836543622	tags=14%, list=12%, signal=13%	PIEZO2/COL11A2/SCN1A/CABP2/PCDH15/TH/CLRN1/GRXCR1/KCNQ1/SLC1A3/COL11A1/MARVELD2/COL1A1/ADGRV1/CHD7/GRXCR2/GABRA5/DCDC2/OTOR/SLC26A4/OTOG/TSPEAR/HPN
GO:0051100	negative regulation of binding	157	0.805096927125206	1.05439033042052	0.004995004995005	0.0233237836543622	tags=15%, list=17%, signal=12%	AURKB/ARHGAP28/IFI16/CCM2L/CARD18/ADIPOQ/WFIKKN2/CTSZ/IL10/CAV1/GZMA/CPNE1/HMGA2/CFHR2/AKT1/MIR27A/KDM1A/MRLN/EPB41L5/MIR27B/PLN/CFHR1/TMC8
GO:0051216	cartilage development	195	0.797274222951554	1.04690645789005	0.004995004995005	0.0233237836543622	tags=21%, list=20%, signal=17%	GLI2/WNT7A/PRRX1/COL11A2/COL20A1/COL12A1/VIT/RARG/BMP3/FRZB/WNT7B/NFIB/ADAMTS12/COL11A1/COL1A1/COL21A1/ANXA2P2/MBL2/GREM1/MEF2C/EVC/BMP7/OTOR/HMGA2/CHST11/LUM/FGF6/PTH/SOX6/LEP/BMPR1B/HYAL1/GPLD1/ROR2/IFT80/STC1/SOX5/BMP5/MMP13/BMP10/WNT5B
GO:0051321	meiotic cell cycle	224	0.79248052276967	1.04234739127572	0.004995004995005	0.0233237836543622	tags=7%, list=15%, signal=6%	TUBGCP6/ASZ1/STRA8/DMRTC2/BRDT/DDX4/TEX15/TDRD9/SPO11/FKBP6/PKMYT1/PIWIL4/DMRT1/NANOS2/MEIKIN/PRKACB
GO:0051402	neuron apoptotic process	226	0.793727739450959	1.04411651841768	0.004995004995005	0.0233237836543622	tags=10%, list=14%, signal=9%	TNFRSF21/TP63/GFRAL/CORO1A/TERT/GRID2/ADARB1/CTSZ/AGAP2/CHL1/HDAC4/APP/MIR181C/ANGPT1/MEF2C/GABRA5/SRPK2/CX3CL1/CCL3/SIAH1/FAIM2/SYNGAP1/CX3CR1
GO:0051480	regulation of cytosolic calcium ion concentration	336	0.783080275100202	1.03365570141407	0.004995004995005	0.0233237836543622	tags=23%, list=18%, signal=19%	PTGIR/NPFF/NPSR1/PTPRC/FPR3/CORO1A/RASA3/PLCZ1/CASQ2/S1PR4/GPR20/PLCB2/GPR35/BDKRB1/TRPV6/PTGDR/CCR6/GNA15/C5AR2/LACRT/LPAR3/ADCYAP1R1/GPR65/CXCL13/PLCG2/CCR7/CD52/CHD7/DHRS7C/ANXA2P2/TRDN/CAV1/PIK3CG/MS4A1/CX3CL1/TRPM1/CCL3/CCL1/CCL28/KNG1/GRIN2B/CXCR2/CCL21/GRIN2A/TRPV5/BDKRB2/AVP/XCL1/GPR55/PDGFRA/CXCL10/PTGER4/CCR2/SLC35G1/EDN2/CCRL2/P2RX1/CX3CR1/CCR3/METTL21C/EDNRA/FPR2/PLCH1/GPR32/PLN/CNGB1…
GO:0061041	regulation of wound healing	138	0.809085553676485	1.05810704519489	0.004995004995005	0.0233237836543622	tags=17%, list=13%, signal=15%	SMOC2/REG3A/PRKCQ/PLG/ADTRP/SERPINB2/EPPK1/CD9/CLEC7A/REG3G/MYOZ1/APCS/KRT1/ANXA5/SERPING1/ANXA2P2/SELP/CAV1/HRG/PDPN/KNG1/F11/PDGFRA/PLEK
GO:0061351	neural precursor cell proliferation	141	0.812833613744656	1.06322088049746	0.004995004995005	0.0233237836543622	tags=11%, list=17%, signal=9%	WNT7A/EGF/CTSZ/NOTCH1/LIMS2/PTN/CX3CL1/RORA/ARTN/KDM1A/CTNNA1/CX3CR1/DCT/IGF2BP1/SOX5
GO:0062012	regulation of small molecule metabolic process	426	0.77915661162187	1.02969247970656	0.004995004995005	0.0233237836543622	tags=13%, list=20%, signal=11%	CBFA2T3/NUP43/MALRD1/PGK2/KAT2B/POU1F1/NR1H4/GIP/ADIPOQ/FABP1/PSMB11/CYP27B1/TREM2/TREX1/EGF/CD244/MIR30C2/GCK/IFNG/ADCYAP1R1/RCVRN/HDAC4/APP/PSME4/SERPINA12/MIR182/CAV1/C1QTNF3/CYP7A1/ACADVL/AKT1/AVP/MIR204/BHMT/PTH/RORA/MIR548P/PLEK/LEP/UGT1A8/GPLD1/GPD1/IGF2/FOXA2/PPTC7/APOA5/NCOA2/PSMD12/BMP5/ME2/UQCC2/MIR96/APOB/IL4/MIR183/PSMD6
GO:0090288	negative regulation of cellular response to growth factor stimulus	150	0.80411743585052	1.05261717324581	0.004995004995005	0.0233237836543622	tags=12%, list=10%, signal=11%	PRDM16/XDH/DCN/WFIKKN2/VWC2/SPINT3/ADAMTS12/SLIT2/NOTCH1/CXCL13/SOST/MMRN2/GREM1/FBN2/CAV1/CREB3L1/HRG/CHST11
GO:1903827	regulation of cellular protein localization	488	0.77522146640338	1.02527907926319	0.004995004995005	0.0233237836543622	tags=10%, list=19%, signal=8%	TP63/PYHIN1/TRIM29/EGFR/TERT/ADIPOQ/LILRB4/GPC5/LRRC15/TREM2/EGF/EPHB2/IFI27/IFNG/VAMP8/ANGPT1/MMP14/PRR5L/PRKCH/HSP90AB2P/PTN/EPHA3/NVL/SH3TC2/NKD2/AKT1/UBE2J1/CSRP3/TM9SF4/MIR520B/SLC51B/KDM1A/LEP/LCP1/IWS1/MFHAS1/IPO5/SAPCD2/GZMB/XPO4/CEP131/MIEF1/CHP2/BNIP3L/USP17L2/YOD1/HSP90AB4P/CHP1
GO:2001236	regulation of extrinsic apoptotic signaling pathway	148	0.80515987770813	1.05386394669497	0.004995004995005	0.0233237836543622	tags=11%, list=14%, signal=9%	EYA2/MAL/PTPRC/GFRAL/PF4/TERT/HGF/TIMP3/CAV1/ITPRIP/CX3CL1/AKT1/FAIM2/CTNNA1/DBH/BMPR1B
GO:0000922	spindle pole	153	0.801594914922094	1.04962586723944	0.00599400599400599	0.025984245933095	tags=6%, list=18%, signal=5%	KATNAL2/AURKB/TUBGCP6/CDC14C/CETN1/UMOD/BOD1L2/PPP2CB/DNAAF1
GO:0001822	kidney development	268	0.788070366346721	1.03830863136243	0.00599400599400599	0.025984245933095	tags=9%, list=12%, signal=8%	GLI2/SERPINB7/ADAMTS16/PKHD1/ENPEP/DCN/ADIPOQ/MMP17/TREX1/REN/WNT7B/PDGFRB/SLIT2/NOTCH1/PCSK5/ANGPT1/MEF2C/BMP7/ITGA8/MTSS1/CXCR2/UMOD/PDGFRA/SLC34A1/PROM1
GO:0003018	vascular process in circulatory system	166	0.801254243263753	1.0502224341114	0.00599400599400599	0.025984245933095	tags=15%, list=15%, signal=13%	ARHGAP42/EGFR/MYLK3/CRP/CHRM3/KEL/VIP/NTS/PTP4A3/KCNMB1/SLIT2/CPS1/ANGPT1/CAV1/KNG1/CXCR2/AKT1/BDKRB2/AVP/LEP/EDN2/P2RX1/DBH/EDNRA/NPR1
GO:0003714	transcription corepressor activity	220	0.793898816330223	1.04398671397052	0.00599400599400599	0.025984245933095	tags=9%, list=18%, signal=8%	CBFA2T3/CBFA2T2/TFEC/NR1H4/NR0B2/ZFPM2/AEBP2/HDAC4/YAF2/PIAS1/CBX4/SMYD1/ZNF366/ZBTB32/TCP10L2/TRIM22/ELANE/MTA2/KCTD1/TCP10
GO:0005635	nuclear envelope	421	0.778442341132758	1.02868877709198	0.00599400599400599	0.025984245933095	tags=10%, list=20%, signal=8%	NUP43/POM121L12/C12orf43/EGFR/SYNE3/GHRHR/TREX1/RGPD3/IPO7/IFI27/CHMP4B/APP/YEATS4/RGPD1/CPNE1/LMNTD1/PRKG2/ALOX5AP/HPN/SYNE4/NAV3/P2RX1/SUN5/SUN3/IPO5/RNF13/CALR3/XPO4/DTX2/RGPD4/TMC8/PLCD4/ATRAID/RGPD8/TMEM109/BNIP3L/EIF5AL1/TMC6/CPTP/MTDH/MRPS23
GO:0006754	ATP biosynthetic process	127	0.808211594259263	1.05565384293017	0.00599400599400599	0.025984245933095	tags=7%, list=6%, signal=7%	CBFA2T3/NUP43/PGK2/TREM2/TREX1/GCK/IFNG/HDAC4/APP
GO:0006909	phagocytosis	250	0.789634723978605	1.03966547102787	0.00599400599400599	0.025984245933095	tags=18%, list=16%, signal=15%	CD93/ARHGAP25/MARCO/SIRPG/PTPRC/CORO1A/BIN2/CEACAM4/CRP/CLEC7A/ADIPOQ/ELMO3/TREM2/TREX1/C4BPA/DOCK2/PIP5K1C/MYH2/IFNG/FCN1/FCGR3A/IGLL1/SLAMF1/MYO1G/PLCG2/PRTN3/MBL2/ADGRB1/AHSG/SIRPB1/COLEC12/MIR181B1/MIR181B2/MSR1/NCF2/IGLL5/STAP1/TM9SF4/LEP/C3/C4B/FPR2/MEGF10/ELANE/WASL
GO:0010817	regulation of hormone levels	499	0.774600753812913	1.02456470438136	0.00599400599400599	0.025984245933095	tags=17%, list=19%, signal=14%	PCSK6/TPO/ANO1/NPFF/UGT1A1/EGFR/TG/NR1H4/SLC30A8/HSD3B2/ENPEP/CTSG/G6PC2/GIP/ADIPOQ/DHRS9/SRD5A2/GHRHR/CYP27B1/SIDT2/CYP11B1/REN/CYP11B2/VIP/CTSZ/NR0B2/OSM/HNF1A/ALDH1A3/CMA1/GCK/IL6/CPA3/IFNG/HSD3B1/ANXA5/VAMP8/HNF4A/KLK6/PCSK5/CHD7/BLK/KALRN/CYP21A2/HSD11B1/ERO1B/ADH7/C1QTNF3/NEUROD1/RPE65/SSTR5/UGT1A3/PLB1/FFAR1/NPVF/HCAR2/CPQ/PDGFRA/HPN/TSHB/ADH1A/SLC2A2/SULT1B1/AKR1D1/FGF23/LEP/CFTR/CYP1A2/U…
GO:0019898	extrinsic component of membrane	271	0.787410167078721	1.03755361384576	0.00599400599400599	0.025984245933095	tags=12%, list=13%, signal=10%	CDH12/MAL/TGM3/PLG/DMBT1/CDH19/GNAT1/SOCS6/PIK3R6/SNX9/PIK3R5/GNA15/CDH13/CDH7/FCN1/RGS6/MUC16/BLK/CYTH3/FRK/PRSS8/DEFB1/NLRP10/PIK3CG/KPNA2/BECN2/CDH9/AAK1/UMOD/SLA2/GNGT2/CTNNA1
GO:0034219	carbohydrate transmembrane transport	108	0.815001803427312	1.06280124113906	0.00599400599400599	0.025984245933095	tags=21%, list=16%, signal=18%	PPBP/SLC2A9/SLC1A2/TERT/GIP/ADIPOQ/OSTN/TMEM144/HNF1A/GH1/MIR143/MEF2A/FGF21/ITLN1/AKT1/PRKCB/PTH/SLC2A2/LEP/C3/EDNRA/RSC1A1/SLC5A9
GO:0035150	regulation of tube size	137	0.80806213553978	1.05663546278752	0.00599400599400599	0.025984245933095	tags=15%, list=15%, signal=13%	ARHGAP42/EGFR/CRP/CHRM3/KEL/VIP/NTS/KCNMB1/CPS1/CAV1/KNG1/AKT1/BDKRB2/AVP/LEP/EDN2/P2RX1/DBH/EDNRA/NPR1
GO:0035296	regulation of tube diameter	136	0.808068013101114	1.05651846192593	0.00599400599400599	0.025984245933095	tags=15%, list=15%, signal=13%	ARHGAP42/EGFR/CRP/CHRM3/KEL/VIP/NTS/KCNMB1/CPS1/CAV1/KNG1/AKT1/BDKRB2/AVP/LEP/EDN2/P2RX1/DBH/EDNRA/NPR1
GO:0043200	response to amino acid	100	0.8172340120171	1.06493917039855	0.00599400599400599	0.025984245933095	tags=14%, list=17%, signal=12%	COL4A1/SLC1A2/EGFR/GIP/CPEB3/CPS1/COL1A1/COL16A1/PTN/FGF21/PDGFRA/GPRC6A/IPO5/COL1A2
GO:0043254	regulation of protein complex assembly	428	0.777475556739379	1.02750924881315	0.00599400599400599	0.025984245933095	tags=11%, list=20%, signal=9%	SPTA1/ARHGAP28/CAPZA3/CORO1A/IRGM/CLEC7A/TCL1A/SNX9/RPS3/AIM2/CCL11/JCHAIN/HNF1A/MORC1/IFNG/SLIT2/CXCL13/PYDC2/CCR7/GFAP/SOST/SELP/ALB/IL5/GBP5/HRG/CCL26/PATL2/CCL21/INPP5J/MEFV/PTGER4/GMFG/PLEK/ASAP1/NAV3/LCP1/MIR214/ACTR3C/WASL/TMC8/IAPP/CPTP/ARHGAP40/BBS4/CDC42/LMOD3
GO:0045333	cellular respiration	165	0.80066061210587	1.04934121040836	0.00599400599400599	0.025984245933095	tags=9%, list=15%, signal=8%	PRDM16/CBFA2T3/GPD2/FXN/TREX1/IFNG/NDUFS4/SLC25A22/PDHA2/SURF1/COX4I2/NDUFB6/NDUFC2/CYP1A2/GPD1
GO:0046434	organophosphate catabolic process	236	0.791067783363501	1.04095107781855	0.00599400599400599	0.025984245933095	tags=11%, list=20%, signal=9%	CBFA2T3/NUP43/PNLIPRP2/PGK2/XDH/GPD2/TREX1/ENPP6/GCK/IFNG/SYNJ2/HDAC4/APP/PLCG2/PLA2G4A/PLA2G4F/INPP5J/PGM1/PLA2G4E/HDDC3/GPD1/MTMR7/SLC4A1/HK3/ENPP7
GO:0050870	positive regulation of T cell activation	191	0.796534495406324	1.04570660757101	0.00599400599400599	0.025984245933095	tags=25%, list=15%, signal=21%	GLI2/IL21/SPTA1/ZMIZ1/PRKCQ/SIRPG/PTPRC/TNFSF14/PDCD1LG2/LILRB1/CORO1A/LILRB4/LILRB2/CD86/PIK3R6/TESPA1/RPS3/CD209/CLECL1/HAVCR2/IL6/IFNG/CCDC88B/CCR7/HLA-DPB1/IL2RA/CAV1/CD28/VCAM1/CD27/SIRPB1/CD3E/ZAP70/KLRK1/HLA-DMB/AKT1/CCL21/XCL1/ZP4/CCR2/LEP/HLA-DPA1/RAG1/IGF2/NOD2/KLRC4-KLRK1/IL23R
GO:0050880	regulation of blood vessel size	136	0.808068013101114	1.05651846192593	0.00599400599400599	0.025984245933095	tags=15%, list=15%, signal=13%	ARHGAP42/EGFR/CRP/CHRM3/KEL/VIP/NTS/KCNMB1/CPS1/CAV1/KNG1/AKT1/BDKRB2/AVP/LEP/EDN2/P2RX1/DBH/EDNRA/NPR1
GO:0060078	regulation of postsynaptic membrane potential	130	0.80876581421905	1.05690004799132	0.00599400599400599	0.025984245933095	tags=18%, list=18%, signal=15%	NETO1/WNT7A/NPFF/SHANK2/GABRA6/GRID2/CHRNA4/APP/CHRNA1/GABRG3/MEF2C/GABRA5/GRIN2B/AKT1/GRIN2A/CUX2/CHRNA7/OPRM1/GABRG1/CHRNB4/P2RX1/GRM5/KCND2/RGS4
GO:0060348	bone development	202	0.795397260747741	1.04494290283822	0.00599400599400599	0.025984245933095	tags=17%, list=17%, signal=14%	COL20A1/PTPRC/LILRB1/COL12A1/FLI1/SPARC/VIT/RARG/THPO/ACP5/GH1/IFITM5/ZNF385A/COL1A1/COL21A1/MMP14/ANXA2P2/LRRK1/MBL2/NOTCH2/DCANP1/GREM1/MEF2C/BGLAP/PTH/PTGER4/FREM1/LEP/BMPR1B/COL13A1/IFT80/HOXB4/STC1/CHAD
GO:0071356	cellular response to tumor necrosis factor	270	0.787593285504442	1.03771144642567	0.00599400599400599	0.025984245933095	tags=19%, list=17%, signal=16%	TNFRSF21/TNFSF14/PLVAP/EDAR/NR1H4/CCL8/PYDC1/ADIPOQ/TCL1A/PSMB11/RPS3/AIM2/CLDN1/CCL7/CCL11/CCL4/ADAMTS12/MIR30C2/HMHB1/CCL13/PYDC2/HDAC4/COL1A1/PSME4/TNFRSF4/CARD14/CX3CL1/VCAM1/CPNE1/CD27/CCL3/DCSTAMP/CCL26/CCL1/CCL18/MIR31/AKT1/CASP1/MIR181B1/CCL21/MIR181B2/XCL1/RORA/LCN2/HYAL1/GPD1/OCSTAMP/TNFSF15/LTA/FABP4/PIAS3/PSMD12
GO:0090092	regulation of transmembrane receptor protein serine/threonine kinase signaling pathway	227	0.79208668953919	1.04194307757721	0.00599400599400599	0.025984245933095	tags=8%, list=11%, signal=7%	PRDM16/PCSK6/ZNF423/WFIKKN2/PELO/BMP3/VWC2/SPINT3/NOTCH1/SOST/GREM1/FBN2/CAV1/BMP7/ITGA8/LEFTY2/CHST11/DMRT1/CRB2
GO:0097746	regulation of blood vessel diameter	136	0.808068013101114	1.05651846192593	0.00599400599400599	0.025984245933095	tags=15%, list=15%, signal=13%	ARHGAP42/EGFR/CRP/CHRM3/KEL/VIP/NTS/KCNMB1/CPS1/CAV1/KNG1/AKT1/BDKRB2/AVP/LEP/EDN2/P2RX1/DBH/EDNRA/NPR1
GO:1901681	sulfur compound binding	233	0.78945151651643	1.0387333066791	0.00599400599400599	0.025984245933095	tags=21%, list=19%, signal=17%	PCSK6/SMOC2/COL5A1/GPNMB/PTPRC/ABI3BP/LPA/PF4/CCL8/CTSG/PRSS57/FGFBP1/SLIT3/THBS2/CCL7/COL11A1/SLIT2/CHST15/CXCL13/ANXA5/ADAMTS3/APP/SOST/HS3ST5/SELP/SERPINA5/PRG2/PTN/BMP7/HRG/KNG1/ACADVL/F11/BSPH1/CFH/CXCL10/SEMA5A/PLA2G5/PF4V1/COL13A1/ELANE/TMEM184A/APOA5/MMP7/CXCL11/ECM2/SERPINE2/MPO/APOB/AOC1
GO:1902850	microtubule cytoskeleton organization involved in mitosis	122	0.813443606111228	1.06200019417282	0.00599400599400599	0.025984245933095	tags=7%, list=17%, signal=5%	AURKB/KIF4B/CHMP4B/FSD1/BORA/SAPCD2/SPICE1/CENPE
GO:1903039	positive regulation of leukocyte cell-cell adhesion	205	0.793877358224373	1.0432044368049	0.00599400599400599	0.025984245933095	tags=23%, list=16%, signal=20%	GLI2/IL21/SPTA1/ZMIZ1/PRKCQ/SIRPG/PTPRC/TNFSF14/PDCD1LG2/LILRB1/CORO1A/LILRB4/LILRB2/CD86/PIK3R6/TESPA1/RPS3/CD209/CLECL1/HAVCR2/IL6/IFNG/CCDC88B/CCR7/HLA-DPB1/IL2RA/CAV1/CD28/VCAM1/CD27/SIRPB1/CD3E/ZAP70/KLRK1/HLA-DMB/AKT1/CCL21/XCL1/ZP4/CCR2/LEP/HLA-DPA1/RAG1/IGF2/NOD2/KLRC4-KLRK1/IL23R/ELANE
GO:2000058	regulation of ubiquitin-dependent protein catabolic process	137	0.807900002011154	1.05642345429397	0.00599400599400599	0.025984245933095	tags=6%, list=10%, signal=5%	CBFA2T3/CSNK1A1L/PYHIN1/EGF/CAV1/PIAS1/NKD2/AKT1
GO:2000377	regulation of reactive oxygen species metabolic process	178	0.799127298416695	1.04818137067054	0.00599400599400599	0.025984245933095	tags=15%, list=17%, signal=12%	EGFR/CRP/XDH/CLEC7A/ACP5/RIPK3/MMP8/PDGFRB/IFNG/HDAC4/IL10/ADGRB1/CAV1/BMP7/KLRK1/AKT1/MIR181B1/MIR181A2/LEP/CX3CR1/MIR27B/FPR2/KLRC4-KLRK1/UCP1/AGXT2/MIR199A2
GO:0000725	recombinational repair	117	0.815368855818792	1.06392558482498	0.00699300699300699	0.0284931414739107	tags=3%, list=15%, signal=3%	TEX15/GINS4/KDM1A/SFR1
GO:0002697	regulation of immune effector process	370	0.777092972468564	1.0262797422816	0.00699300699300699	0.0284931414739107	tags=20%, list=16%, signal=17%	IL21/CD1E/C9/CD1C/CD5L/PTPRC/LILRB1/C1QB/CLEC12B/CR1/GPRC5B/A2M/PGLYRP3/IFNA2/CD1B/FCRL3/CD86/PIK3R6/TREX1/C1S/C4BPA/AIM2/KIR2DL4/CD84/C1QC/SLAMF8/C6/CD244/C5AR2/HAVCR2/RIPK3/IL6/IL18RAP/IFNG/SH2D1B/VAMP8/TNFRSF4/DNASE1L3/IL10/SERPING1/C1R/ANGPT1/IL2RA/CD22/FCER2/LAG3/CD28/IL5/C1QA/CFHR2/KLRK1/SPINK5/RAET1E/HLA-DMB/CLEC4G/CFHR4/XCL1/MMP12/CFH/IFNB1/CD1A/MIR520B/CCR2/SLAMF6/PGLYRP4/CRTAM/LEP/C3/C4…
GO:0006096	glycolytic process	108	0.814866943101104	1.06262537683855	0.00699300699300699	0.0284931414739107	tags=7%, list=6%, signal=7%	CBFA2T3/NUP43/PGK2/TREX1/GCK/IFNG/HDAC4/APP
GO:0006757	ATP generation from ADP	109	0.814864543983382	1.06263734208909	0.00699300699300699	0.0284931414739107	tags=7%, list=6%, signal=7%	CBFA2T3/NUP43/PGK2/TREX1/GCK/IFNG/HDAC4/APP
GO:0007219	Notch signaling pathway	183	0.797485437716141	1.04639226963519	0.00699300699300699	0.0284931414739107	tags=20%, list=17%, signal=17%	ZMIZ1/TP63/CBFA2T2/KAT2B/ZNF423/EGFR/NR1H4/DNER/TMEM100/CNTN6/EGF/NR0B2/SLC35C2/ATOH1/MAML3/ELF3/PTP4A3/NOTCH1/APP/SORBS2/MMP14/NOTCH2/IL2RA/FCER2/BMP7/EGFL7/AKT1/TSPEAR/AAK1/AGXT/MIR126/TIMP4/NOD2/PLN/NOTCH4/DTX2/CDH6
GO:0009185	ribonucleoside diphosphate metabolic process	131	0.807279388931477	1.05514181858498	0.00699300699300699	0.0284931414739107	tags=11%, list=19%, signal=9%	CBFA2T3/NUP43/PGK2/TREX1/GCK/IFNG/HDAC4/APP/DLG2/PGM1/GPD1/MAGI3/SLC4A1/HK3
GO:0009896	positive regulation of catabolic process	390	0.7780864420986	1.02779530907055	0.00699300699300699	0.0284931414739107	tags=11%, list=21%, signal=9%	CBFA2T3/HECW1/CSNK1A1L/PYHIN1/ZC3H12D/IRGM/DCN/FABP1/SNX9/TREM2/CPEB3/C4BPA/VIP/EGF/LACRT/IL6/IFNG/APP/ECSCR/PRR5L/CAV1/PIAS1/PABPC1/FGF21/NKD2/AKT1/MIR181B1/MIR181B2/MEFV/NANOS2/TRIM22/GPLD1/GPD1/PLEKHF1/APOA5/FTO/BNIP3L/UQCC2/KLHL40/IL4/MTDH/RFPL1/KCNE2/IL33
GO:0016053	organic acid biosynthetic process	435	0.776450056912872	1.02623203838418	0.00699300699300699	0.0284931414739107	tags=13%, list=19%, signal=11%	CBFA2T3/KYNU/NUP43/MALRD1/PGK2/OLAH/IDO1/NR1H4/DCN/GIP/ADIPOQ/DHRS9/TREX1/QKI/EGF/ALDH1A3/SLC1A3/MIR30C2/GCK/IFNG/CPS1/HDAC4/APP/MIR182/PLA2G4A/HACD1/ACSM5/CYP7A1/GGTA1P/ACADVL/ALOX5AP/PLA2G4F/ASPG/AVP/MIR204/BHMT/PGM1/TECRL/MIR548P/AGXT/AKR1D1/EDN2/PLA2G5/CYP1A2/HYAL1/HSD3B7/UPB1/GPD1/APOA5/CYP2C9/ABCB11/AGXT2/ACSM2A/CSPG4/FOLH1B/SLC4A1/MIR96/HK3
GO:0019882	antigen processing and presentation	211	0.79286700820422	1.04226334283436	0.00699300699300699	0.0284931414739107	tags=16%, list=17%, signal=13%	KIF2B/CD1E/CAPZA3/CD1C/HLA-DOA/HLA-DQA2/HLA-DRA/LILRB2/CD207/CD1B/PSMB11/TREM2/TREX1/CD209/KIF4B/HLA-DQB2/HLA-DOB/VAMP8/PSME4/CCR7/HLA-DPB1/LAG3/HLA-DMB/CCL21/NCF2/KIF26A/CD1A/HLA-DMA/HLA-DPA1/HLA-DQA1/NOD2/CENPE/PSMD12
GO:0032103	positive regulation of response to external stimulus	302	0.784647547614742	1.03485328814379	0.00699300699300699	0.0284931414739107	tags=25%, list=17%, signal=21%	IL21/SMOC2/NPY5R/IL17A/TNFSF14/IDO1/EGFR/PLG/GPRC5B/S100A9/CLEC7A/CYP27B1/LY86/MIR206/TREM2/CCL7/CCL4/OSM/CCR6/HAVCR2/CDH13/MMP8/IL6/PDGFRB/SLIT2/NLRP12/TSLP/CXCL13/VAMP8/S100A8/CCR7/CD180/S100A12/PTN/NLRP10/DEFB114/CD28/PIK3CG/GBP5/CX3CL1/HRG/HSPB1/CCL3/SCARF1/CCL26/CCL1/CCL18/IL16/CXCR2/MIR181B1/CCL21/PLA2G7/MIR181B2/XCL1/MIR142/CXCL10/PTGER4/STAP1/ARTN/CCR2/OPRM1/SEMA5A/C3/EDN2/MIR431/MIR126/L…
GO:0043235	receptor complex	374	0.77937230225815	1.02939994267796	0.00699300699300699	0.0284931414739107	tags=23%, list=20%, signal=19%	LRRC7/FLT4/GFRAL/SHANK2/EGFR/IL5RA/ITGB4/GPRC5B/GABRA6/GRID2/KLRD1/FLT3/FCRL5/GPR20/GPR84/EGF/ITGAX/VWC2/CD79B/EPHB2/PKD2L1/GH1/IL6/IL18RAP/CHRNA4/PDGFRB/ADCYAP1R1/GABRP/NOTCH1/APP/ADGRV1/TRAF5/CHRNA1/FLT1/OLR1/EPHB6/NOTCH2/IL2RA/GABRG3/GFRA4/GABRA5/EPHA3/NT5DC3/CHRFAM7A/APBB1IP/CD3E/ZAP70/ITLN1/ITGA8/CALCRL/GRIN2B/GPR62/DLG2/GRIN2A/PDGFRA/CHRNA7/CACNG3/GABRG1/CD8B/IL31RA/FSHR/CHRNB4/BMPR1B/ROS1/…
GO:0043901	negative regulation of multi-organism process	155	0.80154605049451	1.04963043186878	0.00699300699300699	0.0284931414739107	tags=21%, list=18%, signal=17%	IFITM1/IFI16/CCL8/IFNA2/APCS/CCL4/HAVCR2/MIR30C2/LACRT/FCN1/AICDA/APOBEC3H/ANXA2P2/MBL2/SPINK13/IL2RA/KRT6A/DEFB114/SRPK2/CCL3/LILRA2/HMGA2/SPINK5/MIR181B1/MIR181B2/ZP4/IFNB1/PAEP/IFITM2/BPIFA1/WEE2/MIR15B/APOBEC3G
GO:0045137	development of primary sexual characteristics	201	0.791287393561326	1.03951685258339	0.00699300699300699	0.0284931414739107	tags=9%, list=14%, signal=8%	UMODL1/SRD5A2/REN/SLIT3/ZFPM2/SPO11/RXFP2/PDGFRB/SLIT2/ADCYAP1R1/CCDC182/MMP14/DMRT1/PDGFRA/CTNNA1/LEP/FSHR/BMPR1B
GO:0045930	negative regulation of mitotic cell cycle	316	0.783083036784422	1.03326882026611	0.00699300699300699	0.0284931414739107	tags=10%, list=21%, signal=8%	AURKB/GPR132/GPNMB/EGFR/CDC14C/PSMB11/MYO16/MIR30C2/RGCC/GFI1B/ZNF385A/PSME4/IL10/DDIAS/BMP7/HMGA2/BRINP3/MIR133B/MIR134/PSMD12/WEE2/MIR15B/USP17L2/MIR15A/KIF25/MIR195/MIR16-2/PSMD6/MAGI2/MIR138-1/RFPL1
GO:0046873	metal ion transmembrane transporter activity	420	0.777643463410512	1.02763678937435	0.00699300699300699	0.0284931414739107	tags=16%, list=19%, signal=14%	SLC12A7/ATP12A/SLC4A10/SCN11A/SLC1A2/SLC30A8/RASA3/SCN1A/TRPM3/KCNQ2/KCNU1/KCNG1/TRPV6/KCNK18/CLDN16/KCNQ1/KCNJ15/PKD2L1/SLC1A3/KCNMB1/SLC9A9/ANXA5/FXYD2/SLC4A9/TRPM8/SCN7A/ANXA2P2/CCT8L2/SLC9A4/KCNT1/SLC6A13/SLC6A18/TRPM1/CALHM1/GRIN2B/SLC1A6/SLC6A19/GRIN2A/TRPV5/SCN10A/SLC9A2/LRRC55/CHRNA7/TRPM6/HPN/SLC34A1/SLC5A12/OPRM1/CACNG3/FXYD4/ASIC5/KCNA10/SLC10A6/TRPM5/SLC13A4/ATP7B/SLC5A9/TMC1/KCNH7/AB…
GO:0050804	modulation of chemical synaptic transmission	418	0.777295406047047	1.02712267963833	0.00699300699300699	0.0284931414739107	tags=13%, list=19%, signal=11%	NETO1/NPY5R/WNT7A/UNC13C/SLC4A10/APBA2/SHANK2/EGFR/GRID2/GIP/ADIPOQ/LILRB2/CNTNAP4/CPEB3/LRRC4C/CAMK2A/CNTN4/DCC/EPHB2/SLC1A3/CHRNA4/CNTN2/APP/LZTS1/SCTR/ADGRB1/PTN/MEF2C/CX3CL1/PPFIA2/GRIN2B/GRIN2A/PRKCB/GIT1/MIR142/CUX2/CHRNA7/CPLX4/CCR2/SYNGAP1/CACNG3/CHRNB4/P2RX1/CX3CR1/ROR2/NPS/CNR2/GRM5/TAC1/RGS4/SERPINE2/MCTP2/ATP1A2/ANAPC2/PLCL2
GO:0050808	synapse organization	374	0.779241779716037	1.029227547666	0.00699300699300699	0.0284931414739107	tags=14%, list=18%, signal=11%	WNT7A/UNC13C/PDZRN3/COL4A1/ELFN1/SHANK2/C1QB/SPARC/DNER/GRID2/LRFN1/LILRB2/TREM2/THBS2/LRRC4C/C1QC/EPHB2/WNT7B/CNTN2/APP/CHRNA1/ADGRL3/IL10/ADGRB1/KALRN/PTN/ZNF804A/MEF2C/CX3CL1/MYOT/PPFIA2/ARHGAP33/IGSF9/C1QA/GRIN2B/DLG2/CDH9/CUX2/CHRNA7/SYNGAP1/C3/MIR431/CX3CR1/CBLN2/GRM5/LRFN5/MUSK/WASL/TNC/SYNDIG1/PTPRO
GO:0051235	maintenance of location	311	0.783662353391254	1.03387572532114	0.00699300699300699	0.0284931414739107	tags=18%, list=21%, signal=15%	NPSR1/FTMT/PTPRC/CORO1A/SLC30A8/RASA3/CRP/S100A9/SYNE3/CASQ2/PLCB2/BDKRB1/APOC4/LACRT/IL6/ANXA5/PLCG2/S100A8/IL10/CCR7/CHD7/DHRS7C/SRGN/TRDN/ALB/FBN2/CAV1/CX3CL1/CCL3/AKT1/CCL21/SMIM22/MSR1/XCL1/CXCL10/LEP/C3/LCN2/PLA2G10/SUN5/METTL21C/SUN3/ATP7B/PLCH1/PLN/CXCL9/CXCL11/FTO/LIME1/ATP1A2/APOB/S100A7/BBS4/TRPM2/APLNR/CASQ1/DAND5
GO:0055123	digestive system development	143	0.805146008886486	1.05345138025339	0.00699300699300699	0.0284931414739107	tags=10%, list=18%, signal=9%	GLI2/TP63/CBFA2T2/EGFR/ITGB4/GIP/CPS1/NOTCH1/PCSK5/PDGFRA/EPB41L5/REG1A/IGF2/NPY/DNAAF1
GO:0060562	epithelial tube morphogenesis	312	0.782905083255032	1.03290354103214	0.00699300699300699	0.0284931414739107	tags=10%, list=20%, signal=8%	GLI2/ADAMTS16/COL4A1/RARG/EGF/CTSZ/CCL11/ITGAX/LAMA1/ADAMTS12/SLIT2/NOTCH1/MMP14/MEF2C/GRHL2/BMP7/IFT122/MTSS1/CXCR2/CXCL10/AREG/HESX1/EDNRA/PRKACB/NOTCH4/RALA/TNC/DNAAF1/BMP5/DDR1/LRP5L/BBS4
GO:0070820	tertiary granule	157	0.801250725079311	1.04935317512977	0.00699300699300699	0.0284931414739107	tags=21%, list=15%, signal=18%	TCN1/LAIR1/CD93/SERPINB10/CLEC12A/PPBP/CLEC5A/SERPINB12/CLEC4D/CR1/FCAR/LILRB2/SIGLEC5/GPR84/ITGAX/ADGRE3/SIGLEC14/MMP8/VAMP8/CRISP3/OLR1/CD33/TBC1D10C/ATP8B4/MCEMP1/OLFM4/TARM1/PGM1/LILRA3/CLEC4C/CHRNB4/FPR2/TNFAIP6
GO:0070997	neuron death	329	0.781783247121732	1.03183923656034	0.00699300699300699	0.0284931414739107	tags=11%, list=15%, signal=9%	TNFRSF21/GPNMB/TP63/GFRAL/CORO1A/TERT/GRID2/ADARB1/CTSZ/DCC/AGAP2/IFNG/CHMP4B/CHL1/HDAC4/APP/IL10/MIR181C/ANGPT1/KIR3DL2/MEF2C/GABRA5/MIR200C/SRPK2/CX3CL1/FGF21/CCL3/SIAH1/C1QA/GRIN2B/AKT1/CHRNA7/FAIM2/SYNGAP1/CX3CR1/GPR75
GO:0072524	pyridine-containing compound metabolic process	183	0.797380970684977	1.04625519692054	0.00699300699300699	0.0284931414739107	tags=9%, list=12%, signal=8%	CBFA2T3/KYNU/NUP43/PGK2/IDO1/GPD2/FMO2/TREX1/GCK/IFNG/HDAC4/APP/PDHX/IDO2/RPEL1/PGM1
GO:0090305	nucleic acid phosphodiester bond hydrolysis	276	0.786449241427048	1.03648382185372	0.00699300699300699	0.0284931414739107	tags=9%, list=17%, signal=8%	RNASE11/ZC3H12D/RNASE2/PELO/TREX1/RNASE3/TSEN15/RNASE13/HELZ2/SPO11/IL6/DNASE1L3/RNASE12/PIWIL4/RNASE6/RNASE10/CECR2/SLFN14/DCPS/RAG1/MIR146A/SLFN13/RNASE9/RNASE1/CSTF2T/FCF1
GO:2001020	regulation of response to DNA damage stimulus	190	0.796725915473822	1.04593636187937	0.00699300699300699	0.0284931414739107	tags=6%, list=13%, signal=6%	EYA2/PYHIN1/EGFR/TEX15/RPS3/IER3/ZNF385A/DDIAS/HMGA2/HIC1/KDM1A/HDAC10
GO:0005516	calmodulin binding	192	0.795283055117151	1.04411953647163	0.00799200799200799	0.0311412725205829	tags=12%, list=12%, signal=11%	UNC13C/MYH1/MYH13/EGFR/MYH8/KCNQ2/MYH4/TRPV6/MYH15/CALD1/CAMK2A/KCNQ1/MYH2/MYO1G/PCP4/USP6/CAMK4/MYO5B/MYH3/CAMK1G/AKT1/TRPV5/IQCF6/IQCF2
GO:0009124	nucleoside monophosphate biosynthetic process	169	0.798341694575497	1.04663902638595	0.00799200799200799	0.0311412725205829	tags=9%, list=20%, signal=7%	CBFA2T3/NUP43/PGK2/TREM2/TREX1/GCK/IFNG/HDAC4/APP/PRPS1L1/PGM1/GPD1/SLC4A1/HK3/IL4
GO:0009135	purine nucleoside diphosphate metabolic process	129	0.807294596152223	1.05487454865807	0.00799200799200799	0.0311412725205829	tags=11%, list=19%, signal=9%	CBFA2T3/NUP43/PGK2/TREX1/GCK/IFNG/HDAC4/APP/DLG2/PGM1/GPD1/MAGI3/SLC4A1/HK3
GO:0009179	purine ribonucleoside diphosphate metabolic process	129	0.807294596152223	1.05487454865807	0.00799200799200799	0.0311412725205829	tags=11%, list=19%, signal=9%	CBFA2T3/NUP43/PGK2/TREX1/GCK/IFNG/HDAC4/APP/DLG2/PGM1/GPD1/MAGI3/SLC4A1/HK3
GO:0015077	monovalent inorganic cation transmembrane transporter activity	344	0.779246247732362	1.0286586141001	0.00799200799200799	0.0311412725205829	tags=17%, list=19%, signal=14%	SLC12A7/ATP12A/SLC4A10/SLC2A9/SCN11A/SLC1A2/SCN1A/KCNQ2/KCNU1/KCNG1/COX7B2/KCNK18/OTOP1/KCNQ1/KCNJ15/PKD2L1/SLC1A3/NOX5/KCNMB1/ATP6V1G3/SLC9A9/FXYD2/SLC4A9/SCN7A/CCT8L2/SLC9A4/KCNT1/SLC6A13/SLC6A18/SURF1/SLC1A6/SLC6A19/COX8C/SCN10A/SLC9A2/LRRC55/HPN/SLC34A1/COX4I2/SLC5A12/FXYD4/ASIC5/KCNA10/SLC10A6/TRPM5/SLC13A4/SLC15A5/SLC5A9/KCNH7/ABCB11/ATP4B/SLC22A3/SLC13A1/KCND2/SLC15A1/SLC13A2/LRRC38/ATP1A2…
GO:0015749	monosaccharide transmembrane transport	106	0.813366626564341	1.06044496749028	0.00799200799200799	0.0311412725205829	tags=21%, list=16%, signal=18%	PPBP/SLC2A9/SLC1A2/TERT/GIP/ADIPOQ/OSTN/HNF1A/GH1/MIR143/MEF2A/FGF21/ITLN1/AKT1/PRKCB/PTH/SLC2A2/LEP/C3/EDNRA/RSC1A1/SLC5A9
GO:0016358	dendrite development	216	0.791695146310048	1.04093957242565	0.00799200799200799	0.0311412725205829	tags=12%, list=13%, signal=11%	WNT7A/HECW1/SHANK2/SDC2/CPEB3/CAMK2A/DCC/EPHB2/APP/LZTS1/MEF2A/KALRN/PTN/MEF2C/DCDC2/BMP7/ARHGAP33/IGSF9/SCARF1/PREX2/CD3E/C21orf91/CUX2/CHRNA7/SYNGAP1/ASAP1
GO:0019362	pyridine nucleotide metabolic process	177	0.797408950146503	1.04591148281663	0.00799200799200799	0.0311412725205829	tags=9%, list=12%, signal=8%	CBFA2T3/KYNU/NUP43/PGK2/IDO1/GPD2/FMO2/TREX1/GCK/IFNG/HDAC4/APP/PDHX/IDO2/RPEL1/PGM1
GO:0019724	B cell mediated immunity	107	0.813295118331702	1.06041653076574	0.00799200799200799	0.0311412725205829	tags=26%, list=13%, signal=23%	C9/PTPRC/C1QB/CRP/CR1/APCS/TREX1/C1S/C4BPA/C1QC/CCR6/C6/IGLL1/AICDA/IL10/SERPING1/C1R/MBL2/INPP5D/FCER2/CD28/CD27/C1QA/XCL1/IGLL5/SLA2/C3/C4B
GO:0030048	actin filament-based movement	131	0.804469244048296	1.05146886294758	0.00799200799200799	0.0311412725205829	tags=18%, list=17%, signal=15%	TNNT3/PKP2/FRMD6/CTNNA3/SCN1A/MYH8/MYH4/MYL1/MYBPC1/KCNQ1/TNNI1/MYH2/FNBP1L/CAV1/PDPN/SHTN1/TPM4/MYH3/EPB41L5/PLN/DSC2/WASL/STC1/DES
GO:0030323	respiratory tube development	168	0.798785081350499	1.04710978979198	0.00799200799200799	0.0311412725205829	tags=15%, list=18%, signal=13%	GLI2/FLT4/TNS3/CCBE1/EGFR/SPARC/CTSZ/ZFPM2/WNT7B/NFIB/LAMA1/PDGFRB/NOTCH1/PCSK5/MMP14/PTN/HSD11B1/GRHL2/PDPN/PDGFRA/EDN2/CYP1A2/FOXP2/TNC/DNAAF1/HEG1
GO:0046394	carboxylic acid biosynthetic process	434	0.776457777332274	1.02622612563614	0.00799200799200799	0.0311412725205829	tags=13%, list=19%, signal=11%	CBFA2T3/KYNU/NUP43/MALRD1/PGK2/OLAH/IDO1/NR1H4/DCN/GIP/ADIPOQ/DHRS9/TREX1/QKI/EGF/ALDH1A3/SLC1A3/MIR30C2/GCK/IFNG/CPS1/HDAC4/APP/MIR182/PLA2G4A/HACD1/ACSM5/CYP7A1/GGTA1P/ACADVL/ALOX5AP/PLA2G4F/ASPG/AVP/MIR204/BHMT/PGM1/TECRL/MIR548P/AGXT/AKR1D1/EDN2/PLA2G5/CYP1A2/HYAL1/HSD3B7/UPB1/GPD1/APOA5/CYP2C9/ABCB11/AGXT2/ACSM2A/CSPG4/FOLH1B/SLC4A1/MIR96/HK3
GO:0046496	nicotinamide nucleotide metabolic process	177	0.797408950146503	1.04591148281663	0.00799200799200799	0.0311412725205829	tags=9%, list=12%, signal=8%	CBFA2T3/KYNU/NUP43/PGK2/IDO1/GPD2/FMO2/TREX1/GCK/IFNG/HDAC4/APP/PDHX/IDO2/RPEL1/PGM1
GO:0048562	embryonic organ morphogenesis	281	0.785416955781254	1.03520658676423	0.00799200799200799	0.0311412725205829	tags=11%, list=15%, signal=10%	GLI2/PRRX1/TH/CLRN1/RARG/OTOP1/FRZB/ATOH1/EPHB2/ALDH1A3/COL11A1/NOTCH1/TSHZ1/CHD7/MMP14/ATP8A2/DCANP1/FBN2/MEF2C/GRHL2/BMP7/NEUROD1/IFT140/ITGA8/CHST11/HOXB6/CRB2/PDGFRA/HPN/HESX1/HYAL1/ROR2
GO:0060537	muscle tissue development	385	0.777157692656661	1.02658535693126	0.00799200799200799	0.0311412725205829	tags=16%, list=20%, signal=13%	EYA2/ANKRD2/XIRP2/PKP2/CCM2L/DNER/MYLK3/MYOM2/DCN/KEL/ALPK2/MYOZ1/MYH15/MYBPC1/PGM5/FOXN2/ZFPM2/TNNI1/COL11A1/PDGFRB/NOTCH1/HDAC4/MIR143/MEF2A/CHRNA1/CHD7/SORBS2/SEMA3C/ASB2/GREM1/CAV1/MEF2C/BMP7/TLL2/SMYD1/ITGA8/SGCG/LUC7L/MIR204/MEOX2/FGF3/PDGFRA/CSRP3/SOX6/MYOZ2/METTL21C/WNT8A/NRAP/MEGF10/FOXP2/PLN/MIR199A2/RGS4/HEG1/BMP5/UQCC2/MIR23A/BMP10/KLHL40/MIR195/NDUFV2/CHRND/LMOD3
GO:0061564	axon development	482	0.774609812243571	1.02431821845917	0.00799200799200799	0.0311412725205829	tags=11%, list=14%, signal=10%	GLI2/BCL11B/SPTA1/WNT7A/PRKCQ/TNFRSF21/DOK2/CHN1/ADARB1/KEL/CNTN6/ROBO4/SLIT3/LRRC4C/UNC5D/CNTN4/ATOH1/DCC/EPHB2/NFIB/LAMA1/LPAR3/SLIT2/CHL1/NOTCH1/CNTN2/APP/EPHB6/APBB2/GRB7/SEMA3C/ATP8A2/ADGRB1/PTN/GFRA4/EPHA3/BMP7/MYOT/SEMA6B/SHTN1/SIAH1/IGSF9/SCARF1/OR10A4/DOK6/ARTN/SYNGAP1/SEMA5A/KREMEN1/CTNNA1/BMPR1B/PLA2G10/MIR431
GO:0099177	regulation of trans-synaptic signaling	419	0.777287433587446	1.02714525452985	0.00799200799200799	0.0311412725205829	tags=13%, list=19%, signal=11%	NETO1/NPY5R/WNT7A/UNC13C/SLC4A10/APBA2/SHANK2/EGFR/GRID2/GIP/ADIPOQ/LILRB2/CNTNAP4/CPEB3/LRRC4C/CAMK2A/CNTN4/DCC/EPHB2/SLC1A3/CHRNA4/CNTN2/APP/LZTS1/SCTR/ADGRB1/PTN/MEF2C/CX3CL1/PPFIA2/GRIN2B/GRIN2A/PRKCB/GIT1/MIR142/CUX2/CHRNA7/CPLX4/CCR2/SYNGAP1/CACNG3/CHRNB4/P2RX1/CX3CR1/ROR2/NPS/CNR2/GRM5/TAC1/RGS4/SERPINE2/MCTP2/ATP1A2/ANAPC2/PLCL2
GO:0099572	postsynaptic specialization	327	0.782189376604453	1.0323844815003	0.00799200799200799	0.0311412725205829	tags=10%, list=18%, signal=8%	DLGAP2/NETO1/LRRC7/BCAS1/SHANK2/GRID2/LRFN1/CHRM3/CPEB3/RPS3/LRRC4C/DLGAP1/CAMK2A/DCC/HTR5A/LZTS1/CHRNA1/ADGRB1/GABRA5/ADGRA1/ITGA8/GRIN2B/DLG2/GRIN2A/KPNA2/TANC2/SYNGAP1/CACNG3/GRM5/LRFN5/SYNDIG1/KCND2/PTPRO
GO:1903829	positive regulation of cellular protein localization	305	0.784486418498213	1.03476687138347	0.00799200799200799	0.0311412725205829	tags=8%, list=17%, signal=7%	TP63/PYHIN1/EGFR/TERT/TREM2/EGF/EPHB2/IFNG/PRR5L/PRKCH/PTN/EPHA3/NKD2/AKT1/TM9SF4/MIR520B/SLC51B/LEP/IPO5/GZMB/XPO4/CEP131/MIEF1/CHP2
GO:0001837	epithelial to mesenchymal transition	134	0.805355048434083	1.05274500571166	0.00899100899100899	0.0336418548339078	tags=15%, list=19%, signal=12%	SERPINB3/TMEM100/HGF/IL6/RGCC/NOTCH1/COL1A1/GREM1/EPHA3/BMP7/PDPN/HMGA2/CRB2/HPN/EPB41L5/WNT8A/FOXA2/AKNAD1/BMP5/S100A4
GO:0005798	Golgi-associated vesicle	165	0.799186883648727	1.04740975033695	0.00899100899100899	0.0336418548339078	tags=11%, list=19%, signal=9%	TMED6/HLA-DQA2/HLA-DRA/LMAN1L/CLRN1/CTSZ/HLA-DQB2/APP/RASSF9/HLA-DPB1/RHO/AREG/CFTR/HLA-DPA1/HLA-DQA1/CNGB1/TYR/ACR
GO:0006091	generation of precursor metabolites and energy	453	0.774951929781701	1.02443366140477	0.00899100899100899	0.0336418548339078	tags=11%, list=20%, signal=9%	PRDM16/CBFA2T3/NUP43/PGK2/BDH2/IDO1/XDH/ADIPOQ/GPD2/FXN/COX7B2/TREX1/GRXCR1/GFPT2/GCK/IFNG/NDUFS4/HDAC4/APP/TYRP1/SLC25A22/PDHA2/ADH7/SURF1/GPX2/ACADVL/AKT1/COX8C/AVP/NCF2/PGM1/PTH/PPP1R3A/COX4I2/ADH1A/NDUFB6/LEP/NDUFC2/CYP1A2/ADH6/GPD1/IGF2/ALDH1A1/SLC4A1/ME2/UQCC2/TXNRD3/HK3/NDUFV2/IL4/PPP1R2
GO:0007269	neurotransmitter secretion	159	0.799586251623854	1.04742453233562	0.00899100899100899	0.0336418548339078	tags=11%, list=14%, signal=9%	WNT7A/UNC13C/APBA2/STX2/SLC22A2/CAMK2A/PIP5K1C/CHRNA4/MEF2C/PPFIA2/PPFIA4/PRKCB/GIT1/CPLX4/CHRNB4/P2RX1/STX19
GO:0016853	isomerase activity	143	0.801556555454221	1.0487549467732	0.00899100899100899	0.0336418548339078	tags=13%, list=18%, signal=10%	KATNAL2/PDILT/HSD3B2/DHRS9/PGM5/SPO11/HSD3B1/FKBP5/ERO1B/GSTA1/RPE65/RPEL1/PGM1/CFTR/DCT/DDT/BCO1/AIPL1
GO:0030111	regulation of Wnt signaling pathway	343	0.778514534032748	1.02771867833006	0.00899100899100899	0.0336418548339078	tags=13%, list=20%, signal=11%	NFATC1/SCEL/HECW1/CSNK1A1L/C12orf43/EGFR/NXN/TERT/GPRC5B/ALPK2/PSMB11/GPC5/RBMS3/EGF/FRZB/NOTCH1/COL1A1/APP/PSME4/APCDD1/SOST/LRRK1/PRDM15/GREM1/CAV1/DCDC2/NKD2/DKK2/ZBED2/HIC1/SEMA5A/KREMEN1/ROR2/IFT80/GID8/PSMD12/IGFBP6/PTPRO/CSNK1G3/BIRC8/AMER3/LYPD6/WNT5B/IGFBP1/PSMD6
GO:0031406	carboxylic acid binding	180	0.796985115942201	1.04548609132922	0.00899100899100899	0.0336418548339078	tags=19%, list=16%, signal=16%	HAPLN1/UGT1A1/NR1H4/S100A9/ADIPOQ/FABP1/TH/SLC1A3/FCN1/CPS1/PMP2/ACOXL/S100A8/HNF4A/SELP/ALB/SERPINA5/CD33/CD22/FABP2/UGT1A3/STAB1/GRIN2B/ALOX5AP/ST8SIA2/SELE/AGXT/ALKBH3/DBH/UGT1A8/DDC/OGFOD3/TNFAIP6/UCP1/FABP4
GO:0042098	T cell proliferation	169	0.796397845277129	1.04409060814485	0.00899100899100899	0.0336418548339078	tags=24%, list=15%, signal=20%	IL21/SPTA1/PRKCQ/TNFRSF21/GPNMB/PTPRC/TNFSF14/PDCD1LG2/LILRB1/IDO1/CORO1A/SPN/LILRB2/CD86/RPS3/CD209/CLECL1/HAVCR2/DOCK2/RIPK3/IL6/CCDC88B/TNFRSF4/IL10/HLA-DPB1/IL2RA/CD28/PIK3CG/VCAM1/CD3E/ZAP70/HLA-DMB/CLEC4G/XCL1/ZP4/CCR2/LEP/HLA-DPA1/IGF2/IL23R
GO:0043583	ear development	213	0.791439751371111	1.0404615126359	0.00899100899100899	0.0336418548339078	tags=12%, list=10%, signal=11%	GLI2/PRRX1/C1QB/SPARC/PCDH15/FREM2/CLRN1/OTOP1/GRXCR1/KCNQ1/FRZB/ATOH1/EPHB2/ALDH1A3/COL11A1/PDGFRB/NOTCH1/ADGRV1/OTOL1/TSHZ1/CHD7/ATP8A2/DCANP1/GABRA5/NEUROD1/ITGA8
GO:0048002	antigen processing and presentation of peptide antigen	176	0.797697715052029	1.04622774342519	0.00899100899100899	0.0336418548339078	tags=14%, list=17%, signal=11%	KIF2B/CAPZA3/HLA-DOA/HLA-DQA2/HLA-DRA/CD207/PSMB11/TREM2/CD209/KIF4B/HLA-DQB2/HLA-DOB/VAMP8/PSME4/HLA-DPB1/LAG3/HLA-DMB/NCF2/KIF26A/HLA-DMA/HLA-DPA1/HLA-DQA1/CENPE/PSMD12
GO:0050768	negative regulation of neurogenesis	276	0.785118863368117	1.03473047877397	0.00899100899100899	0.0336418548339078	tags=11%, list=13%, signal=9%	WNT7A/CBFA2T2/TERT/OSTN/CTSZ/CCL11/CNTN4/DCC/EPHB2/IL6/SLIT2/NOTCH1/CNTN2/APP/MIR181C/SEMA3C/PTN/BMP7/CX3CL1/SEMA6B/MIR181B1/MIR181B2/INPP5J/STAP1/SYNGAP1/SEMA5A/ASAP1/KREMEN1/CTNNA1
GO:0050806	positive regulation of synaptic transmission	165	0.799305192349045	1.04756480504167	0.00899100899100899	0.0336418548339078	tags=13%, list=18%, signal=11%	NETO1/WNT7A/SHANK2/EGFR/GIP/LILRB2/EPHB2/SLC1A3/APP/PTN/GRIN2B/GRIN2A/CUX2/CHRNA7/CCR2/CACNG3/CX3CR1/ROR2/NPS/TAC1/RGS4/SERPINE2
GO:0050867	positive regulation of cell activation	301	0.784112546343253	1.03413201573662	0.00899100899100899	0.0336418548339078	tags=24%, list=15%, signal=20%	GLI2/IL21/SPTA1/ZMIZ1/PRKCQ/SIRPG/PTPRC/TNFSF14/PDCD1LG2/LILRB1/CORO1A/CLEC4D/CLEC7A/LILRB4/LILRB2/FCRL3/CD86/PIK3R6/TREM2/TESPA1/RPS3/CD209/CLECL1/HAVCR2/MMP8/IL6/PDGFRB/IFNG/TSLP/CCDC88B/IGLL1/VAMP8/TNFRSF4/IL10/CCR7/MMP14/SELP/HLA-DPB1/INPP5D/IL2RA/CAV1/MEF2C/CD28/IL5/PDPN/VCAM1/CD27/CCL3/LILRA2/SIRPB1/CD3E/ZAP70/KLRK1/HLA-DMB/AKT1/CCL21/XCL1/ZP4/MIR142/IGLL5/STAP1/CCR2/PLEK/LEP/LILRA5/IL1RL1/…
GO:0051051	negative regulation of transport	476	0.774529281007933	1.02414828316095	0.00899100899100899	0.0336418548339078	tags=18%, list=20%, signal=15%	NPY5R/TNFRSF21/HECW1/NPFF/SEMG1/LILRB1/CORO1A/NR1H4/ADTRP/CARD18/ADIPOQ/CASQ2/KEL/IFNA2/LILRB2/OSTN/GPR35/VIP/EGF/CD84/OSM/EPHB2/C5AR2/MIR30C2/RGCC/NLRP12/CARD17/NOTCH1/PYDC2/ANXA5/CYP4F2/VAMP8/MIR143/TNFRSF4/IL10/PRTN3/ANGPT1/SRGN/TRDN/DCANP1/KALRN/CD33/CD22/CAV1/EPHA3/DEFB114/CX3CL1/C1QTNF3/PRKG2/AKT1/NLRP7/MIR181B1/PRKCB/MIR181B2/UBE2J1/NPVF/MIR27A/CSN2/MIR204/DPH3/EPPIN/PTH/PTGER4/CCR2/OPRM1/…
GO:0061134	peptidase regulator activity	201	0.79017200524493	1.03805156328206	0.00899100899100899	0.0336418548339078	tags=36%, list=19%, signal=29%	SERPINB7/SERPINB13/SERPINB10/MAL/SERPINB11/SERPINB3/TNFSF14/LPA/ITIH2/SERPINB12/A2ML1/SERPINB2/FETUB/CARD18/SERPINB5/UMODL1/A2M/CST5/PZP/WFIKKN2/WFDC8/SMR3A/ITIH5/SPINT3/TIMP3/SPP2/NLRP12/CST9/CARD17/CSTL1/APP/PSME4/CST9L/SERPINA12/SERPING1/PI15/SPINK13/SERPINA5/CAV1/AHSG/BIRC7/HRG/CD27/SPINT4/HMSD/KNG1/SPINK5/SERPINA9/R3HDML/CASP1/NLRP7/SERPINB8/AVP/CSN2/EPPIN/CRB2/CST2/C3/C4B/SERPINB4/WFDC10B/T…
GO:0090066	regulation of anatomical structure size	470	0.77428119743719	1.02373532661902	0.00899100899100899	0.0336418548339078	tags=10%, list=15%, signal=9%	SPTA1/ARHGAP28/WNT7A/TMEM123/CAPZA3/SLC12A7/ARHGAP42/EGFR/CORO1A/CRP/CHRM3/KEL/SNX9/RARG/VIP/CCL11/NTS/DCC/WNT7B/LPAR3/KCNMB1/SLIT2/CPS1/CNTN2/SCTR/CCR7/SEMA3C/CAV1/SEMA6B/SHTN1/CCL26/KNG1/AKT1/CCL21/BDKRB2/AVP/GMFG/SEMA5A/KDM1A/PLEK/LEP/EDN2/P2RX1/DBH/MIR214/EDNRA/NPR1/ACTR3C/PLXNA4
GO:0099643	signal release from synapse	160	0.79958048986408	1.04747388461244	0.00899100899100899	0.0336418548339078	tags=11%, list=14%, signal=9%	WNT7A/UNC13C/APBA2/STX2/SLC22A2/CAMK2A/PIP5K1C/CHRNA4/MEF2C/PPFIA2/PPFIA4/PRKCB/GIT1/CPLX4/CHRNB4/P2RX1/STX19
GO:1990748	cellular detoxification	100	0.816158732053327	1.06353797106552	0.00899100899100899	0.0336418548339078	tags=16%, list=10%, signal=14%	TPO/GPX6/GPX5/NXN/S100A9/FABP1/TXNDC2/ALB/LPO/HBG2/BMP7/GSTA1/HBE1/GPX2/PXDN/ALOX5AP
GO:0000287	magnesium ion binding	195	0.793130543873791	1.04146536339452	0.00999000999000999	0.0358751418073452	tags=11%, list=18%, signal=9%	RPS6KA2/EYA2/ATP10A/ATP8B3/CIB3/TREX1/PGM5/ATP10B/ALPP/ALPI/CIB4/ATP8A2/ATP8A1/SRPK2/PRPS1L1/ATP8B4/PGM1/ATP10D/PRKACB/STK38L/ADPRH/WEE2
GO:0002221	pattern recognition receptor signaling pathway	179	0.795651940199129	1.04366134717173	0.00999000999000999	0.0358751418073452	tags=14%, list=16%, signal=12%	TNIP3/MARCO/CLEC4E/NR1H4/LILRA4/S100A9/IRGM/DMBT1/CLEC7A/REG3G/PGLYRP3/FCRL3/HAVCR2/FCN1/S100A8/CAV1/LILRA2/COLEC12/PGLYRP4/PTPN22/MFHAS1/MIR146A/LRRC19/NOD2/TREML4
GO:0007623	circadian rhythm	198	0.791763768001283	1.04000944175115	0.00999000999000999	0.0358751418073452	tags=10%, list=18%, signal=8%	EGFR/ADIPOQ/GHRHR/TH/NR0B2/MC3R/CLDN4/PROKR1/HNF4A/RORB/PROK1/RPE65/RORA/LEP/CRX/DDC/NPS/NCOA2/KCND2
GO:0008277	regulation of G protein-coupled receptor signaling pathway	138	0.804264177182324	1.0518017386512	0.00999000999000999	0.0358751418073452	tags=14%, list=18%, signal=11%	APELA/GRK1/GNAT1/RGS13/CNTN2/RGS6/KLK6/RGS18/BECN2/GIT1/PDE6H/RHO/OPRM1/PLEK/C3/SAG/CNGB1/RGS4/AIPL1
GO:0009142	nucleoside triphosphate biosynthetic process	154	0.799610999774557	1.04714064369871	0.00999000999000999	0.0358751418073452	tags=6%, list=6%, signal=6%	CBFA2T3/NUP43/PGK2/TREM2/TREX1/GCK/IFNG/HDAC4/APP
GO:0015980	energy derivation by oxidation of organic compounds	248	0.788173897946356	1.03767127302866	0.00999000999000999	0.0358751418073452	tags=10%, list=15%, signal=8%	PRDM16/CBFA2T3/GPD2/FXN/TREX1/GFPT2/GCK/IFNG/NDUFS4/SLC25A22/PDHA2/SURF1/ACADVL/AKT1/PGM1/PTH/PPP1R3A/COX4I2/NDUFB6/LEP/NDUFC2/CYP1A2/GPD1/IGF2
GO:0016311	dephosphorylation	437	0.775381358018745	1.02484232979763	0.00999000999000999	0.0358751418073452	tags=13%, list=20%, signal=11%	PHACTR3/EYA2/PALD1/UBASH3A/PTPRC/ELFN1/PPP1R17/DAPP1/LRRC30/CDC14C/G6PC2/MYH8/LILRB2/FCRL3/MYOZ1/PTPN4/ACP5/GRXCR1/RIPK3/ALPP/PTP4A3/PDGFRB/IFNG/ALPI/SYNJ2/CCDC8/PKMYT1/CD33/INPP5D/PTN/MEF2C/TMEM225/NT5DC3/PTP4A1/MYH3/DLG2/INPP5J/PTPN7/PPP6R3/PLEK/PTPN22/SAG/MFHAS1/GPLD1/BOD1L2/PPTC7/PPP2CB/SACM1L/TPTE2/PPP1R12A/CHP2/PTPRO/MTMR7/PTPRE/CHP1/PPP1R2/SPOCD1/MAGI2
GO:0016569	covalent chromatin modification	416	0.775114102552353	1.02418435476395	0.00999000999000999	0.0358751418073452	tags=6%, list=16%, signal=5%	PRDM16/EYA2/AURKB/KAT2B/MECOM/DMRTC2/NR1H4/SPI1/PADI6/HDAC4/AICDA/MBD3L1/YEATS4/MIR182/SMYD1/HMGA2/PRKCB/KDM1A/KDM4E/HDAC10/IWS1/RAG1/IGF2/MTA2/KDM7A
GO:0030324	lung development	164	0.797973637144482	1.04575596655787	0.00999000999000999	0.0358751418073452	tags=15%, list=18%, signal=13%	GLI2/FLT4/TNS3/CCBE1/EGFR/SPARC/CTSZ/ZFPM2/WNT7B/NFIB/LAMA1/PDGFRB/NOTCH1/MMP14/PTN/HSD11B1/GRHL2/PDPN/PDGFRA/EDN2/CYP1A2/FOXP2/TNC/DNAAF1/HEG1
GO:0042470	melanosome	104	0.81491599291396	1.06242492775544	0.00999000999000999	0.0358751418073452	tags=9%, list=18%, signal=7%	GPNMB/TH/TYRP1/MMP14/ANXA2P2/OCA2/DCT/GGH/TYR
GO:0048770	pigment granule	104	0.81491599291396	1.06242492775544	0.00999000999000999	0.0358751418073452	tags=9%, list=18%, signal=7%	GPNMB/TH/TYRP1/MMP14/ANXA2P2/OCA2/DCT/GGH/TYR
GO:0048863	stem cell differentiation	248	0.788208036835704	1.03771621862361	0.00999000999000999	0.0358751418073452	tags=11%, list=18%, signal=9%	WNT7A/TP63/PTPRC/A2M/PSMB11/OSM/FRZB/NOTCH1/PSME4/SEMA3C/GREM1/PTN/MEF2C/BMP7/SEMA6B/HMGA2/PDGFRA/SOX6/SEMA5A/EDNRA/MIR146A/WNT8A/EPCAM/HOXB4/PSMD12/TCF12/SOX5/NELFB
GO:0050851	antigen receptor-mediated signaling pathway	225	0.788560052105824	1.03730664780859	0.00999000999000999	0.0358751418073452	tags=24%, list=18%, signal=20%	UBASH3A/PRKCQ/TNFRSF21/ITK/PTPRC/BTNL10/HLA-DQA2/BTNL8/NFAM1/HLA-DRA/LILRB4/PSMB11/FCRL3/TESPA1/RPS3/LCP2/CD79B/GCSAML/HLA-DQB2/THEMIS/IGLL1/PSME4/PLCG2/CCR7/BLK/PRKCH/HLA-DPB1/PAG1/INPP5D/CD22/LAX1/MNDA/MEF2C/CD28/MS4A1/CD3E/ZAP70/PRKCB/TXK/BTN2A3P/IGLL5/STAP1/SLA2/BTNL2/BTNL9/PTPN22/HLA-DPA1/HLA-DQA1/CD3D/CTLA4/PSMD12/GCSAM/LIME1
GO:0051260	protein homooligomerization	337	0.778936109043543	1.0281931773483	0.00999000999000999	0.0358751418073452	tags=13%, list=18%, signal=11%	VWF/C9/PRF1/TP63/SLC1A2/ADIPOQ/TCL1A/KCNG1/CLDN1/CD79B/RIPK3/ALDH1A3/PKD2L1/CHMP4B/OTOL1/TRPM8/FSD1/CCDC88C/PRND/CAV1/GBP5/CD3E/ITLN1/CALHM1/OLFM4/COLEC12/ALOX5AP/TRPV5/SLC34A1/KCNA10/LCN2/P2RX1/REG1A/UPB1/CD3D/PLN/KCTD1/KCND2/IAPP/AQP2/KIF25/SLC22A6/DERL1
GO:0051783	regulation of nuclear division	182	0.793762780447937	1.04142269233766	0.00999000999000999	0.0358751418073452	tags=9%, list=18%, signal=8%	AURKB/CDC14C/EGF/RGCC/PDGFRB/CHMP4B/CCDC8/PKMYT1/CD28/BMP7/BORA/DMRT1/NANOS2/IGF2/CENPE/WEE2/KIF25
GO:0051961	negative regulation of nervous system development	296	0.783331051255215	1.03294590795337	0.00999000999000999	0.0358751418073452	tags=11%, list=15%, signal=10%	WNT7A/TNFRSF21/CBFA2T2/TERT/OSTN/CTSZ/CCL11/CNTN4/DCC/EPHB2/IL6/SLIT2/NOTCH1/CNTN2/APP/MIR181C/SEMA3C/PTN/BMP7/IFT122/CX3CL1/SEMA6B/MIR181B1/MIR181B2/INPP5J/STAP1/SYNGAP1/SEMA5A/ASAP1/KREMEN1/CTNNA1/MIR146A/PRKACB
GO:0060070	canonical Wnt signaling pathway	315	0.781057892538623	1.03057733681662	0.00999000999000999	0.0358751418073452	tags=13%, list=20%, signal=11%	WNT7A/SCEL/HECW1/CSNK1A1L/EGFR/GPRC5B/PSMB11/GPC5/RARG/RBMS3/EGF/FRZB/WNT7B/NOTCH1/COL1A1/PSME4/SOST/LRRK1/PRDM15/GREM1/CAV1/NKD2/DKK2/ZBED2/SEMA5A/KREMEN1/WNT8A/ROR2/GID8/PSMD12/IGFBP6/PTPRO/CSNK1G3/BIRC8/LRP5L/AMER3/LYPD6/WNT5B/FZD4/IGFBP1/PSMD6
GO:0060541	respiratory system development	189	0.794645594687624	1.04315691220178	0.00999000999000999	0.0358751418073452	tags=15%, list=18%, signal=13%	GLI2/FLT4/TNS3/CCBE1/EGFR/SPARC/RARG/CTSZ/ZFPM2/WNT7B/NFIB/ALDH1A3/LAMA1/PDGFRB/NOTCH1/CHD7/MMP14/PTN/HSD11B1/GRHL2/PDPN/PDGFRA/EDN2/CYP1A2/HESX1/FOXP2/TNC/DNAAF1/HEG1
GO:0071347	cellular response to interleukin-1	169	0.795863576478313	1.04339017300634	0.00999000999000999	0.0358751418073452	tags=15%, list=17%, signal=12%	IL17A/MYLK3/CCL8/PSMB11/CCL7/CCL11/CCL4/ADAMTS12/CCL13/IL6/PSME4/CX3CL1/CCL3/CCL26/CCL1/CCL18/NLRP7/CCL21/XCL1/RORA/LCN2/HYAL1/MIR146A/NOD2/PSMD12
GO:0001959	regulation of cytokine-mediated signaling pathway	165	0.797385137308492	1.04504839190752	0.010989010989011	0.038090743612216	tags=18%, list=12%, signal=16%	PTPRC/NR1H4/IRGM/PYDC1/ADIPOQ/ZBP1/TREM2/TREX1/SLIT3/OTOP1/IL3/IL6/IFNG/SLIT2/TSLP/PYDC2/ANGPT1/CAV1/PALM3/PIAS1/CPNE1/PXDN/CASP1/MIRLET7C/TXK/MMP12/MIRLET7A2/MIR99A/STAP1
GO:0005884	actin filament	100	0.814015799167506	1.06074551121181	0.010989010989011	0.038090743612216	tags=7%, list=16%, signal=6%	GAS7/CORO1A/SMTNL2/PSTPIP1/TPM4/LCP1/WASL
GO:0008037	cell recognition	145	0.799921855510371	1.04671790365285	0.010989010989011	0.038090743612216	tags=26%, list=13%, signal=22%	SPAM1/TNFRSF21/CRISP1/PRF1/OPCML/NTM/FETUB/CD9/CLEC7A/KCNU1/ATP8B3/CNTN6/ROBO4/CD209/CNTN4/EPHB2/HAVCR2/DOCK2/FCN1/IGLL1/CNTN2/APP/CCR7/ADGRB1/EPHA3/ADAM2/ADAM30/IGSF9/COLEC12/ZP1/TEX101/CCL21/CATSPERD/ZP4/IGLL5/SEMA5A/CRTAM
GO:0008236	serine-type peptidase activity	169	0.795464467063243	1.04286693403179	0.010989010989011	0.038090743612216	tags=26%, list=16%, signal=22%	PCSK6/TMPRSS11F/MASP1/LPA/PLG/PRSS1/TMPRSS15/CTSG/PRSS56/PRSS57/SEC11C/KLK2/C1S/TMPRSS11B/HGF/RBP3/CMA1/IMMP1L/MMP8/PRSS55/TPSD1/TMPRSS11E/TMPRSS11A/GZMH/KLK15/KLK6/PRTN3/PCSK5/C1R/OVCH1/PRSS8/GZMA/F11/PRSS21/HPN/OVCH2/TMPRSS12/TPSAB1/KLK1/CTSA/ELANE/GZMB/GZMK/MMP7
GO:0009062	fatty acid catabolic process	105	0.812125534606679	1.05884827186212	0.010989010989011	0.038090743612216	tags=10%, list=13%, signal=8%	BDH2/ADTRP/ADIPOQ/FABP1/ACOXL/CYP4F2/HAO2/ACADVL/AKT1/LEP
GO:0009132	nucleoside diphosphate metabolic process	149	0.796986377055547	1.04325720015842	0.010989010989011	0.038090743612216	tags=9%, list=19%, signal=8%	CBFA2T3/NUP43/PGK2/TREX1/GCK/IFNG/HDAC4/APP/DLG2/PGM1/GPD1/MAGI3/SLC4A1/HK3
GO:0014066	regulation of phosphatidylinositol 3-kinase signaling	120	0.81048884139136	1.05801990361608	0.010989010989011	0.038090743612216	tags=22%, list=15%, signal=19%	FLT4/EGFR/MAZ/FLT3/DCN/MIR206/PIK3R5/HGF/OSM/GH1/PIP5K1C/PDGFRB/IER3/HCST/FLT1/SERPINA12/ANGPT1/PRR5L/SELP/CD28/PIK3CG/PDGFRA/LEP/FSHR/MIR126/CRYBA1
GO:0016323	basolateral plasma membrane	206	0.790587755965777	1.03894910851312	0.010989010989011	0.038090743612216	tags=19%, list=19%, signal=16%	LRRC7/ATP12A/SLC4A10/SLC2A9/EGFR/EPPK1/CHRM3/ALPK2/STX2/RHBG/SLCO1B1/CLDN1/KCNQ1/C5AR2/CD300LG/OSCP1/MARVELD2/CLDN4/AQP9/SLC9A4/LPO/PDPN/NKD2/BSND/SLCO1B3/MLC1/DLG2/UMOD/SLC51B/SLC22A8/EPCAM/ATP7B/NOD2/SLC22A9/AQP2/TF/SLC22A6/CLDN8/SLC4A1/MTTP
GO:0016324	apical plasma membrane	299	0.783282426190399	1.03298083692297	0.010989010989011	0.038090743612216	tags=21%, list=20%, signal=17%	ANO1/PKHD1/MAL/SLC4A10/SLC2A9/SHANK2/EGFR/ENPEP/CD9/GNAT1/SLC26A3/CLDN1/CPO/CD300LG/PDGFRB/AQP6/MARVELD2/CLDN4/NOTCH1/AHCYL1/CYP4F2/TMEM114/LZTS1/SLC14A2/SORBS2/SLC9A4/SLC6A18/PDPN/SLC26A4/OTOG/MFRP/PRKG2/MLC1/SLC6A19/TRPV5/PLB1/UMOD/UPK2/CRB2/TRPM6/HPN/SLC34A1/ACY3/PROM1/SLC2A2/SLC5A12/SLC26A9/CFTR/PLET1/FXYD1/EPCAM/SAPCD2/MUC13/CUBN/STC1/PTPRO/CSPG4/AQP2/TF/DUOX2/USH2A/UPK1A/SLC9A3R2
GO:0031267	small GTPase binding	399	0.775101211073	1.02406295593973	0.010989010989011	0.038090743612216	tags=8%, list=18%, signal=7%	PLEKHG4B/EXOC4/TBC1D22A/EGF/RGPD3/IPO7/MOBP/DOCK2/EPS8L3/RIN3/ADCYAP1R1/RTKN/ANXA2P2/TRAPPC3L/KALRN/RGPD1/CHML/CAV1/DAAM1/TBC1D10C/USP6/PREX2/MYO5B/TIAM2/FGD3/NCF2/TBC1D26/FMNL3/PEX5L/IPO5/ADPRH/RGPD4/RGPD8
GO:0034330	cell junction organization	272	0.783839204506905	1.03287189898103	0.010989010989011	0.038090743612216	tags=12%, list=13%, signal=10%	CADM2/CDH12/TNS1/XIRP2/PKP2/ITGB4/NR1H4/CD9/LIM2/CDH19/MAPRE2/CLDN1/CDH13/PIP5K1C/CDH7/MARVELD2/LIMS2/COL16A1/KRT14/PRTN3/MMP14/PRKCH/CAV1/GRHL2/EPHA3/HRG/CADM3/FLNC/CDH9/CLDN9/CTNNA1/EPB41L5
GO:0034504	protein localization to nucleus	250	0.787267889541368	1.03654919971239	0.010989010989011	0.038090743612216	tags=10%, list=20%, signal=8%	PYHIN1/POM121L12/TRIM29/TERT/LILRB4/ABRA/RGPD3/IPO7/IFNG/COL1A1/ANGPT1/RGPD1/BMP7/NVL/FAM53A/AKT1/KPNA2/MMP12/LEP/MFHAS1/IPO5/RGPD4/CHP2/RGPD8/CHP1/BBS4
GO:0046939	nucleotide phosphorylation	129	0.805261867206822	1.05221842530602	0.010989010989011	0.038090743612216	tags=6%, list=6%, signal=6%	CBFA2T3/NUP43/PGK2/TREX1/GCK/IFNG/HDAC4/APP
GO:0070661	leukocyte proliferation	278	0.78426919845099	1.03364521338091	0.010989010989011	0.038090743612216	tags=27%, list=15%, signal=23%	IL21/SPTA1/PRKCQ/TNFRSF21/GPNMB/PTPRC/TNFSF14/PDCD1LG2/LILRB1/IDO1/CORO1A/IL5RA/IFNA8/SPN/CCL8/FLT3/IFNA14/IFNA2/LILRB2/FCRL3/IFNE/CD86/TREM2/RPS3/CD209/IFNA7/CLECL1/HAVCR2/IFNA13/DOCK2/RIPK3/IL6/CCDC88B/TNFRSF4/IL10/AZI2/HLA-DPB1/CD180/INPP5D/IL2RA/GREM1/CD22/MNDA/MEF2C/CD28/PIK3CG/IL5/MS4A1/CX3CL1/VCAM1/CD3E/ZAP70/HLA-DMB/CLEC4G/MIR181B1/MIR181B2/XCL1/ZP4/IFNB1/PTH/IFNA17/IFNW1/CCR2/IFNA1/LEP/M…
GO:0072331	signal transduction by p53 class mediator	251	0.787670026447203	1.03710400669458	0.010989010989011	0.038090743612216	tags=5%, list=13%, signal=4%	AURKB/ANKRD2/TP63/PYHIN1/IFI16/RGCC/SSRP1/ZNF385A/AKT1/BDKRB2/HIC1/KDM1A
GO:0098984	neuron to neuron synapse	328	0.779559087411481	1.02889200880702	0.010989010989011	0.038090743612216	tags=9%, list=18%, signal=7%	DLGAP2/NETO1/LRRC7/BCAS1/SHANK2/GRID2/LRFN1/CHRM3/CPEB3/RPS3/LRRC4C/DLGAP1/CAMK2A/DCC/LZTS1/ADGRB1/ADGRA1/ITGA8/GRIN2B/DLG2/GRIN2A/TANC2/SYNGAP1/CACNG3/GRM5/LRFN5/SYNDIG1/KCND2/PTPRO
GO:0099240	intrinsic component of synaptic membrane	156	0.798750037288207	1.04603032160682	0.010989010989011	0.038090743612216	tags=17%, list=18%, signal=14%	NETO1/SLC1A2/GRID2/LRFN1/CHRM3/CNTN6/LRRC4C/DCC/EPHB2/CHRNA4/HTR5A/CNTN2/CHRNA1/GABRG3/GABRA5/CADM3/SLC1A6/GRIN2A/CDH9/SCN10A/OPRM1/CACNG3/P2RX1/LRFN5/KCND2/PTPRO
GO:0002285	lymphocyte activation involved in immune response	167	0.795971023771944	1.04332946025648	0.011988011988012	0.0402369907320402	tags=25%, list=15%, signal=21%	CD1C/LY9/PTPRC/LILRB1/CLEC4E/CORO1A/IFNA8/SPN/CLEC4D/PGLYRP3/IFNA14/IFNA2/IFNE/CD86/IFNA7/CCR6/CD244/HAVCR2/IFNA13/IL6/IFNG/AICDA/PLCG2/IL10/NOTCH2/CD180/CD28/APBB1IP/HLA-DMB/IFNB1/RORA/PTGER4/IFNA17/IFNW1/SLAMF6/PGLYRP4/IFNA1/IFNA6/IFNA16/LCP1/IFNA5/IL23R
GO:0008643	carbohydrate transport	139	0.80510291877069	1.05293502011662	0.011988011988012	0.0402369907320402	tags=19%, list=16%, signal=16%	PPBP/SLC2A9/SLC1A2/TERT/GIP/ADIPOQ/OSTN/RFT1/TMEM144/AQP7/HNF1A/GH1/MIR143/MEF2A/AQP9/FGF21/ITLN1/AKT1/PRKCB/PTH/SLC2A2/LEP/C3/EDNRA/RSC1A1/SLC5A9
GO:0009156	ribonucleoside monophosphate biosynthetic process	158	0.798428867067638	1.04584323134863	0.011988011988012	0.0402369907320402	tags=9%, list=20%, signal=8%	CBFA2T3/NUP43/PGK2/TREM2/TREX1/GCK/IFNG/HDAC4/APP/PRPS1L1/PGM1/GPD1/SLC4A1/HK3/IL4
GO:0009897	external side of plasma membrane	300	0.781733412122018	1.03092812162993	0.011988011988012	0.0402369907320402	tags=31%, list=18%, signal=26%	IL17A/PKHD1/TMEM123/CD1E/CD1C/ANTXR2/PTPRC/GFRAL/PDCD1LG2/LILRB1/CD163/BTNL10/CLEC12B/IL5RA/PLG/ENPEP/BTNL8/KLRD1/CD9/DMBT1/UMODL1/CD1B/CD86/MS4A2/CD209/CCR6/CD79B/CD244/ANTXR1/CDH13/CD248/CHRNA4/FCN1/FCGR3A/IGLL1/ANXA5/CD69/TNFRSF4/TRPM8/CCR7/PRND/ADGRA3/SELP/SERPINA5/CD33/IL2RA/GFRA4/FCER2/LAG3/CD28/MS4A1/ADGRE1/VCAM1/ADAM30/CD27/CD3E/KLRK1/RAET1E/CXCR2/BTN2A3P/TAS2R16/CD163L1/PDGFRA/IGLL5/CXCL…
GO:0010876	lipid localization	374	0.774976780279725	1.02359430901672	0.011988011988012	0.0402369907320402	tags=19%, list=20%, signal=15%	ABCA13/ATP10A/LPA/NR1H4/CRP/SPNS3/ADIPOQ/ATP8B3/FABP1/RFT1/APOC4/REN/SLCO1B1/EGF/ATP10B/MIR30C2/IL6/PNLIP/CYP4F2/AQP9/ATP8A2/ANXA2P2/SERPINA5/PLA2G4A/CAV1/ATP8A1/SLCO1B7/FABP2/SLCO1A2/ATP8B4/SLCO1B3/AKT1/PLA2G4F/ABCA8/SMIM22/BDKRB2/MIR27A/CFHR4/MSR1/FABP6/UGCG/SLC51B/ATP10D/LEP/C3/PLA2G10/CFTR/PLA2G5/SLC10A6/MIR27B/APOL4/SCP2D1/APOA5/FABP4/LCN1/ABCB11/PLA2G2C/SLC22A9/NCOA2/TAC1/FTO/PITPNC1/PITPNM…
GO:0014065	phosphatidylinositol 3-kinase signaling	144	0.79982266697141	1.04657002226026	0.011988011988012	0.0402369907320402	tags=21%, list=15%, signal=18%	FLT4/EGFR/MAZ/FLT3/DCN/MIR206/PIK3R6/PIK3R5/HGF/OSM/GH1/PIP5K1C/PDGFRB/IER3/HCST/FLT1/SERPINA12/ANGPT1/PRR5L/SELP/CD28/PIK3CG/PREX2/AKT1/PDGFRA/NYAP2/LEP/FSHR/MIR126/CRYBA1
GO:0019080	viral gene expression	180	0.794481868419991	1.04220232803769	0.011988011988012	0.0402369907320402	tags=6%, list=20%, signal=4%	NUP43/RPS3/CCL4/GTF2F2/CCL3/HMGA2/HPN/NELFB/NELFE/RPS28
GO:0031331	positive regulation of cellular catabolic process	333	0.777934621701236	1.026802184503	0.011988011988012	0.0402369907320402	tags=12%, list=21%, signal=10%	CBFA2T3/CSNK1A1L/PYHIN1/ZC3H12D/IRGM/DCN/FABP1/SNX9/TREM2/CPEB3/EGF/LACRT/IL6/IFNG/APP/ECSCR/PRR5L/CAV1/PIAS1/PABPC1/FGF21/NKD2/AKT1/MIR181B1/MIR181B2/MEFV/NANOS2/TRIM22/GPLD1/GPD1/PLEKHF1/APOA5/FTO/BNIP3L/UQCC2/KLHL40/IL4/MTDH/RFPL1/KCNE2/IL33
GO:0033218	amide binding	325	0.779719506147807	1.02905269757999	0.011988011988012	0.0402369907320402	tags=14%, list=15%, signal=12%	CD1E/MARCO/CD1C/POM121L12/APBA2/LVRN/ENPEP/HLA-DRA/GHRHR/LILRB2/CD1B/BDKRB1/TREM2/CD209/EPHB2/CMA1/RXFP2/LDLRAD3/MC3R/ADCYAP1R1/ANXA5/SCTR/APBB2/PCSK5/HLA-DPB1/C1QA/SSTR5/CALCRL/ACADVL/GRIN2B/GRIN2A/KPNA2/MSR1/GSAP/CHRNA7/CD1A/OPRM1/HSPG2/HLA-DPA1/NPR1/PEX5L/HLA-DQA1/IPO5/FPR2/NPBWR2/NOD2
GO:0045861	negative regulation of proteolysis	326	0.779737100120481	1.02908787245279	0.011988011988012	0.0402369907320402	tags=26%, list=20%, signal=21%	SERPINB7/SERPINB13/WFDC6/SERPINB10/SERPINB11/IFI16/SERPINB3/TNFSF14/LPA/ITIH2/SERPINB12/A2ML1/SERPINB2/FETUB/CR1/CARD18/SERPINB5/UMODL1/FABP1/A2M/CST5/PZP/WFIKKN2/WFDC8/C4BPA/SMR3A/CTSZ/HGF/ITIH5/SPINT3/TIMP3/SPP2/CST9/CARD17/CSTL1/APP/CST9L/SERPINA12/IL10/SERPING1/PI15/SPINK13/SERPINA5/HSP90AB2P/AHSG/BIRC7/HRG/CD27/SPINT4/HMSD/KNG1/SPINK5/SERPINA9/AKT1/R3HDML/NLRP7/SERPINB8/UBE2J1/AVP/CSN2/EPPIN…
GO:0045995	regulation of embryonic development	121	0.806891611621096	1.05340803955117	0.011988011988012	0.0402369907320402	tags=9%, list=15%, signal=8%	COL5A1/ADIPOQ/LAMA1/NOTCH1/HNF4A/IL10/BMP7/MIR200C/CRB2/FOXA2/PRKACB
GO:0046982	protein heterodimerization activity	400	0.775672768390607	1.02480220012627	0.011988011988012	0.0402369907320402	tags=14%, list=21%, signal=11%	SPTA1/UGT1A1/EGFR/PGLYRP3/UGT1A6/KRT1/HGF/ITGAX/NOTCH1/CXCL13/UGT1A10/TYRP1/MEF2A/ANO2/AOC3/CAV1/MEF2C/NEUROD1/CD3E/CFHR2/TPM4/UGT1A3/TENM2/BDKRB2/DMRT1/SOX6/GPHB5/SLC51B/PGLYRP4/CTNNA1/CHRNB4/UGT1A8/KRT25/SCGB2A1/CD3D/FOXP2/NOTCH4/DMRT3/TCF12/MAPK4/CEBPE/CFHR1/TYR/BNIP3L/AXL/IL12B/MTTP/UGT1A9/FZD4/ROPN1B/SOHLH2/MYF6/UGT1A7/SYT1/SOHLH1/MICU2
GO:0061008	hepaticobiliary system development	134	0.802992758238959	1.04965706430024	0.011988011988012	0.0402369907320402	tags=11%, list=14%, signal=10%	UGT1A1/EGFR/CLDN1/HGF/FRZB/HNF1A/CPS1/NOTCH1/HNF4A/IL10/LIMS2/PTN/GNPNAT1/HPN/REG1A
GO:1901293	nucleoside phosphate biosynthetic process	336	0.777530407690413	1.02632994916027	0.011988011988012	0.0402369907320402	tags=7%, list=20%, signal=6%	CBFA2T3/KYNU/NUP43/PGK2/IDO1/TREM2/TREX1/GCK/IFNG/RCVRN/HDAC4/APP/PDHA2/PDHX/IDO2/HACD1/PRPS1L1/PGM1/NPR1/GPD1/GUCY1A2/SLC4A1/HK3/GPAT2/IL4
GO:1903034	regulation of response to wounding	167	0.795625547253381	1.04287662237812	0.011988011988012	0.0402369907320402	tags=21%, list=19%, signal=17%	SMOC2/REG3A/PRKCQ/PLG/ADTRP/SERPINB2/EPPK1/CD9/CLEC7A/REG3G/MYOZ1/APCS/KRT1/ANXA5/IL10/SERPING1/ANXA2P2/SELP/CAV1/PTN/HRG/PDPN/SCARF1/KNG1/F11/PDGFRA/PLEK/KREMEN1/MIR431/FOXA2/MIR199A2/SERPINE2/GRN/WFDC1/DUOX2
GO:1903706	regulation of hemopoiesis	424	0.774500384835276	1.02352213163637	0.011988011988012	0.0402369907320402	tags=16%, list=17%, signal=13%	GLI2/IL17A/ZMIZ1/PRKCQ/PTPRC/KAT2B/HLA-DOA/LILRB1/PF4/CR1/NFAM1/ADIPOQ/PGLYRP3/IFNA2/LILRB4/LILRB2/PSMB11/FCRL3/CD86/PIK3R6/APCS/TREM2/SPI1/TESPA1/RARG/THPO/C1QC/SLAMF8/OSM/IFNG/NOTCH1/PSME4/MMP14/NOTCH2/INPP5D/IL2RA/PTN/MEF2C/LAG3/CD28/IL5/CD27/CCL3/DCSTAMP/CAMK4/ZAP70/SPINK5/BGLAP/PRKCB/MYL9/GPR55/IFNB1/CCR2/FOXN1/PGLYRP4/MIR125B2/RAG1/ROR2/OCSTAMP/IL23R/ZNF16/EVI2B/PIAS3/CTLA4/PSMD12/TCF12
GO:0001889	liver development	131	0.803009539148071	1.04956097863375	0.012987012987013	0.0422514146122591	tags=11%, list=14%, signal=10%	UGT1A1/EGFR/CLDN1/HGF/FRZB/HNF1A/CPS1/NOTCH1/HNF4A/IL10/LIMS2/PTN/GNPNAT1/HPN/REG1A
GO:0002526	acute inflammatory response	152	0.797355440181821	1.04399741157389	0.012987012987013	0.0422514146122591	tags=27%, list=13%, signal=23%	REG3A/NPY5R/NPFF/C9/CD5L/UGT1A1/CD163/C1QB/MYLK3/CRP/CR1/REG3G/A2M/APCS/C1S/C4BPA/C1QC/OSM/C6/C5AR2/IL6/S100A8/DNASE1L3/CCR7/SERPING1/C1R/MBL2/AHSG/PIK3CG/IL22/VCAM1/C1QA/CFHR2/CXCR2/CFHR4/CFH/TREM1/MIR520B/OPRM1/C3/C4B
GO:0002696	positive regulation of leukocyte activation	289	0.782387211625937	1.03149809380191	0.012987012987013	0.0422514146122591	tags=23%, list=15%, signal=20%	GLI2/IL21/SPTA1/ZMIZ1/PRKCQ/SIRPG/PTPRC/TNFSF14/PDCD1LG2/LILRB1/CORO1A/CLEC4D/CLEC7A/LILRB4/LILRB2/FCRL3/CD86/PIK3R6/TREM2/TESPA1/RPS3/CD209/CLECL1/HAVCR2/MMP8/IL6/IFNG/TSLP/CCDC88B/IGLL1/VAMP8/TNFRSF4/IL10/CCR7/MMP14/HLA-DPB1/INPP5D/IL2RA/CAV1/MEF2C/CD28/IL5/VCAM1/CD27/CCL3/SIRPB1/CD3E/ZAP70/KLRK1/HLA-DMB/AKT1/CCL21/XCL1/ZP4/MIR142/IGLL5/STAP1/CCR2/LEP/IL1RL1/HLA-DPA1/RAG1/IGF2/NOD2/KLRC4-KLRK1/…
GO:0006733	oxidoreduction coenzyme metabolic process	193	0.790267373907928	1.03757633218225	0.012987012987013	0.0422514146122591	tags=11%, list=19%, signal=9%	CBFA2T3/KYNU/NUP43/PGK2/IDO1/GPD2/FMO2/TREX1/GCK/IFNG/HDAC4/APP/PDHX/IDO2/RPEL1/PGM1/GPD1/PPTC7/SLC4A1/ME2/HK3/FMO1
GO:0007204	positive regulation of cytosolic calcium ion concentration	300	0.781510632415746	1.03063432599505	0.012987012987013	0.0422514146122591	tags=24%, list=18%, signal=20%	PTGIR/NPFF/NPSR1/PTPRC/FPR3/CORO1A/RASA3/PLCZ1/CASQ2/S1PR4/GPR20/PLCB2/GPR35/BDKRB1/TRPV6/PTGDR/CCR6/GNA15/C5AR2/LACRT/LPAR3/ADCYAP1R1/GPR65/CXCL13/PLCG2/CCR7/CD52/CHD7/DHRS7C/TRDN/CAV1/PIK3CG/MS4A1/CX3CL1/TRPM1/CCL3/CCL1/CCL28/KNG1/GRIN2B/CXCR2/CCL21/GRIN2A/TRPV5/BDKRB2/AVP/XCL1/GPR55/PDGFRA/CXCL10/PTGER4/CCR2/EDN2/CCRL2/CX3CR1/CCR3/METTL21C/EDNRA/FPR2/PLCH1/GPR32/PLN/CXCL9/CXCR1/TAC1/CXCL11/MIR…
GO:0008645	hexose transmembrane transport	104	0.813379196149191	1.06042137008081	0.012987012987013	0.0422514146122591	tags=21%, list=16%, signal=18%	PPBP/SLC2A9/SLC1A2/TERT/GIP/ADIPOQ/OSTN/HNF1A/GH1/MIR143/MEF2A/FGF21/ITLN1/AKT1/PRKCB/PTH/SLC2A2/LEP/C3/EDNRA/RSC1A1/SLC5A9
GO:0009201	ribonucleoside triphosphate biosynthetic process	143	0.799637457339535	1.04624400275132	0.012987012987013	0.0422514146122591	tags=6%, list=6%, signal=6%	CBFA2T3/NUP43/PGK2/TREM2/TREX1/GCK/IFNG/HDAC4/APP
GO:0010506	regulation of autophagy	306	0.781045464483587	1.0301608423831	0.012987012987013	0.0422514146122591	tags=9%, list=20%, signal=8%	DAPL1/IFI16/EXOC4/IRGM/DCN/TREM2/HGF/LACRT/IFNG/CHMP4B/LZTS1/IL10/GFAP/HSPB1/AKT1/MEFV/TMEM150B/LEP/PTPN22/TRIM22/PLEKHF1/CTSA/MIR199A2/BNIP3L/KIF25/CPTP/MIRLET7B/IL4/MTDH
GO:0016064	immunoglobulin mediated immune response	104	0.812265129704846	1.05896893575391	0.012987012987013	0.0422514146122591	tags=26%, list=13%, signal=23%	C9/PTPRC/C1QB/CRP/CR1/APCS/TREX1/C1S/C4BPA/C1QC/CCR6/C6/IGLL1/AICDA/IL10/SERPING1/C1R/MBL2/INPP5D/FCER2/CD28/CD27/C1QA/XCL1/IGLL5/C3/C4B
GO:0017171	serine hydrolase activity	173	0.795438283400222	1.04307654417888	0.012987012987013	0.0422514146122591	tags=25%, list=16%, signal=21%	PCSK6/TMPRSS11F/MASP1/LPA/PLG/PRSS1/TMPRSS15/CTSG/PRSS56/PRSS57/SEC11C/KLK2/C1S/TMPRSS11B/HGF/RBP3/CMA1/IMMP1L/MMP8/PRSS55/TPSD1/TMPRSS11E/TMPRSS11A/GZMH/KLK15/KLK6/PRTN3/PCSK5/C1R/OVCH1/PRSS8/GZMA/F11/PRSS21/HPN/OVCH2/TMPRSS12/TPSAB1/KLK1/CTSA/ELANE/GZMB/GZMK/MMP7
GO:0030072	peptide hormone secretion	238	0.787158482220013	1.03591796279071	0.012987012987013	0.0422514146122591	tags=12%, list=16%, signal=10%	ANO1/NPFF/EGFR/NR1H4/SLC30A8/G6PC2/GIP/GHRHR/SIDT2/VIP/NR0B2/HNF1A/GCK/IL6/IFNG/ANXA5/HNF4A/CHD7/BLK/KALRN/NEUROD1/SSTR5/FFAR1/SLC2A2/LEP/CFTR/GPLD1/FOXA2/EXOC3L1
GO:0030666	endocytic vesicle membrane	152	0.797364599835275	1.04400940453715	0.012987012987013	0.0422514146122591	tags=17%, list=16%, signal=14%	WNT7A/MARCO/CD163/CORO1A/HLA-DQA2/IRGM/CD9/DMBT1/HLA-DRA/CD207/CAMK2A/WNT7B/HLA-DQB2/VAMP8/TYRP1/HLA-DPB1/CAV1/SCARF1/COLEC12/STAB1/MSR1/CACNG3/HLA-DPA1/HLA-DQA1/ROR2/WASL
GO:0048565	digestive tract development	131	0.803005868195172	1.04955618057255	0.012987012987013	0.0422514146122591	tags=10%, list=18%, signal=8%	GLI2/TP63/CBFA2T2/EGFR/ITGB4/CPS1/NOTCH1/PCSK5/PDGFRA/EPB41L5/REG1A/NPY/DNAAF1
GO:0048738	cardiac muscle tissue development	220	0.788630333061392	1.0370585936329	0.012987012987013	0.0422514146122591	tags=16%, list=19%, signal=13%	XIRP2/PKP2/CCM2L/MYLK3/MYOM2/ALPK2/MYBPC1/ZFPM2/TNNI1/COL11A1/PDGFRB/NOTCH1/MEF2A/CHD7/SORBS2/GREM1/MEF2C/BMP7/SGCG/MIR204/FGF3/PDGFRA/CSRP3/SOX6/WNT8A/NRAP/PLN/MIR199A2/RGS4/HEG1/BMP5/MIR23A/BMP10/MIR195/NDUFV2
GO:0140056	organelle localization by membrane tethering	165	0.79618354841996	1.04347359639536	0.012987012987013	0.0422514146122591	tags=6%, list=16%, signal=5%	UNC13C/EXOC4/STX2/CAMK2A/VAMP8/SSNA1/PLEK/CFTR/STX19/CEP131
GO:1902105	regulation of leukocyte differentiation	257	0.786077128959319	1.03524121389429	0.012987012987013	0.0422514146122591	tags=19%, list=16%, signal=16%	GLI2/IL17A/ZMIZ1/PTPRC/HLA-DOA/LILRB1/PF4/CR1/NFAM1/ADIPOQ/PGLYRP3/IFNA2/LILRB4/LILRB2/FCRL3/CD86/PIK3R6/APCS/TREM2/TESPA1/C1QC/SLAMF8/IFNG/MMP14/NOTCH2/INPP5D/IL2RA/LAG3/CD28/IL5/CD27/CCL3/DCSTAMP/CAMK4/ZAP70/SPINK5/BGLAP/GPR55/IFNB1/CCR2/FOXN1/PGLYRP4/MIR125B2/RAG1/ROR2/OCSTAMP/IL23R/EVI2B/PIAS3/CTLA4
GO:0002698	negative regulation of immune effector process	112	0.809406993208712	1.05575429292176	0.013986013986014	0.0446446209158074	tags=22%, list=14%, signal=19%	PTPRC/LILRB1/CLEC12B/CR1/A2M/PGLYRP3/IFNA2/FCRL3/C4BPA/KIR2DL4/CD84/SLAMF8/HAVCR2/IL10/SERPING1/ANGPT1/IL2RA/CD22/SPINK5/CLEC4G/XCL1/IFNB1/CCR2/PGLYRP4/SERPINB4
GO:0006165	nucleoside diphosphate phosphorylation	127	0.805266672977782	1.05180730386787	0.013986013986014	0.0446446209158074	tags=6%, list=6%, signal=6%	CBFA2T3/NUP43/PGK2/TREX1/GCK/IFNG/HDAC4/APP
GO:0006813	potassium ion transport	227	0.786685728631601	1.03483843372415	0.013986013986014	0.0446446209158074	tags=16%, list=19%, signal=13%	NETO1/SLC12A7/ATP12A/KCNQ2/CASQ2/KCNU1/KEL/KCNG1/TREM2/KCNK18/VIP/KCNQ1/KCNJ15/PKD2L1/SLC1A3/GCK/KCNMB1/SLC9A9/FXYD2/CCT8L2/CAV1/SLC9A4/KCNT1/SLC9A2/LRRC55/HPN/FXYD4/KCNA10/TRPM5/FXYD1/KCNH7/ATP4B/KCND2/RGS4/LRRC38/ATP1A2/CHP1
GO:0009165	nucleotide biosynthetic process	332	0.777562481141582	1.02628289931593	0.013986013986014	0.0446446209158074	tags=8%, list=20%, signal=6%	CBFA2T3/KYNU/NUP43/PGK2/IDO1/TREM2/TREX1/GCK/IFNG/RCVRN/HDAC4/APP/PDHA2/PDHX/IDO2/HACD1/PRPS1L1/PGM1/NPR1/GPD1/GUCY1A2/SLC4A1/HK3/GPAT2/IL4
GO:0017158	regulation of calcium ion-dependent exocytosis	103	0.812201857404805	1.05875803627055	0.013986013986014	0.0446446209158074	tags=10%, list=14%, signal=8%	WNT7A/APBA2/TRPV6/CAMK2A/CHRNA4/NOTCH1/PPFIA2/PRKCB/GIT1/P2RX1
GO:0030216	keratinocyte differentiation	298	0.781156503361963	1.03014772011652	0.013986013986014	0.0446446209158074	tags=37%, list=17%, signal=31%	PCSK6/BCL11B/SERPINB13/REG3A/EVPL/KRTAP9-1/SPRR1A/SCEL/LCE4A/KRT2/TP63/TGM3/SPRR2G/KRT78/PKP2/KRT17/SPRR2D/KRT85/SPRR3/LCE6A/KRT26/LELP1/LCE2D/REG3G/KRT16/LCE2A/LCE3E/CYP27B1/PPL/KRT82/LCE2B/KRT1/SPRR2A/SPRR4/KRTAP9-7/KRTAP10-7/KRT31/KRT38/KRTAP25-1/KRTAP4-6/KRTAP24-1/KRT3/KRTAP13-1/KRTAP9-3/KRT73/KRTAP4-1/CASP14/NOTCH1/C1orf68/KRTAP9-9/SPRR1B/KRT76/KRTAP10-1/LCE1D/LCE3D/KRT14/LCE5A/IVL/RPTN/KRT2…
GO:0042176	regulation of protein catabolic process	349	0.777126665010107	1.02594215569255	0.013986013986014	0.0446446209158074	tags=12%, list=21%, signal=10%	CBFA2T3/HECW1/CSNK1A1L/PYHIN1/EGFR/SERPINB12/SNX9/TREM2/C4BPA/VIP/EGF/TIMP3/AGAP2/IFNG/ECSCR/IL10/GFAP/ANXA2P2/ADGRB1/HSP90AB2P/CAV1/PIAS1/NKD2/AKT1/MIR181B1/GRIN2A/MIR181B2/UBE2J1/F13B/GPLD1/TIMP4/CTSA/ATRAID/SERPINE2/YOD1/UQCC2/HSP90AB4P/KLHL40/HFE/RFPL1/KCNE2/IL33
GO:0042326	negative regulation of phosphorylation	433	0.773525669184093	1.02235165377942	0.013986013986014	0.0446446209158074	tags=11%, list=18%, signal=9%	CBFA2T3/PTPRC/SERPINB3/KAT2B/MECOM/XDH/PYDC1/ADIPOQ/ADARB1/BDKRB1/HGF/IPO7/EPHB2/TIMP3/IFNG/SLIT2/NLRP12/HDAC4/ANGPT1/PRR5L/LRRK1/PRDM15/GREM1/LAX1/CAV1/AHSG/ITPRIP/DEFB114/BMP7/MIR218-1/HSPB1/AKT1/BDKRB2/INPP5J/STAP1/GMFG/MIR133B/PTPN22/MIR218-2/CRYBA1/MIR146A/IPO5/FOXA2/FABP4/RGS4/WEE2/HEG1/MIR15A
GO:0044449	contractile fiber part	211	0.7883852031756	1.03637178593676	0.013986013986014	0.0446446209158074	tags=16%, list=12%, signal=14%	TNNT3/ANKRD2/XIRP2/KAT2B/MYH1/MYH13/IDO1/FHL2/SCN1A/MYOM2/MYH8/CASQ2/MYH4/MYOZ1/MYL1/ABRA/MYBPC1/PGM5/TNNI1/C10orf71/MYH2/HDAC4/AHNAK2/TRIM63/SORBS2/MYOT/IGFN1/HSPB1/FLNC/TPM4/MYH3/MYL9/CSRP3
GO:0046578	regulation of Ras protein signal transduction	221	0.788401616427984	1.03681843480297	0.013986013986014	0.0446446209158074	tags=9%, list=12%, signal=8%	PLEKHG4B/ARHGAP42/RASA3/MAPRE2/GPR20/GPR35/ABRA/EPHB2/EPS8L3/PDGFRB/NOTCH1/GPR65/NOTCH2/CYTH3/KALRN/PREX2/TIAM2/FGD3/GPR55/SYNGAP1
GO:0002062	chondrocyte differentiation	114	0.810229960672997	1.05700709079611	0.014985014985015	0.0468627313645764	tags=19%, list=17%, signal=16%	GLI2/WNT7A/COL20A1/COL12A1/VIT/RARG/NFIB/ADAMTS12/COL11A1/COL21A1/ANXA2P2/MBL2/GREM1/MEF2C/HMGA2/CHST11/PTH/SOX6/BMPR1B/GPLD1/IFT80/SOX5
GO:0002220	innate immune response activating cell surface receptor signaling pathway	111	0.808681964887276	1.05483318239378	0.014985014985015	0.0468627313645764	tags=19%, list=17%, signal=16%	CLEC4E/CLEC4D/MUC7/PSMB11/MUC5B/CD209/FCN1/PSME4/PLCG2/MUC16/LILRA2/MUC6/KLRK1/CARD9/MUC2/CLEC6A/CLEC4C/PRKACB/KLRC4-KLRK1/MUC13/PSMD12
GO:0009145	purine nucleoside triphosphate biosynthetic process	139	0.79964707246064	1.04579971913797	0.014985014985015	0.0468627313645764	tags=6%, list=6%, signal=6%	CBFA2T3/NUP43/PGK2/TREM2/TREX1/GCK/IFNG/HDAC4/APP
GO:0035264	multicellular organism growth	139	0.801864520030158	1.04869975607335	0.014985014985015	0.0468627313645764	tags=12%, list=8%, signal=11%	SLC4A10/APBA2/SLC1A2/POU1F1/FOXS1/ADARB1/GHRHR/GPD2/FXN/RARG/GH1/PLAG1/APP/CHD7/ATP8A2/GRHL2
GO:0042129	regulation of T cell proliferation	143	0.797789343783575	1.04382593477991	0.014985014985015	0.0468627313645764	tags=25%, list=15%, signal=21%	IL21/SPTA1/PRKCQ/TNFRSF21/GPNMB/PTPRC/PDCD1LG2/LILRB1/IDO1/CORO1A/SPN/LILRB2/CD86/RPS3/CD209/CLECL1/HAVCR2/RIPK3/IL6/CCDC88B/IL10/HLA-DPB1/IL2RA/CD28/VCAM1/CD3E/ZAP70/HLA-DMB/CLEC4G/XCL1/ZP4/CCR2/LEP/HLA-DPA1/IGF2/IL23R
GO:0050729	positive regulation of inflammatory response	141	0.79808528546641	1.0439294408809	0.014985014985015	0.0468627313645764	tags=31%, list=17%, signal=26%	IL21/NPY5R/IL17A/IDO1/EGFR/GPRC5B/S100A9/CLEC7A/MIR206/TREM2/OSM/MMP8/IL6/NLRP12/TSLP/VAMP8/S100A8/CCR7/S100A12/NLRP10/DEFB114/CD28/PIK3CG/GBP5/CX3CL1/CCL3/CCL1/CCL18/MIR181B1/PLA2G7/MIR181B2/MIR142/PTGER4/STAP1/CCR2/C3/MIR126/LILRA5/IL1RL1/NOD2/LTA/DDT/FABP4/TAC1
GO:0051193	regulation of cofactor metabolic process	110	0.808141704602319	1.05397746921175	0.014985014985015	0.0468627313645764	tags=6%, list=6%, signal=6%	CBFA2T3/NUP43/TREX1/GCK/IFNG/HDAC4/APP
GO:0071804	cellular potassium ion transport	204	0.787978890868762	1.03539480898754	0.014985014985015	0.0468627313645764	tags=16%, list=19%, signal=13%	NETO1/SLC12A7/ATP12A/KCNQ2/CASQ2/KCNU1/KEL/KCNG1/TREM2/KCNK18/KCNQ1/KCNJ15/PKD2L1/SLC1A3/KCNMB1/SLC9A9/FXYD2/CCT8L2/CAV1/SLC9A4/KCNT1/SLC9A2/LRRC55/HPN/FXYD4/KCNA10/TRPM5/KCNH7/ATP4B/KCND2/RGS4/LRRC38/ATP1A2
GO:0071805	potassium ion transmembrane transport	204	0.787978890868762	1.03539480898754	0.014985014985015	0.0468627313645764	tags=16%, list=19%, signal=13%	NETO1/SLC12A7/ATP12A/KCNQ2/CASQ2/KCNU1/KEL/KCNG1/TREM2/KCNK18/KCNQ1/KCNJ15/PKD2L1/SLC1A3/KCNMB1/SLC9A9/FXYD2/CCT8L2/CAV1/SLC9A4/KCNT1/SLC9A2/LRRC55/HPN/FXYD4/KCNA10/TRPM5/KCNH7/ATP4B/KCND2/RGS4/LRRC38/ATP1A2
GO:0098687	chromosomal region	297	0.780426757038235	1.02912217240285	0.014985014985015	0.0468627313645764	tags=6%, list=21%, signal=5%	IKZF1/AURKB/NUP43/PKHD1/KIF2B/KAT2B/TERT/SPO11/KDM1A/MEIKIN/BOD1L2/PPP2CB/CENPE/PPP1R12A/ORC5/MBD5/ZSCAN4/NLRP2
GO:2000241	regulation of reproductive process	137	0.797990192601903	1.04346522300117	0.014985014985015	0.0468627313645764	tags=16%, list=20%, signal=13%	APELA/CRISP1/UMODL1/VIP/ZFPM2/NOX5/NOTCH1/HDAC4/CFAP69/SPINK13/BMP7/PLB1/RNASE10/DMRT1/ZP4/NANOS2/PAEP/PRKACB/WEE2/MIR15B/GCM1/MIR16-2
GO:0002064	epithelial cell development	192	0.789627620502216	1.03669457031562	0.015984015984016	0.0493495575462789	tags=16%, list=20%, signal=13%	COL23A1/BCL11B/WNT7A/KRT2/TP63/FRMD6/RAB25/ADIPOQ/SIDT2/CLRN1/RARG/CLDN1/COL18A1/WNT7B/MARVELD2/NOTCH1/HNF4A/SLC9A4/GRHL2/DMRT1/EPB41L5/ROS1/NOTCH4/TMC1/STC1/HEG1/BMP5/S1PR3/WNT5B/MAGI2/PECAM1
GO:0002831	regulation of response to biotic stimulus	128	0.802127836309452	1.04784873855379	0.015984015984016	0.0493495575462789	tags=17%, list=19%, signal=14%	LILRB1/LY86/AIM2/HAVCR2/LACRT/CD180/IL2RA/NLRP10/DEFB114/CX3CL1/HRG/LILRA2/SPINK5/MIR181B1/MIR181B2/MMP12/CRTAM/IL23R/USP17L2/GRN/APOBEC3G/IL12B
GO:0009206	purine ribonucleoside triphosphate biosynthetic process	138	0.799649475756927	1.04576671792008	0.015984015984016	0.0493495575462789	tags=7%, list=6%, signal=6%	CBFA2T3/NUP43/PGK2/TREM2/TREX1/GCK/IFNG/HDAC4/APP
GO:0016571	histone methylation	122	0.804745266537599	1.05064398183459	0.015984015984016	0.0493495575462789	tags=6%, list=14%, signal=5%	PRDM16/MECOM/DMRTC2/NR1H4/SMYD1/KDM1A/IWS1
GO:0019083	viral transcription	167	0.794589582325431	1.04151871775993	0.015984015984016	0.0493495575462789	tags=6%, list=20%, signal=5%	NUP43/RPS3/CCL4/GTF2F2/CCL3/HMGA2/HPN/NELFB/NELFE/RPS28
GO:0042866	pyruvate biosynthetic process	112	0.807263231285696	1.05295806571812	0.015984015984016	0.0493495575462789	tags=12%, list=19%, signal=9%	CBFA2T3/NUP43/PGK2/TREX1/GCK/IFNG/HDAC4/APP/PGM1/AGXT/GPD1/SLC4A1/HK3
GO:0051020	GTPase binding	487	0.773285678829185	1.02270638751095	0.015984015984016	0.0493495575462789	tags=8%, list=18%, signal=7%	RASGEF1C/PLEKHG4B/PTGIR/EXOC4/TBC1D22A/EGF/RGPD3/TAGAP/IPO7/MOBP/DOCK2/EPS8L3/RIN3/FNBP1L/ADCYAP1R1/RTKN/ANXA2P2/TRAPPC3L/CYTH3/KALRN/RGPD1/CHML/CAV1/DAAM1/TBC1D10C/USP6/PREX2/MYO5B/TIAM2/FGD3/NCF2/TBC1D26/LCP1/FMNL3/PEX5L/IPO5/ADPRH/RGPD4/RGPD8/CYTH4
GO:0002237	response to molecule of bacterial origin	325	0.77874996547092	1.02777312403963	0.016983016983017	0.0514039531896675	tags=28%, list=20%, signal=23%	DEFA5/TNIP3/PTGIR/PPBP/PDCD1LG2/LILRB1/UGT1A1/DEFA4/IDO1/PF4/NR1H4/SPARC/IRGM/CTSG/DCN/LILRB2/CYP27B1/DEFA1B/LY86/CD86/BDKRB1/TH/TREM2/REN/ACP5/CLDN1/DEFA6/HAVCR2/LACRT/IL6/CPS1/CARD17/NOTCH1/CXCL13/AICDA/PLCG2/S100A8/IL10/CCR7/SELP/CD180/PALM3/MEF2C/DEFB114/CX3CL1/VCAM1/CCL3/LILRA2/KLRK1/CARD9/AKT1/CASP1/NLRP7/IL24/MIR142/CXCL10/PTGER4/STAP1/DEFA3/SELE/OPRM1/C4B/LCN2/PTPN22/CX3CR1/CYP1A2/IRF5/PF…
GO:0002286	T cell activation involved in immune response	100	0.806242646721721	1.05061630171334	0.016983016983017	0.0514039531896675	tags=30%, list=15%, signal=25%	CD1C/LY9/LILRB1/CLEC4E/IFNA8/SPN/CLEC4D/IFNA14/IFNA2/IFNE/CD86/IFNA7/HAVCR2/IFNA13/IL6/IFNG/APBB1IP/HLA-DMB/IFNB1/RORA/PTGER4/IFNA17/IFNW1/SLAMF6/IFNA1/IFNA6/IFNA16/LCP1/IFNA5/IL23R
GO:0006766	vitamin metabolic process	127	0.802659364576718	1.04840174132356	0.016983016983017	0.0514039531896675	tags=10%, list=18%, signal=8%	TCN1/KYNU/VNN2/PRSS1/CYP27B1/ACP5/IFNG/CYP4F2/RPE65/FGF23/CUBN/BCO1/RLBP1
GO:0008630	intrinsic apoptotic signaling pathway in response to DNA damage	101	0.80843368401841	1.0535225099384	0.016983016983017	0.0514039531896675	tags=9%, list=13%, signal=8%	TP63/IFI16/RPS3/CASP14/ZNF385A/CIDEB/DDIAS/HIC1/KDM1A
GO:0015698	inorganic anion transport	157	0.796693983831753	1.04338546646293	0.016983016983017	0.0514039531896675	tags=25%, list=18%, signal=20%	ANO1/SLC12A7/SLC4A10/CLIC6/TG/GABRA6/SLC26A3/CLDN17/SLC1A3/AQP6/LRRC18/CLDN4/GABRP/SLC4A9/CLCA1/ANO2/CCT8L2/GABRG3/GABRA5/BEST2/BSND/SLC26A4/PRKG2/SLC34A1/GABRG1/LRRC8E/FGF23/SLC26A9/CFTR/ROS1/FXYD1/SLC22A8/SLC13A4/GRM5/SLC13A1/CLCN1/TTYH2/SLC22A6/SLC4A1
GO:0019902	phosphatase binding	179	0.790820193444504	1.03732351642898	0.016983016983017	0.0514039531896675	tags=9%, list=15%, signal=8%	PHACTR3/FLT4/LILRB1/EGFR/CLEC12B/LILRB2/FCRL3/KCNQ1/CD33/CD22/AKT1/PPP6R3/MYOZ2/REG1A/ROS1/MFHAS1/BOD1L2
GO:0030246	carbohydrate binding	257	0.783739466501591	1.03216257894708	0.016983016983017	0.0514039531896675	tags=32%, list=19%, signal=26%	REG3A/CLEC1A/CD93/GALNT9/CLEC12A/SIGLEC6/CLEC9A/COL20A1/SIGLEC7/CLEC5A/CLEC4E/CLEC12B/CLEC2A/CLEC4D/KLRD1/CLEC7A/HLA-DRA/REG3G/CD207/LMAN1L/SIGLEC5/APCS/COLEC11/KRT1/CD209/CLEC2B/SIGLEC14/CLECL1/CD248/GCK/REG1B/TINAG/FCN1/SBSPON/ITLN2/CNTN2/CD69/ADGRL3/OLR1/MBL2/SELP/CD33/PRG2/CD22/CLEC1B/FCER2/GNPNAT1/ZG16B/SIGLEC9/ITLN1/KLRK1/COLEC12/CLEC4G/CD72/GALNT8/CLEC6A/LGALS12/SELE/CLEC4C/FREM1/ALKBH3/C4…
GO:0031225	anchored component of membrane	159	0.796586344353778	1.0434947793377	0.016983016983017	0.0514039531896675	tags=19%, list=12%, signal=17%	SPAM1/CD48/PKHD1/OPCML/NTM/VNN2/TECTB/GPC5/CNTN6/MMP17/RHBG/ENPP6/LY6E/CNTN4/CDH13/CPO/ALPP/ALPI/MDGA2/CNTN2/CD52/PRND/FCGR3B/PRSS8/GFRA4/LY6D/ITLN1/TEX101/PRSS21/UMOD/ART1
GO:0055076	transition metal ion homeostasis	118	0.804218543332899	1.04960582536999	0.016983016983017	0.0514039531896675	tags=13%, list=18%, signal=10%	FTMT/BDH2/SLC30A8/TTC7A/S100A9/FXN/RHAG/APP/S100A8/PRND/EPB42/LCN2/ATP7B/TMC8/TF
GO:0070482	response to oxygen levels	367	0.77471018487692	1.02305051518293	0.016983016983017	0.0514039531896675	tags=10%, list=18%, signal=8%	CBFA2T3/TERT/ADIPOQ/FABP1/PSMB11/TH/MB/RGCC/KCNMB1/CHRNA4/PDGFRB/NOTCH1/COL1A1/PSME4/CLCA1/MMP14/CAV1/PTN/BMP7/VCAM1/AKT1/CHRNA7/RORA/COX4I2/TM9SF4/LEP/MIR126/REG1A/MIR214/EDNRA/MIR146A/LTA/PSMD12/STC1/MPL/KCND2/BNIP3L
GO:1901292	nucleoside phosphate catabolic process	177	0.792302477391319	1.03921364165199	0.016983016983017	0.0514039531896675	tags=7%, list=15%, signal=6%	CBFA2T3/NUP43/PGK2/XDH/TREX1/GCK/IFNG/HDAC4/APP/PGM1/HDDC3/GPD1
GO:0002244	hematopoietic progenitor cell differentiation	162	0.794441402269531	1.04097374471797	0.017982017982018	0.0535668198234103	tags=11%, list=17%, signal=9%	PTPRC/SERPINB12/SSBP3/FLT3/PSMB11/SPI1/TREX1/OSM/PDGFRB/NOTCH1/PSME4/ARL11/KRT75/PDGFRA/PLEK/HOXB4/PSMD12/TCF12
GO:0009914	hormone transport	303	0.779274912306611	1.02782356763596	0.017982017982018	0.0535668198234103	tags=13%, list=17%, signal=11%	ANO1/NPFF/EGFR/NR1H4/SLC30A8/G6PC2/GIP/ADIPOQ/GHRHR/SIDT2/REN/VIP/NR0B2/OSM/HNF1A/GCK/IL6/IFNG/ANXA5/VAMP8/HNF4A/CHD7/BLK/KALRN/C1QTNF3/NEUROD1/SSTR5/FFAR1/NPVF/HCAR2/SLC2A2/FGF23/LEP/CFTR/GPLD1/FOXA2/EXOC3L1/SLC22A9/TAC1
GO:0016054	organic acid catabolic process	264	0.782235077613505	1.03039807106945	0.017982017982018	0.0535668198234103	tags=11%, list=20%, signal=9%	SLC25A21/KYNU/BDH2/SARDH/IDO1/ADTRP/AMT/ADIPOQ/FABP1/DAO/ACOXL/CYP4F2/IDO2/HAO2/ACADVL/AKT1/AGXT/AKR1D1/LEP/UROC1/HYAL1/AGXT2/SULT2A1/HIBCH/ACAD8/CHP1/HPD/GOT2/GLYATL2
GO:0032943	mononuclear cell proliferation	254	0.783077651922708	1.03117789302227	0.017982017982018	0.0535668198234103	tags=26%, list=15%, signal=22%	IL21/SPTA1/PRKCQ/TNFRSF21/GPNMB/PTPRC/TNFSF14/PDCD1LG2/LILRB1/IDO1/CORO1A/IFNA8/SPN/FLT3/IFNA14/IFNA2/LILRB2/FCRL3/IFNE/CD86/RPS3/CD209/IFNA7/CLECL1/HAVCR2/IFNA13/DOCK2/RIPK3/IL6/CCDC88B/TNFRSF4/IL10/AZI2/HLA-DPB1/CD180/INPP5D/IL2RA/CD22/MNDA/MEF2C/CD28/PIK3CG/IL5/MS4A1/VCAM1/CD3E/ZAP70/HLA-DMB/CLEC4G/XCL1/ZP4/IFNB1/IFNA17/IFNW1/CCR2/IFNA1/LEP/MZB1/IFNA6/PTPN22/IFNA16/HLA-DPA1/IGF2/IFNA5/IL23R
GO:0034284	response to monosaccharide	196	0.788698283602869	1.03575817982197	0.017982017982018	0.0535668198234103	tags=11%, list=15%, signal=9%	ANO1/NR1H4/SLC30A8/SPARC/GIP/ADIPOQ/GHRHR/SIDT2/TH/NR0B2/CMA1/GCK/HNF4A/FGF21/NEUROD1/CYP7A1/LEP/CFTR/GPLD1/MIR146A/FOXA2
GO:0036230	granulocyte activation	480	0.772245036127849	1.02117071240231	0.017982017982018	0.0535668198234103	tags=17%, list=16%, signal=14%	TCN1/LRRC7/LAIR1/CD93/SERPINB10/ABCA13/CLEC12A/PTPRC/PPBP/SERPINB3/CLEC5A/DEFA4/BIN2/MS4A3/SERPINB12/CLEC4D/RNASE2/CR1/S100A9/FCAR/CTSG/NFAM1/LILRB2/DEFA1B/SIGLEC5/GPR84/RNASE3/KRT1/CTSZ/ITGAX/ADGRE3/SIGLEC14/DOCK2/CEACAM3/MMP8/IL18RAP/FCN1/VAMP8/CRISP3/S100A8/OLR1/DNASE1L3/PRTN3/FCGR3B/FRK/CD33/PRG2/S100A12/MNDA/ATP8A1/AHSG/CRACR2A/TBC1D10C/SIGLEC9/CPNE1/CCL3/LILRA2/SIRPB1/ATP8B4/MCEMP1/OLFM4/CX…
GO:0046395	carboxylic acid catabolic process	264	0.782235077613505	1.03039807106945	0.017982017982018	0.0535668198234103	tags=11%, list=20%, signal=9%	SLC25A21/KYNU/BDH2/SARDH/IDO1/ADTRP/AMT/ADIPOQ/FABP1/DAO/ACOXL/CYP4F2/IDO2/HAO2/ACADVL/AKT1/AGXT/AKR1D1/LEP/UROC1/HYAL1/AGXT2/SULT2A1/HIBCH/ACAD8/CHP1/HPD/GOT2/GLYATL2
GO:0050817	coagulation	309	0.779072211311363	1.02772391442603	0.017982017982018	0.0535668198234103	tags=23%, list=20%, signal=19%	VWF/PRKCQ/SEMG1/PF4/PLG/IFNA8/ADTRP/SERPINB2/CD9/A2M/IFNA14/IFNA2/PIK3R6/LCP2/KRT1/PIK3R5/IFNA7/ZFPM2/GNA15/IFNA13/IL6/ANXA5/CYP4F2/COL1A1/PLCG2/HNF4A/PRTN3/SERPING1/ANXA2P2/HS3ST5/PRKCH/SELP/SERPINA5/SEMG2/CAV1/CLEC1B/HBG2/PIK3CG/HRG/PDPN/HSPB1/HBE1/ENTPD1/GP9/KNG1/F11/PRKCB/MYL9/PDGFRA/IFNB1/IFNA17/KDM1A/IFNA1/PLEK/F13B/IFNA6/P2RX1/IFNA16/PF4V1/FOXA2/IFNA5/PRKACB/COL1A2/MPL/AXL/SERPINE2/SLC4A1/…
GO:1903364	positive regulation of cellular protein catabolic process	124	0.801952409718846	1.04717827898303	0.017982017982018	0.0535668198234103	tags=8%, list=10%, signal=7%	CBFA2T3/CSNK1A1L/PYHIN1/TREM2/EGF/ECSCR/CAV1/PIAS1/NKD2/AKT1
GO:0005759	mitochondrial matrix	429	0.772272796298239	1.02065696305896	0.018981018981019	0.0556623307488359	tags=7%, list=21%, signal=5%	FTMT/SARDH/AMT/TERT/FXN/RPS3/CPS1/PDHA2/PDHX/C12orf65/MRPL42/ACSM5/ACADVL/THEM5/AGXT/PPTC7/AGXT2/GLYAT/ACSM2A/HIBCH/ME2/UQCC2/MRPS22/MRPL11/ACAD8/SARS2/GOT2/CASQ1/MRPL40
GO:0007626	locomotory behavior	191	0.788356725392559	1.0349706655774	0.018981018981019	0.0556623307488359	tags=17%, list=20%, signal=14%	SLC4A10/APBA2/IDO1/SCN1A/GIP/FXN/TH/ALDH1A3/CHRNA4/MC3R/ZNF385A/CHL1/CNTN2/APP/ADGRL3/CHD7/KALRN/PREX2/OTOG/AVP/NPY1R/OPRM1/CHRNB4/DBH/FOXA2/GRM5/DMRT3/NCOA2/KCND2/GPR52/ATP1A2/CXCL12/FZD4
GO:0009314	response to radiation	413	0.773195825330868	1.02161318004429	0.018981018981019	0.0556623307488359	tags=13%, list=19%, signal=11%	AURKB/NETO1/SERPINB13/SLC4A10/PTPRC/IFI16/GRK1/SLC1A2/EGFR/GNAT1/TH/RP1/TREX1/CCL7/CCL11/SLC1A3/RCVRN/APP/KRT14/IVL/ATP8A2/PTN/PIAS1/ADAM2/PDE6C/TRPM1/VCAM1/CERS1/HMGA2/ADIRF/RPE65/AKT1/GRIN2A/RHO/CXCL10/REV1/OPRM1/SYNGAP1/KDM1A/GNGT2/DBH/SAG/HYAL1/RAG1/NPS/ELANE/CNGB1/TYR/TMEM109/AIPL1/GPR52/TP53I13/IL12B/ATP1A2/CXCL12
GO:0009615	response to virus	298	0.779389906678871	1.0278180262106	0.018981018981019	0.0556623307488359	tags=22%, list=19%, signal=18%	IFITM1/PRF1/PTPRC/IFI16/NLRP9/LILRB1/IFNA8/CCL8/RNASE2/IRGM/DMBT1/ADARB1/IFNA14/IFNA2/CD207/DEFA1B/IFNE/TREX1/AIM2/CCL11/IFNA7/CCL4/IFNA13/IFI27/MIR30C2/IL6/IFNG/AICDA/APOBEC3H/RNASE6/IL2RA/HSPB1/HMGA2/CARD9/XCL1/MMP12/CXCL10/IFNB1/IFNA17/IFNW1/DEFA3/IFNA1/LCN2/IFNA6/IFNA16/TRIM22/IRF5/HYAL1/MIR146A/IFI44/SLFN13/IFNA5/IL23R/IFITM2/BPIFA1/CXCL9/BNIP3L/USP17L2/APOBEC3G/IL12B/DUOX2/IFI44L/APOB/CXCL1…
GO:0031252	cell leading edge	382	0.773120897899089	1.02120741687243	0.018981018981019	0.0556623307488359	tags=13%, list=19%, signal=10%	SLC1A2/CORO1A/ITGB4/CTNNA3/GABRA6/STX2/SNX9/CLRN1/RPS3/EPS8L3/ANTXR1/PIP5K1C/MYO1G/APP/ADGRV1/APBB2/SORBS2/CYTH3/GABRG3/GABRA5/FRMD4B/PSTPIP1/PDPN/APBB1IP/SHTN1/TIAM2/ITGA8/MTSS1/PLA2G4F/INPP5J/AAK1/FGD3/MEFV/OPRM1/GABRG1/PLEK/CTNNA1/EPB41L5/REG1A/LCP1/IGF2BP1/WASL/LAMP5/PTPRO/CSPG4/ABI3/DUOX2/USH2A
GO:0046488	phosphatidylinositol metabolic process	161	0.79542738798577	1.04215937765894	0.018981018981019	0.0556623307488359	tags=17%, list=19%, signal=14%	TTC7A/SOCS6/PIK3R6/PIK3R5/AGAP2/PIP5K1C/PDGFRB/SYNJ2/PLCG2/PLA2G4A/INPP5D/PIK3CG/PLA2G4F/INPP5J/PIPSL/PLA2G4E/SLA2/PLEK/PLA2G10/PLA2G5/GPLD1/FPR2/SACM1L/TPTE2/PITPNM2/PLCD4/MTMR7/RAB4A
GO:0046660	female sex differentiation	112	0.806007863872927	1.05132062059306	0.018981018981019	0.0556623307488359	tags=13%, list=14%, signal=12%	TP63/UMODL1/SLIT3/ZFPM2/SPO11/SLIT2/ADCYAP1R1/CCDC182/CHD7/MMP14/PDGFRA/CTNNA1/LEP/FSHR/BMPR1B
GO:0099699	integral component of synaptic membrane	145	0.796244439348382	1.04190591194464	0.018981018981019	0.0556623307488359	tags=17%, list=18%, signal=14%	NETO1/SLC1A2/GRID2/LRFN1/CHRM3/LRRC4C/DCC/EPHB2/CHRNA4/HTR5A/CHRNA1/GABRG3/GABRA5/CADM3/SLC1A6/GRIN2A/CDH9/SCN10A/OPRM1/CACNG3/P2RX1/LRFN5/KCND2/PTPRO
GO:1901796	regulation of signal transduction by p53 class mediator	170	0.793409472552546	1.04019428264506	0.018981018981019	0.0556623307488359	tags=6%, list=13%, signal=5%	AURKB/ANKRD2/TP63/PYHIN1/SSRP1/ZNF385A/AKT1/BDKRB2/HIC1/KDM1A
GO:0002223	stimulatory C-type lectin receptor signaling pathway	108	0.806198539223061	1.05132136455104	0.01998001998002	0.0573031029883822	tags=18%, list=17%, signal=15%	CLEC4E/CLEC4D/MUC7/PSMB11/MUC5B/CD209/PSME4/PLCG2/MUC16/MUC6/KLRK1/CARD9/MUC2/CLEC6A/CLEC4C/PRKACB/KLRC4-KLRK1/MUC13/PSMD12
GO:0009166	nucleotide catabolic process	171	0.792338630128584	1.03881820870141	0.01998001998002	0.0573031029883822	tags=7%, list=15%, signal=6%	CBFA2T3/NUP43/PGK2/XDH/TREX1/GCK/IFNG/HDAC4/APP/PGM1/HDDC3/GPD1
GO:0009416	response to light stimulus	288	0.780006808544163	1.02833093043799	0.01998001998002	0.0573031029883822	tags=15%, list=19%, signal=12%	AURKB/NETO1/SERPINB13/SLC4A10/GRK1/SLC1A2/EGFR/GNAT1/TH/RP1/TREX1/SLC1A3/RCVRN/APP/IVL/ATP8A2/PTN/PIAS1/ADAM2/PDE6C/TRPM1/CERS1/RPE65/AKT1/GRIN2A/RHO/REV1/SYNGAP1/KDM1A/GNGT2/DBH/SAG/HYAL1/RAG1/NPS/ELANE/CNGB1/TYR/AIPL1/GPR52/TP53I13/IL12B/ATP1A2
GO:0009743	response to carbohydrate	219	0.786063563039214	1.03366102040585	0.01998001998002	0.0573031029883822	tags=11%, list=15%, signal=10%	ANO1/NR1H4/SLC30A8/SPARC/CLEC7A/GIP/ADIPOQ/GHRHR/SIDT2/TH/NR0B2/CMA1/GCK/HNF4A/FGF21/NEUROD1/CYP7A1/CALCRL/COLEC12/PRKCB/LEP/CFTR/GPLD1/MIR146A/FOXA2
GO:0021782	glial cell development	112	0.805054654553719	1.05007729697558	0.01998001998002	0.0573031029883822	tags=17%, list=15%, signal=14%	EGFR/CD9/TREM2/LAMC3/IL6/IFNG/CNTN2/APP/S100A8/MIR181C/SH3TC2/C1QA/AKT1/MIR181B1/MIR181B2/MIR142/HDAC10/ROR2/FPR2
GO:0035690	cellular response to drug	339	0.776247264868332	1.02468206057364	0.01998001998002	0.0573031029883822	tags=14%, list=15%, signal=12%	UGT1A1/EGFR/ADIPOQ/CASQ2/CHRM3/FABP1/FXN/TH/SPI1/RPS3/TREX1/REN/AIM2/CCL7/HGF/SLAMF8/KCNQ1/GNA15/RIPK3/IL6/KCNMB1/IL18RAP/CHRNA4/SLIT2/CD69/IL10/MEF2C/FGF21/CERS1/HMGA2/ADIRF/DDI1/DEFB104A/CHRNA7/OPRM1/MAP4K1/CTNNA1/LCN2/CFTR/DDI2/PTPN22/DEFB104B/METTL21C/DDC/DCPS/GPLD1/NOD2
GO:0044448	cell cortex part	160	0.793801675562705	1.03990346844865	0.01998001998002	0.0573031029883822	tags=14%, list=16%, signal=12%	SPTA1/UNC13C/CAPZA3/EXOC4/EXOC3L2/DCDC2C/CORO1A/FABP1/SNX9/CTSZ/CALD1/MOBP/GYPC/RTKN/DCDC2/MYO5B/TPM4/EPB42/GMFG/SELE/SAPCD2/WASL/EXOC3L1
GO:0045665	negative regulation of neuron differentiation	209	0.78624474624509	1.03345271880765	0.01998001998002	0.0573031029883822	tags=9%, list=13%, signal=8%	CBFA2T2/OSTN/CTSZ/CNTN4/DCC/EPHB2/SLIT2/NOTCH1/CNTN2/APP/SEMA3C/BMP7/SEMA6B/INPP5J/SYNGAP1/SEMA5A/ASAP1/KREMEN1
GO:0046890	regulation of lipid biosynthetic process	187	0.789830945933928	1.03665761667756	0.01998001998002	0.0573031029883822	tags=14%, list=20%, signal=12%	MALRD1/NR1H4/GIP/ADIPOQ/CYP27B1/TREX1/MIR30C2/AGAP2/IFNG/SERPINA12/MIR182/CYP7A1/ACADVL/AKT1/AVP/MIR204/MIR548P/LEP/C3/GPLD1/FPR2/APOA5/CGA/BMP5/MIR96/APOB/MIR183
GO:0052547	regulation of peptidase activity	415	0.772036602755064	1.02009811998254	0.01998001998002	0.0573031029883822	tags=25%, list=20%, signal=20%	SERPINB7/SERPINB13/WFDC6/SERPINB10/SERPINB11/TP63/IFI16/SERPINB3/TNFSF14/SEMG1/LPA/ITIH2/SERPINB12/A2ML1/SERPINB2/FETUB/XDH/CR1/CARD18/S100A9/SERPINB5/CLEC7A/UMODL1/FABP1/A2M/CST5/PZP/WFIKKN2/RPS3/WFDC8/AIM2/SMR3A/HGF/ITIH5/SPINT3/ANTXR1/TIMP3/SPP2/NLRP12/CST9/CARD17/CIDEB/CSTL1/APP/PSME4/CST9L/S100A8/SERPINA12/SERPING1/PI15/SPINK13/SERPINA5/SEMG2/CAV1/AHSG/BIRC7/HRG/CD27/SPINT4/HMSD/KNG1/SPINK5/…
GO:0072329	monocarboxylic acid catabolic process	129	0.79903908823655	1.04408725337826	0.01998001998002	0.0573031029883822	tags=12%, list=18%, signal=10%	BDH2/ADTRP/ADIPOQ/FABP1/ACOXL/CYP4F2/HAO2/ACADVL/AKT1/AGXT/AKR1D1/LEP/AGXT2/SULT2A1/HIBCH
GO:0090132	epithelium migration	323	0.777240764232505	1.02574462490423	0.01998001998002	0.0573031029883822	tags=20%, list=20%, signal=16%	SMOC2/APELA/WNT7A/FLT4/KRT2/CCBE1/ADTRP/SPARC/RAB25/EPPK1/DCN/KRT16/MAPRE2/MIR206/FGFBP1/CCR6/CDH13/PTP4A3/RGCC/IFNG/SLIT2/NOTCH1/CXCL13/MIR143/ANGPT1/MIR30A/ADGRB1/MMRN2/GREM1/PTN/MEF2C/GRHL2/HRG/HSPB1/MIR31/AKT1/FAT2/MIR27A/MIR497/MIR204/MEOX2/LTB4R2/SEMA5A/MIR133B/EPB41L5/MIR126/MIR27B/HYAL1/GPLD1/MIR146A/MIR329-1/MIR101-2/CLEC14A/TAC1/STC1/MIR199A2/MIR15B/MIR15A/GRN/MIR23A/BMP10/IL4/MIR16-2/M…
GO:1903046	meiotic cell cycle process	171	0.792722540295996	1.03932154509983	0.01998001998002	0.0573031029883822	tags=6%, list=14%, signal=5%	ASZ1/DMRTC2/BRDT/DDX4/TEX15/TDRD9/SPO11/DMRT1/NANOS2/MEIKIN
GO:0002283	neutrophil activation involved in immune response	466	0.771906322283007	1.02050935813464	0.020979020979021	0.0591671223950758	tags=17%, list=16%, signal=14%	TCN1/LRRC7/LAIR1/CD93/SERPINB10/ABCA13/CLEC12A/PTPRC/PPBP/SERPINB3/CLEC5A/DEFA4/BIN2/MS4A3/SERPINB12/CLEC4D/RNASE2/CR1/S100A9/FCAR/CTSG/NFAM1/LILRB2/DEFA1B/SIGLEC5/GPR84/RNASE3/KRT1/CTSZ/ITGAX/ADGRE3/SIGLEC14/DOCK2/CEACAM3/MMP8/FCN1/VAMP8/CRISP3/S100A8/OLR1/DNASE1L3/PRTN3/FCGR3B/FRK/CD33/PRG2/S100A12/MNDA/ATP8A1/AHSG/CRACR2A/TBC1D10C/SIGLEC9/CPNE1/LILRA2/SIRPB1/ATP8B4/MCEMP1/OLFM4/CXCR2/TARM1/PGM…
GO:0005875	microtubule associated complex	144	0.796810157890789	1.04262814635981	0.020979020979021	0.0591671223950758	tags=9%, list=18%, signal=7%	AURKB/KIF18B/KIF2B/RP1/KIF4B/KIF12/KLC3/SHTN1/MEFV/KIF26A/NME8/CENPE/KIF25
GO:0006403	RNA localization	210	0.786707763656603	1.03413339676413	0.020979020979021	0.0591671223950758	tags=6%, list=18%, signal=5%	IGF2BP3/NUP43/SIDT2/QKI/ZNF385A/A1CF/RFTN2/RBFOX1/DDX25/IWS1/IGF2BP1/IGF2BP2/EIF5AL1
GO:0007596	blood coagulation	305	0.777961173861496	1.02615983011605	0.020979020979021	0.0591671223950758	tags=23%, list=21%, signal=18%	VWF/PRKCQ/PF4/PLG/IFNA8/ADTRP/SERPINB2/CD9/A2M/IFNA14/IFNA2/PIK3R6/LCP2/KRT1/PIK3R5/IFNA7/ZFPM2/GNA15/IFNA13/IL6/ANXA5/CYP4F2/COL1A1/PLCG2/HNF4A/PRTN3/SERPING1/ANXA2P2/PRKCH/SELP/SERPINA5/CAV1/CLEC1B/HBG2/PIK3CG/HRG/PDPN/HSPB1/HBE1/ENTPD1/GP9/KNG1/F11/PRKCB/MYL9/PDGFRA/IFNB1/IFNA17/KDM1A/IFNA1/PLEK/F13B/IFNA6/P2RX1/IFNA16/PF4V1/FOXA2/IFNA5/PRKACB/COL1A2/MPL/AXL/SERPINE2/SLC4A1/PEAR1/IFNA21/HBD/CD…
GO:0007599	hemostasis	309	0.778708267429766	1.02724381280619	0.020979020979021	0.0591671223950758	tags=23%, list=20%, signal=18%	VWF/PRKCQ/PF4/PLG/IFNA8/FLI1/ADTRP/SERPINB2/CD9/A2M/IFNA14/IFNA2/PIK3R6/LCP2/KRT1/PIK3R5/IFNA7/ZFPM2/GNA15/IFNA13/IL6/ZNF385A/ANXA5/CYP4F2/COL1A1/PLCG2/HNF4A/PRTN3/SERPING1/ANXA2P2/PRKCH/SELP/SERPINA5/CAV1/CLEC1B/HBG2/PIK3CG/HRG/PDPN/HSPB1/HBE1/ENTPD1/GP9/KNG1/F11/PRKCB/MYL9/PDGFRA/IFNB1/IFNA17/KDM1A/IFNA1/PLEK/F13B/IFNA6/P2RX1/IFNA16/PF4V1/FOXA2/IFNA5/PRKACB/COL1A2/MPL/AXL/SERPINE2/SLC4A1/PEAR1/…
GO:0017156	calcium ion regulated exocytosis	144	0.796394172699622	1.04208382866446	0.020979020979021	0.0591671223950758	tags=11%, list=14%, signal=10%	WNT7A/UNC13C/APBA2/STX2/TRPV6/CAMK2A/PIP5K1C/CHRNA4/NOTCH1/PPFIA2/PRKCB/GIT1/ZP4/CPLX4/P2RX1/STX19
GO:0019932	second-messenger-mediated signaling	415	0.771851410546448	1.01985342404044	0.020979020979021	0.0591671223950758	tags=21%, list=18%, signal=18%	NFATC1/PTGIR/PTPRC/OR5T1/EGFR/PF4/ADGRL4/FHL2/IRGM/GIP/TMEM100/CASQ2/S1PR4/GHRHR/MYOZ1/TREM2/VIP/CCL4/CCR6/ADGRE3/CDH13/RXFP2/LACRT/C10orf71/MC3R/RXFP1/NDUFS4/HTR5A/ADCYAP1R1/GPR65/HDAC4/PLCG2/SCTR/ADGRL3/CCR7/TRDN/ADGRB1/SELP/DEFB1/CD22/OR56A1/ADGRE1/VCAM1/NEUROD1/CCL3/CD3E/ZAP70/MC2R/CALCRL/GRIN2B/CXCR2/GPR62/GRIN2A/CALML3/CXCL10/PTH/GPHB5/PTGER4/CCR2/SELE/OPRM1/SLA2/ADGRD1/PLEK/MC5R/FSHR/EDN2/…
GO:0031902	late endosome membrane	120	0.802347023912632	1.04739149702468	0.020979020979021	0.0591671223950758	tags=9%, list=16%, signal=8%	HLA-DRA/CD300LG/CHMP4B/SLC9A9/VAMP8/ADAM30/HLA-DMB/HLA-DMA/MVB12B/RNF13/LAMP5
GO:0045787	positive regulation of cell cycle	365	0.774324229195276	1.02252575371434	0.020979020979021	0.0591671223950758	tags=8%, list=16%, signal=7%	SMOC2/AURKB/OR1A2/EGFR/CDC14C/TERT/EGF/RGCC/PDGFRB/ZNF385A/APP/IL10/MIR30A/MIR515-2/CD28/SRPK2/MIR372/HMGA2/SSTR5/AKT1/DMRT1/MIR520A/MIR214/HYAL1/IGF2/MIR515-1/ZNF16/EVI2B
GO:0046879	hormone secretion	295	0.77879286284911	1.02698711537256	0.020979020979021	0.0591671223950758	tags=13%, list=17%, signal=11%	ANO1/NPFF/EGFR/NR1H4/SLC30A8/G6PC2/GIP/ADIPOQ/GHRHR/SIDT2/REN/VIP/NR0B2/OSM/HNF1A/GCK/IL6/IFNG/ANXA5/VAMP8/HNF4A/CHD7/BLK/KALRN/C1QTNF3/NEUROD1/SSTR5/FFAR1/NPVF/HCAR2/SLC2A2/FGF23/LEP/CFTR/GPLD1/FOXA2/EXOC3L1/TAC1
GO:0006066	alcohol metabolic process	345	0.77564820846701	1.02393613082125	0.021978021978022	0.0604752390466676	tags=17%, list=20%, signal=14%	GK2/POU1F1/NR1H4/PLCZ1/DHRS9/CYP27B1/GPD2/PLCB2/CYP11B1/CYP11B2/NR0B2/CD244/ALDH1A3/MIR30C2/IFNG/SYNJ2/ADCYAP1R1/APP/PLCG2/SERPINA12/MIR182/INPP5D/ADH7/SCARF1/RPE65/CYP7A1/ACADVL/PLB1/INPP5J/PTH/SLC34A1/ADH1A/MIR548P/PLEK/SULT1B1/AKR1D1/LEP/MOXD2P/DBH/CFTR/CYP1A2/ADH6/HSD3B7/GPD1/ALDH1A1/PLCH1/APOA5/SULT2A1/CUBN/BCO1/PLCD4/APOBR/BMP5/MTMR7/MIR96/APOB/PLCL2/IL4/MIR183/AKR1C2
GO:0006282	regulation of DNA repair	104	0.806564265780007	1.05153658690304	0.021978021978022	0.0604752390466676	tags=7%, list=13%, signal=6%	EYA2/EGFR/TEX15/RPS3/HMGA2/KDM1A/HDAC10
GO:0010906	regulation of glucose metabolic process	104	0.80713398162905	1.05227933870203	0.021978021978022	0.0604752390466676	tags=12%, list=17%, signal=10%	KAT2B/ADIPOQ/GCK/SERPINA12/C1QTNF3/AKT1/PTH/RORA/LEP/GPLD1/IGF2/FOXA2/NCOA2
GO:0019058	viral life cycle	307	0.778066613131923	1.02625706788269	0.021978021978022	0.0604752390466676	tags=13%, list=14%, signal=12%	IFITM1/NUP43/IFI16/SERPINB3/CLEC5A/EGFR/CCL8/CR1/ADARB1/IFNA2/CD86/LRRC15/APCS/CLDN1/CD209/FKBP6/IFI27/MIR30C2/FCN1/CHMP4B/NOTCH1/SLAMF1/AICDA/VAMP8/TNFRSF4/APOBEC3H/PCSK5/ANXA2P2/HS3ST5/GPR15/CAV1/PABPC1/CD28/SRPK2/HMGA2/CLEC4G/KPNA2/IFNB1/CLDN9/MVB12B/HYAL1
GO:0019218	regulation of steroid metabolic process	122	0.800534163546088	1.04514613027971	0.021978021978022	0.0604752390466676	tags=18%, list=20%, signal=15%	MALRD1/UGT1A1/NR1H4/CYP27B1/MIR30C2/IFNG/SERPINA12/MIR182/CYP7A1/ACADVL/MIR27A/RORA/MIR548P/LEP/UGT1A8/MIR27B/APOA5/CGA/BMP5/MIR96/APOB/MIR183
GO:0022838	substrate-specific channel activity	407	0.772422474694082	1.0205577412364	0.021978021978022	0.0604752390466676	tags=19%, list=19%, signal=15%	ANO1/PIEZO2/CLIC6/SCN11A/RASA3/SCN1A/GABRA6/GRID2/TRPM3/KCNQ2/KCNU1/KCNG1/TRPV6/KCNK18/OTOP1/CLDN17/AQP7/KCNQ1/KCNJ15/PKD2L1/NOX5/KCNMB1/CHRNA4/AQP6/LRRC18/CLDN4/GABRP/CHRNA1/TRPM8/CLCA1/SLC14A2/SCN7A/AQP9/ANXA2P2/ANO2/CCT8L2/GABRG3/KCNT1/GABRA5/BEST2/TRPM1/CHRFAM7A/BSND/CALHM1/GRIN2B/GRIN2A/TRPV5/SCN10A/LRRC55/CHRNA7/TRPM6/HPN/OPRM1/CACNG3/GABRG1/LRRC8E/FXYD4/ASIC5/KCNA10/SLC26A9/CHRNB4/P2RX1/CF…
GO:0032102	negative regulation of response to external stimulus	340	0.775842721816876	1.02415228857616	0.021978021978022	0.0604752390466676	tags=25%, list=20%, signal=20%	NPY5R/MIR141/NPFF/PTPRC/PLG/NR1H4/ADTRP/SERPINB2/EPPK1/GRID2/CD9/ADIPOQ/MYOZ1/APCS/KRT1/ACP5/HGF/SLAMF8/C5AR2/HAVCR2/MIR30C2/LACRT/SLIT2/NLRP12/NOTCH1/CXCL13/PYDC2/ANXA5/IL10/SERPING1/MIR181C/SEMA3C/ANXA2P2/IL2RA/GREM1/DEFB114/CX3CL1/SEMA6B/HRG/C1QTNF3/LILRA2/KNG1/KLRK1/SPINK5/MIR31/CALCRL/F11/NLRP7/MIR181B1/MIR181B2/MIR204/PDGFRA/MIR181A2/MEFV/RORA/PTGER4/STAP1/SEMA5A/KREMEN1/LEP/MIR126/MFHAS1/F…
GO:0032496	response to lipopolysaccharide	315	0.778146447082353	1.026735790968	0.021978021978022	0.0604752390466676	tags=28%, list=20%, signal=22%	DEFA5/TNIP3/PTGIR/PPBP/PDCD1LG2/LILRB1/UGT1A1/DEFA4/IDO1/PF4/NR1H4/SPARC/IRGM/CTSG/DCN/LILRB2/CYP27B1/DEFA1B/LY86/CD86/BDKRB1/TH/TREM2/REN/ACP5/CLDN1/DEFA6/HAVCR2/LACRT/IL6/CPS1/CARD17/NOTCH1/CXCL13/AICDA/PLCG2/S100A8/IL10/CCR7/SELP/CD180/PALM3/MEF2C/DEFB114/CX3CL1/VCAM1/CCL3/LILRA2/KLRK1/AKT1/CASP1/NLRP7/IL24/MIR142/CXCL10/PTGER4/STAP1/DEFA3/SELE/OPRM1/LCN2/PTPN22/CX3CR1/CYP1A2/PF4V1/MIR146A/TIM…
GO:0044089	positive regulation of cellular component biogenesis	497	0.770341089082448	1.01893399164751	0.021978021978022	0.0604752390466676	tags=10%, list=17%, signal=9%	WNT7A/CORO1A/MYLK3/GRID2/CLEC7A/TCL1A/SNX9/CLRN1/RP1/RPS3/AIM2/THBS2/CLDN1/CCL11/JCHAIN/EPHB2/HNF1A/EPS8L3/RGCC/IFNG/FNBP1L/GPR65/CXCL13/HDAC4/ADGRL3/CCR7/COL16A1/ADGRB1/CAV1/BMP7/IL5/GBP5/CX3CL1/HRG/CCL26/TENM2/CCL21/CUX2/GMFG/PLEK/ASAP1/NAV3/EPB41L5/MIR431/LCP1/HYAL1/CBLN2/ACTR3C/WASL/RALA/TAC1/SYNDIG1
GO:0046651	lymphocyte proliferation	252	0.78309010078509	1.03116685867774	0.021978021978022	0.0604752390466676	tags=26%, list=15%, signal=22%	IL21/SPTA1/PRKCQ/TNFRSF21/GPNMB/PTPRC/TNFSF14/PDCD1LG2/LILRB1/IDO1/CORO1A/IFNA8/SPN/FLT3/IFNA14/IFNA2/LILRB2/FCRL3/IFNE/CD86/RPS3/CD209/IFNA7/CLECL1/HAVCR2/IFNA13/DOCK2/RIPK3/IL6/CCDC88B/TNFRSF4/IL10/AZI2/HLA-DPB1/CD180/INPP5D/IL2RA/CD22/MNDA/MEF2C/CD28/PIK3CG/IL5/MS4A1/VCAM1/CD3E/ZAP70/HLA-DMB/CLEC4G/XCL1/ZP4/IFNB1/IFNA17/IFNW1/CCR2/IFNA1/LEP/MZB1/IFNA6/PTPN22/IFNA16/HLA-DPA1/IGF2/IFNA5/IL23R
GO:0046717	acid secretion	121	0.802118687827508	1.04717692223143	0.021978021978022	0.0604752390466676	tags=17%, list=16%, signal=15%	NPY5R/SLC1A2/KCNQ1/SLC1A3/CYP4F2/AQP9/PLA2G4A/SLC9A4/PPFIA2/PPFIA4/PLA2G4F/SLC1A6/BDKRB2/AVP/SLC51B/AGXT/LEP/PLA2G10/PLA2G5/ABCB11/PLA2G2C
GO:0046887	positive regulation of hormone secretion	126	0.800361650345822	1.0451859403303	0.021978021978022	0.0604752390466676	tags=13%, list=15%, signal=12%	ANO1/EGFR/NR1H4/SLC30A8/GIP/GHRHR/VIP/NR0B2/GCK/VAMP8/BLK/C1QTNF3/FFAR1/HCAR2/LEP/CFTR/GPLD1
GO:0071706	tumor necrosis factor superfamily cytokine production	158	0.793976771983642	1.0400115365027	0.021978021978022	0.0604752390466676	tags=27%, list=16%, signal=23%	FRMD8/GPNMB/PTPRC/LILRB1/PF4/NR1H4/SPN/LILRA4/CLEC7A/ADIPOQ/MIR206/CD86/TREM2/TREX1/ACP5/C5AR2/HAVCR2/MMP8/IFNG/SLAMF1/APP/IL10/ANGPT1/AZI2/CD33/DEFB114/CX3CL1/HSPB1/CCL3/LILRA2/CARD9/UBE2J1/MIR204/MIR181A2/CHRNA7/CCR2/LEP/MIR125B2/PTPN22/LILRA5/CX3CR1/NOD2/DDT
GO:0090130	tissue migration	328	0.776808557511292	1.02526175385908	0.021978021978022	0.0604752390466676	tags=20%, list=20%, signal=16%	SMOC2/APELA/WNT7A/FLT4/KRT2/CCBE1/ADTRP/SPARC/RAB25/EPPK1/DCN/KRT16/MAPRE2/MIR206/FGFBP1/CCR6/CDH13/PTP4A3/RGCC/IFNG/SLIT2/NOTCH1/CXCL13/MIR143/ANGPT1/MIR30A/ADGRB1/MMRN2/GREM1/PTN/MEF2C/GRHL2/HRG/HSPB1/MIR31/AKT1/FAT2/MIR27A/MIR497/MIR204/MEOX2/LTB4R2/SEMA5A/MIR133B/EPB41L5/MIR126/MIR27B/HYAL1/GPLD1/MIR146A/MIR329-1/MIR101-2/CLEC14A/TAC1/STC1/MIR199A2/MIR15B/MIR15A/GRN/MIR23A/BMP10/IL4/MIR16-2/M…
GO:1903555	regulation of tumor necrosis factor superfamily cytokine production	153	0.792996317707466	1.03836667648057	0.021978021978022	0.0604752390466676	tags=27%, list=16%, signal=23%	FRMD8/GPNMB/PTPRC/LILRB1/PF4/NR1H4/SPN/LILRA4/CLEC7A/ADIPOQ/MIR206/CD86/TREM2/TREX1/ACP5/C5AR2/HAVCR2/MMP8/IFNG/SLAMF1/APP/IL10/ANGPT1/CD33/DEFB114/CX3CL1/HSPB1/CCL3/LILRA2/CARD9/UBE2J1/MIR204/MIR181A2/CHRNA7/CCR2/LEP/MIR125B2/PTPN22/LILRA5/CX3CR1/NOD2/DDT
GO:0003735	structural constituent of ribosome	152	0.794633143962287	1.04043304107673	0.022977022977023	0.0624135479904711	tags=5%, list=20%, signal=4%	RPS3/MRPL42/RPL10L/MRPS22/MRPL11/RPL13AP3/MRPS23/RPS28
GO:0006631	fatty acid metabolic process	365	0.773811565055041	1.02184876045153	0.022977022977023	0.0624135479904711	tags=14%, list=20%, signal=12%	BDH2/OLAH/ADTRP/GIP/ADIPOQ/FABP1/TH/TREX1/QKI/CYP2C19/MIR30C2/ACOXL/CYP4F2/TYRP1/MIR182/PLA2G4A/CAV1/ADH7/GSTA1/HAO2/HACD1/ACSM5/CYP7A1/ACOT1/ACADVL/ALOX5AP/AKT1/PLA2G4F/AVP/THEM5/MIR204/CYP2D7/TECRL/MIR548P/LEP/C3/EDN2/PLA2G10/CYP1A2/UGT1A8/APOA5/CYP2C9/CYP2U1/ACSM2A/HIBCH/MIR96/AOAH/GPAT2/MIR183/BAAT/AKR1C2/GLYATL2
GO:0007584	response to nutrient	204	0.785999737078739	1.03279422465194	0.022977022977023	0.0624135479904711	tags=15%, list=18%, signal=12%	KYNU/UGT1A1/EGFR/NR1H4/SPARC/ADIPOQ/CYP27B1/COL1A1/DNTT/PTN/BMP7/VCAM1/CD3E/CCL28/BGLAP/SLC6A19/CXCL10/PTH/SLC34A1/TSHB/FGF23/LEP/P2RX1/MIR125B2/FOXA2/NOD2/LTA/TNC/STC1/TYR
GO:0009746	response to hexose	191	0.787567184539714	1.03393414036534	0.022977022977023	0.0624135479904711	tags=10%, list=15%, signal=9%	ANO1/NR1H4/SLC30A8/GIP/ADIPOQ/GHRHR/SIDT2/TH/NR0B2/CMA1/GCK/HNF4A/FGF21/NEUROD1/CYP7A1/CFTR/GPLD1/MIR146A/FOXA2
GO:0042119	neutrophil activation	475	0.77122265407995	1.0197510463315	0.022977022977023	0.0624135479904711	tags=16%, list=16%, signal=14%	TCN1/LRRC7/LAIR1/CD93/SERPINB10/ABCA13/CLEC12A/PTPRC/PPBP/SERPINB3/CLEC5A/DEFA4/BIN2/MS4A3/SERPINB12/CLEC4D/RNASE2/CR1/S100A9/FCAR/CTSG/NFAM1/LILRB2/DEFA1B/SIGLEC5/GPR84/RNASE3/KRT1/CTSZ/ITGAX/ADGRE3/SIGLEC14/DOCK2/CEACAM3/MMP8/IL18RAP/FCN1/VAMP8/CRISP3/S100A8/OLR1/DNASE1L3/PRTN3/FCGR3B/FRK/CD33/PRG2/S100A12/MNDA/ATP8A1/AHSG/CRACR2A/TBC1D10C/SIGLEC9/CPNE1/LILRA2/SIRPB1/ATP8B4/MCEMP1/OLFM4/CXCR2/T…
GO:0044798	nuclear transcription factor complex	190	0.787874791917468	1.03431666708688	0.022977022977023	0.0624135479904711	tags=4%, list=10%, signal=3%	NFATC1/NR1H4/RARG/POU2AF1/GTF2F2/NEUROD1/RXRG
GO:1902115	regulation of organelle assembly	183	0.789357541805757	1.03572753891186	0.022977022977023	0.0624135479904711	tags=8%, list=14%, signal=7%	ADAMTS16/C10orf90/KAT2B/MYLK3/GRID2/LRFN1/RP1/CHMP4B/MEF2C/DCDC2/IL5/IFT140/PATL2/ASAP1/LCP1
GO:2001252	positive regulation of chromosome organization	158	0.793584240667233	1.03949736894528	0.022977022977023	0.0624135479904711	tags=2%, list=1%, signal=2%	AURKB/PRKCQ/DMRTC2
GO:0002446	neutrophil mediated immunity	477	0.770613316321622	1.01899504458946	0.023976023976024	0.0646094763741823	tags=16%, list=16%, signal=14%	TCN1/LRRC7/LAIR1/CD93/SERPINB10/ABCA13/CLEC12A/PTPRC/PPBP/SERPINB3/CLEC5A/DEFA4/BIN2/MS4A3/SERPINB12/CLEC4D/RNASE2/CR1/S100A9/FCAR/CTSG/NFAM1/LILRB2/DEFA1B/SIGLEC5/GPR84/RNASE3/KRT1/CTSZ/ITGAX/ADGRE3/SIGLEC14/DOCK2/CEACAM3/MMP8/IL6/FCN1/VAMP8/CRISP3/S100A8/OLR1/DNASE1L3/PRTN3/FCGR3B/FRK/CD33/PRG2/S100A12/MNDA/ATP8A1/AHSG/CRACR2A/TBC1D10C/SIGLEC9/CPNE1/SIRPB1/ATP8B4/MCEMP1/OLFM4/CXCR2/TARM1/PGM1/G…
GO:0009749	response to glucose	186	0.787597892534848	1.03362639225203	0.023976023976024	0.0646094763741823	tags=10%, list=15%, signal=9%	ANO1/NR1H4/SLC30A8/GIP/ADIPOQ/GHRHR/SIDT2/TH/NR0B2/CMA1/GCK/HNF4A/FGF21/NEUROD1/CYP7A1/CFTR/GPLD1/MIR146A/FOXA2
GO:0030258	lipid modification	216	0.785838866097696	1.03323959618016	0.023976023976024	0.0646094763741823	tags=13%, list=18%, signal=11%	BDH2/TTC7A/ADIPOQ/FABP1/GLT6D1/SOCS6/PIK3R6/PIP5K1C/SYNJ2/ACOXL/INPP5D/ADH7/PIK3CG/HAO2/ACADVL/AKT1/PLA2G7/INPP5J/MIR27A/PIPSL/SLA2/LEP/MIR27B/APOA5/B3GALT1/SACM1L/CYP3A5/HIBCH/MTMR7
GO:0032970	regulation of actin filament-based process	360	0.773948359243416	1.02197883684658	0.023976023976024	0.0646094763741823	tags=14%, list=21%, signal=11%	SPTA1/ARHGAP28/CAPZA3/PKP2/FRMD6/CORO1A/CTNNA3/MYLK3/SNX9/CCL11/TMEFF2/RGCC/PDGFRB/SLIT2/GPR65/CCR7/NOTCH2/CAV1/MEF2C/EPHA3/CX3CL1/HRG/PDPN/CCL26/CCL21/SMIM22/PDGFRA/PTGER4/STAP1/GMFG/SEMA5A/PLEK/MIR214/ACTR3C/PLN/DSC2/WASL/TAC1/STC1/RGS4/ATP1A2/CXCL12/BMP10/ARHGAP40/BBS4/CDC42/LMOD3/TRPM2/MIR138-1/GRB2
GO:0070663	regulation of leukocyte proliferation	207	0.786354255150982	1.03346608425093	0.023976023976024	0.0646094763741823	tags=25%, list=15%, signal=21%	IL21/SPTA1/PRKCQ/TNFRSF21/GPNMB/PTPRC/PDCD1LG2/LILRB1/IDO1/CORO1A/IL5RA/SPN/CCL8/LILRB2/FCRL3/CD86/RPS3/CD209/CLECL1/HAVCR2/RIPK3/IL6/CCDC88B/TNFRSF4/IL10/HLA-DPB1/INPP5D/IL2RA/GREM1/CD22/MNDA/MEF2C/CD28/IL5/VCAM1/CD3E/ZAP70/HLA-DMB/CLEC4G/MIR181B1/MIR181B2/XCL1/ZP4/PTH/CCR2/LEP/MZB1/PTPN22/HLA-DPA1/IGF2/OCSTAMP/IL23R
GO:0007612	learning	137	0.795491719107191	1.0401981775832	0.024975024975025	0.0665607976928732	tags=15%, list=17%, signal=12%	NETO1/SHANK2/TH/EPHB2/CNTN2/APP/KALRN/PTN/PIAS1/ATP8A1/GABRA5/ADAM2/GRIN2A/SYNGAP1/DBH/RAG1/NPS/FOXP2/GRM5/TAC1
GO:0010634	positive regulation of epithelial cell migration	158	0.792838468787512	1.03852049986563	0.024975024975025	0.0665607976928732	tags=18%, list=19%, signal=15%	SMOC2/WNT7A/FLT4/CCBE1/SPARC/RAB25/MAPRE2/FGFBP1/CCR6/IFNG/MIR143/ANGPT1/MIR30A/HSPB1/MIR31/AKT1/MIR27A/SEMA5A/EPB41L5/MIR126/MIR27B/HYAL1/GPLD1/MIR146A/MIR101-2/TAC1/MIR199A2/GRN/MIR23A
GO:0016051	carbohydrate biosynthetic process	201	0.785487826339711	1.03189794204139	0.024975024975025	0.0665607976928732	tags=13%, list=16%, signal=11%	PGK2/KAT2B/POU1F1/G6PC2/ADIPOQ/GPD2/EGF/ST6GALNAC1/CD244/GCK/CHST15/ADCYAP1R1/SERPINA12/B3GALT2/C1QTNF3/CHST11/AKT1/PGM1/PTH/PLEK/LEP/B3GNT5/NDST4/GPD1/IGF2/B3GALT1
GO:0017016	Ras GTPase binding	385	0.772656875969336	1.02064000948235	0.024975024975025	0.0665607976928732	tags=8%, list=18%, signal=7%	PLEKHG4B/EXOC4/TBC1D22A/EGF/RGPD3/IPO7/MOBP/DOCK2/EPS8L3/RIN3/RTKN/ANXA2P2/TRAPPC3L/KALRN/RGPD1/CHML/CAV1/DAAM1/TBC1D10C/USP6/PREX2/MYO5B/TIAM2/FGD3/NCF2/TBC1D26/FMNL3/IPO5/ADPRH/RGPD4/RGPD8
GO:0032409	regulation of transporter activity	257	0.779819612150252	1.02700024229146	0.024975024975025	0.0665607976928732	tags=12%, list=16%, signal=11%	NETO1/LRRC7/HECW1/SHANK2/CASQ2/KCNG1/GPR35/TREM2/EPHB2/MIR30C2/IFNG/AHCYL1/FXYD2/APP/PLCG2/TRDN/CAV1/MEF2C/CRACR2A/GRIN2B/DLG2/GRIN2A/LRRC55/CCR2/OPRM1/CACNG3/MRLN/FXYD4/CFTR/FXYD1/PLN/GRM5
GO:0042578	phosphoric ester hydrolase activity	335	0.775681976439504	1.02387825564846	0.024975024975025	0.0665607976928732	tags=13%, list=20%, signal=11%	EYA2/PALD1/UBASH3A/PTPRC/LRRC30/CDC14C/PLCZ1/G6PC2/MYH8/CHRM3/PLCB2/ENPP6/PTPN4/ACP5/ALPP/PTP4A3/ALPI/SYNJ2/PLCG2/INPP5D/NT5DC3/PDE6C/PTP4A1/PLCXD2/MYH3/BDKRB2/INPP5J/PDE6H/PTPN7/PDE1C/PTPN22/EDNRA/HDDC3/GPLD1/PLCH1/PPTC7/PPP2CB/SACM1L/TPTE2/PLCD4/PTPRO/MTMR7/PTPRE/PLCL2/ENPP7
GO:0043312	neutrophil degranulation	463	0.771122261637226	1.01945953477923	0.024975024975025	0.0665607976928732	tags=19%, list=20%, signal=15%	TCN1/LRRC7/LAIR1/CD93/SERPINB10/ABCA13/CLEC12A/PTPRC/PPBP/SERPINB3/CLEC5A/DEFA4/BIN2/MS4A3/SERPINB12/CLEC4D/RNASE2/CR1/S100A9/FCAR/CTSG/NFAM1/LILRB2/DEFA1B/SIGLEC5/GPR84/RNASE3/KRT1/CTSZ/ITGAX/ADGRE3/SIGLEC14/DOCK2/CEACAM3/MMP8/FCN1/VAMP8/CRISP3/S100A8/OLR1/PRTN3/FCGR3B/FRK/CD33/PRG2/S100A12/MNDA/ATP8A1/AHSG/CRACR2A/TBC1D10C/SIGLEC9/CPNE1/SIRPB1/ATP8B4/MCEMP1/OLFM4/CXCR2/TARM1/PGM1/GMFG/LILRA3/CL…
GO:0002573	myeloid leukocyte differentiation	194	0.786193554292715	1.03231125728536	0.025974025974026	0.067941317941318	tags=21%, list=20%, signal=17%	CBFA2T3/IL17A/IFI16/LILRB1/PF4/UBD/ADIPOQ/LILRB4/APCS/TREM2/SPI1/C1QC/IFNG/BATF2/APP/CCR7/PRTN3/ANXA2P2/IL25/LRRK1/NOTCH2/INPP5D/MEF2C/IL5/CCL3/DCSTAMP/CAMK4/BGLAP/GPR55/IL31RA/MIR125B2/ROR2/OCSTAMP/IL23R/EVI2B/PIAS3/CEBPE/IL12B/IL4/LILRB3/CDC42
GO:0002706	regulation of lymphocyte mediated immunity	138	0.795588251182867	1.04045552392532	0.025974025974026	0.067941317941318	tags=26%, list=16%, signal=22%	IL21/CD1E/CD1C/PTPRC/LILRB1/CLEC12B/CR1/IFNA2/CD1B/PIK3R6/C4BPA/KIR2DL4/HAVCR2/RIPK3/IL6/IL18RAP/SH2D1B/IL10/FCER2/LAG3/CD28/KLRK1/RAET1E/CLEC4G/XCL1/IFNB1/CD1A/CCR2/SLAMF6/CRTAM/LEP/C3/SERPINB4/KLRC4-KLRK1/IL23R/LTA
GO:0006090	pyruvate metabolic process	145	0.795227283734955	1.04057493819509	0.025974025974026	0.067941317941318	tags=11%, list=19%, signal=9%	CBFA2T3/NUP43/PGK2/TREX1/GCK/IFNG/HDAC4/APP/PDHA2/PDHX/PGM1/AGXT/GPD1/SLC4A1/ME2/HK3
GO:0007088	regulation of mitotic nuclear division	158	0.79237242984929	1.03791004639984	0.025974025974026	0.067941317941318	tags=9%, list=18%, signal=8%	AURKB/CDC14C/EGF/RGCC/PDGFRB/CHMP4B/CCDC8/PKMYT1/CD28/BMP7/BORA/DMRT1/IGF2/CENPE/KIF25
GO:0030017	sarcomere	194	0.78641389941602	1.03260058139649	0.025974025974026	0.067941317941318	tags=16%, list=12%, signal=14%	TNNT3/ANKRD2/XIRP2/KAT2B/MYH1/FHL2/SCN1A/MYOM2/MYH8/CASQ2/MYH4/MYOZ1/MYL1/ABRA/MYBPC1/PGM5/TNNI1/C10orf71/MYH2/HDAC4/AHNAK2/TRIM63/SORBS2/MYOT/IGFN1/HSPB1/FLNC/TPM4/MYH3/MYL9/CSRP3
GO:0031965	nuclear membrane	270	0.778480528700839	1.02570472643753	0.025974025974026	0.067941317941318	tags=9%, list=20%, signal=7%	EGFR/SYNE3/GHRHR/IFI27/YEATS4/CPNE1/PRKG2/ALOX5AP/HPN/SYNE4/NAV3/P2RX1/SUN5/SUN3/RNF13/DTX2/TMC8/PLCD4/TMEM109/TMC6/CPTP/MTDH/MRPS23
GO:0044242	cellular lipid catabolic process	211	0.785145442040748	1.03211295786666	0.025974025974026	0.067941317941318	tags=16%, list=20%, signal=13%	PNLIPRP2/BDH2/ADTRP/NEU4/ADIPOQ/FABP1/ENPP6/FABP12/CPS1/ACOXL/CYP4F2/PLCG2/PLA2G4A/PIK3CG/FABP2/FGF21/HAO2/ACADVL/AKT1/PLA2G4F/FABP9/FABP6/PLA2G4E/LEP/GBA3/GPLD1/APOA5/FABP4/BCO1/HIBCH/AOAH/APOB/ENPP7/GLYATL2
GO:0048754	branching morphogenesis of an epithelial tube	145	0.795341328120713	1.04072416814744	0.025974025974026	0.067941317941318	tags=12%, list=19%, signal=10%	GLI2/ADAMTS16/COL4A1/EGF/CTSZ/CCL11/LAMA1/SLIT2/NOTCH1/MMP14/BMP7/AREG/EDNRA/NOTCH4/TNC/DDR1/LRP5L
GO:0050821	protein stabilization	161	0.792534636817449	1.03836932994015	0.025974025974026	0.067941317941318	tags=9%, list=19%, signal=7%	C10orf90/PYHIN1/IRGM/AHSP/TREX1/OTUD3/A1CF/AAK1/GBA3/MIR101-2/CPN2/CSN3/GRN/CHP1
GO:0070252	actin-mediated cell contraction	110	0.803137249954157	1.04745066529257	0.025974025974026	0.067941317941318	tags=20%, list=17%, signal=17%	TNNT3/PKP2/FRMD6/CTNNA3/SCN1A/MYH8/MYH4/MYL1/MYBPC1/KCNQ1/TNNI1/MYH2/CAV1/PDPN/SHTN1/TPM4/MYH3/EPB41L5/PLN/DSC2/STC1/DES
GO:0140013	meiotic nuclear division	156	0.792804680390762	1.03824437694682	0.025974025974026	0.067941317941318	tags=6%, list=14%, signal=6%	ASZ1/DMRTC2/BRDT/DDX4/TEX15/TDRD9/SPO11/DMRT1/NANOS2/MEIKIN
GO:1901617	organic hydroxy compound biosynthetic process	260	0.779520887997513	1.0266872602009	0.025974025974026	0.067941317941318	tags=17%, list=20%, signal=13%	MALRD1/POU1F1/NR1H4/PLCZ1/DAO/SRD5A2/CYP27B1/PLCB2/TH/CYP11B1/CYP11B2/CD244/MIR30C2/IFNG/ADCYAP1R1/PLCG2/TYRP1/OCA2/MIR182/CYP7A1/PTH/MIR548P/PLEK/AKR1D1/LEP/MOXD2P/DBH/CFTR/DDC/HSD3B7/PLCH1/DCT/DDT/APOA5/ABCB11/PLCD4/TYR/BMP5/MIR96/APOB/PLCL2/MIR183/BAAT
GO:0030863	cortical cytoskeleton	109	0.803001414748592	1.04716703575168	0.026973026973027	0.0701215961952158	tags=13%, list=12%, signal=11%	SPTA1/CAPZA3/DCDC2C/CORO1A/SNX9/CALD1/MOBP/GYPC/RTKN/DCDC2/TPM4/EPB42/GMFG/SELE
GO:0055088	lipid homeostasis	141	0.79485805057584	1.03970808061245	0.026973026973027	0.0701215961952158	tags=16%, list=19%, signal=13%	MALRD1/NR1H4/GIP/APOC4/MIR30C2/ACOXL/HNF4A/MIR182/MIR379/CAV1/C1QTNF3/CYP7A1/RORA/ASGR2/PLA2G10/MIR27B/APOA5/FABP4/ACSM2A/MIR302A/MTTP/APOB/LRP5L
GO:1904062	regulation of cation transmembrane transport	315	0.776071546449176	1.02399803543269	0.026973026973027	0.0701215961952158	tags=17%, list=19%, signal=13%	NETO1/LRRC7/HECW1/NPSR1/SHANK2/CORO1A/CASQ2/KEL/KCNG1/GPR35/BDKRB1/TREM2/KCNQ1/EPHB2/NOX5/LACRT/KCNMB1/IFNG/FXYD2/APP/PLCG2/CHD7/DHRS7C/TRDN/CAV1/MEF2C/PIK3CG/CRACR2A/CX3CL1/GRIN2B/DLG2/GRIN2A/LRRC55/XCL1/CXCL10/CCR2/OPRM1/CACNG3/MRLN/FXYD4/METTL21C/FXYD1/BPIFA1/PLN/TMC1/CXCL9/CXCL11/RGS4/LIME1/LRRC38/ATP1A2/CHP1
GO:2001251	negative regulation of chromosome organization	119	0.799332045710607	1.04337502175161	0.026973026973027	0.0701215961952158	tags=7%, list=20%, signal=5%	AURKB/SPI1/AICDA/MIR182/KDM1A/USP17L2/HNRNPC/APOBEC1
GO:0006022	aminoglycan metabolic process	161	0.791355956303527	1.03682503693566	0.027972027972028	0.0716202226776245	tags=14%, list=15%, signal=12%	ITIH2/DCN/SDC2/PGLYRP3/GPC5/EGF/HGF/ITIH5/CHIA/PDGFRB/CHST15/ANGPT1/HS3ST5/CHST11/AKT1/LUM/PGLYRP4/HSPG2/GALNS/B3GNT5/HYAL1/NDST4
GO:0015103	inorganic anion transmembrane transporter activity	135	0.795259143335331	1.03966400879619	0.027972027972028	0.0716202226776245	tags=25%, list=18%, signal=21%	ANO1/SLC12A7/SLC4A10/CLIC6/GABRA6/SLC26A3/CLDN17/AQP6/LRRC18/CLDN4/GABRP/SLC4A9/CLCA1/ANO2/CCT8L2/GABRG3/GABRA5/BEST2/BSND/SLC26A4/SLC34A1/GABRG1/LRRC8E/SLC26A9/CFTR/FXYD1/SLC22A8/SLC13A4/SLC22A3/SLC13A1/CLCN1/TTYH2/SLC22A6/SLC4A1
GO:0032640	tumor necrosis factor production	153	0.79253162202593	1.0377581938185	0.027972027972028	0.0716202226776245	tags=27%, list=16%, signal=23%	FRMD8/GPNMB/PTPRC/LILRB1/PF4/NR1H4/SPN/LILRA4/CLEC7A/ADIPOQ/MIR206/TREM2/TREX1/ACP5/C5AR2/HAVCR2/MMP8/IFNG/SLAMF1/APP/IL10/ANGPT1/AZI2/CD33/DEFB114/CX3CL1/HSPB1/CCL3/LILRA2/CARD9/UBE2J1/MIR204/MIR181A2/CHRNA7/CCR2/LEP/MIR125B2/PTPN22/LILRA5/CX3CR1/NOD2/DDT
GO:0032874	positive regulation of stress-activated MAPK cascade	159	0.792161874559554	1.03769890904149	0.027972027972028	0.0716202226776245	tags=16%, list=16%, signal=14%	SH3RF3/WNT7A/FLT4/IL26/EDAR/XDH/RPS3/MIR181D/WNT7B/MMP8/SLAMF1/APP/CCR7/BIRC7/CD27/CARD9/MIR181B1/CCL21/MIR181B2/MIR181A2/MAP4K1/LEP/MFHAS1/ROR2/NOD2/IL1F10
GO:0043406	positive regulation of MAP kinase activity	242	0.782143217532293	1.02947805546986	0.027972027972028	0.0716202226776245	tags=10%, list=16%, signal=8%	PTPRC/GFRAL/EGFR/FLT3/PIK3R6/RPS3/EGF/PIK3R5/HGF/WNT7B/GH1/LPAR3/PDGFRB/FLT1/PROK1/S100A12/PIK3CG/BIRC7/PDE6H/CHRNA7/MAP4K1/ROR2/NOD2/ELANE
GO:0043484	regulation of RNA splicing	121	0.799123835747014	1.04326710186222	0.027972027972028	0.0716202226776245	tags=8%, list=13%, signal=7%	RBFOX3/CELF2/BRDT/MBNL1/AHNAK2/SRPK2/RBM20/RBFOX1/RBM17/MBNL2
GO:0060828	regulation of canonical Wnt signaling pathway	272	0.7780311442014	1.02521856620226	0.027972027972028	0.0716202226776245	tags=13%, list=20%, signal=10%	SCEL/HECW1/CSNK1A1L/EGFR/GPRC5B/PSMB11/GPC5/RBMS3/EGF/FRZB/NOTCH1/COL1A1/PSME4/SOST/LRRK1/PRDM15/GREM1/CAV1/NKD2/DKK2/ZBED2/SEMA5A/KREMEN1/ROR2/GID8/PSMD12/IGFBP6/PTPRO/CSNK1G3/BIRC8/AMER3/LYPD6/WNT5B/IGFBP1/PSMD6
GO:0070304	positive regulation of stress-activated protein kinase signaling cascade	160	0.792155368822904	1.03774675835147	0.027972027972028	0.0716202226776245	tags=16%, list=16%, signal=14%	SH3RF3/WNT7A/FLT4/IL26/EDAR/XDH/RPS3/MIR181D/WNT7B/MMP8/SLAMF1/APP/CCR7/BIRC7/CD27/CARD9/MIR181B1/CCL21/MIR181B2/MIR181A2/MAP4K1/LEP/MFHAS1/ROR2/NOD2/IL1F10
GO:1901654	response to ketone	184	0.787942544754671	1.03396099950057	0.027972027972028	0.0716202226776245	tags=16%, list=17%, signal=14%	EGFR/HSD3B2/TH/PTGDR/SLIT3/CLDN1/SLIT2/CLDN4/CPS1/HSD3B1/CCR7/CAV1/PTN/DEFB104A/AKT1/BGLAP/CCL21/CATSPERD/AVP/PTGER4/MAP4K1/CFTR/DEFB104B/METTL21C/DCPS/FOXP2/PLN/TNC/NCOA2/CATSPERB
GO:1904950	negative regulation of establishment of protein localization	184	0.787922266287849	1.03393438950983	0.027972027972028	0.0716202226776245	tags=17%, list=14%, signal=15%	TNFRSF21/NPFF/LILRB1/NR1H4/ADTRP/CARD18/ADIPOQ/IFNA2/C5AR2/MIR30C2/RGCC/NLRP12/CARD17/PYDC2/ANXA5/TNFRSF4/IL10/ANGPT1/SRGN/CD22/DEFB114/CX3CL1/C1QTNF3/NLRP7/UBE2J1/MIR204/DPH3/PTGER4/OPRM1/PTPN22/LILRA5
GO:0006814	sodium ion transport	206	0.784870256789247	1.03143546992264	0.028971028971029	0.0728574096526619	tags=19%, list=20%, signal=16%	NETO1/HECW1/ATP12A/SLC4A10/PKP2/SCN11A/NKAIN3/SCN1A/NKAIN4/PKD2L1/SLC9A9/AHCYL1/NKAIN1/FXYD2/SCN7A/PRSS8/SLC9A4/AKT1/SCN10A/SLC9A2/SLC34A1/SLC5A12/FXYD4/ASIC5/SLC10A6/TRPM5/FXYD1/SLC13A4/BPIFA1/SLC5A9/ABCB11/ATP4B/SLC13A1/SERPINE2/SLC38A11/SLC13A2/ATP1A2/CHP1/TRPM2/SLC38A4
GO:0007613	memory	113	0.802574651188059	1.04695671356325	0.028971028971029	0.0728574096526619	tags=13%, list=17%, signal=11%	NETO1/GIP/TH/CPEB3/KALRN/PTN/CAMK4/ITGA8/GRIN2A/CUX2/CHRNA7/DBH/CX3CR1/MUSK/TAC1
GO:0010498	proteasomal protein catabolic process	447	0.771121432853754	1.01928202258518	0.028971028971029	0.0728574096526619	tags=10%, list=22%, signal=8%	CBFA2T3/AURKB/HECW1/CSNK1A1L/PSMB11/SOCS6/TREM2/IFI27/ECSCR/PSME4/RNF186/BFAR/HSP90AB2P/FBXL6/CAV1/PIAS1/MAN1B1/SPOPL/NKD2/SIAH1/DDI1/AKT1/UBE2J1/DDI2/NCCRP1/PPP2CB/PSMD12/YOD1/DERL1/UBE2U/CUL5/HSP90AB4P/NEMF/KLHL40/ANAPC2/PSMD6/SIAH3/RFFL/HFE/RFPL1/KCNE2/IL33/TBX21
GO:0010631	epithelial cell migration	320	0.776138047036394	1.02422145116028	0.028971028971029	0.0728574096526619	tags=20%, list=20%, signal=16%	SMOC2/WNT7A/FLT4/KRT2/CCBE1/ADTRP/SPARC/RAB25/EPPK1/DCN/KRT16/MAPRE2/MIR206/FGFBP1/CCR6/CDH13/PTP4A3/RGCC/IFNG/SLIT2/NOTCH1/CXCL13/MIR143/ANGPT1/MIR30A/ADGRB1/MMRN2/GREM1/PTN/MEF2C/HRG/HSPB1/MIR31/AKT1/FAT2/MIR27A/MIR497/MIR204/MEOX2/LTB4R2/SEMA5A/MIR133B/EPB41L5/MIR126/MIR27B/HYAL1/GPLD1/MIR146A/MIR329-1/MIR101-2/CLEC14A/TAC1/STC1/MIR199A2/MIR15B/MIR15A/GRN/MIR23A/BMP10/IL4/MIR16-2/MIR129-1/PECA…
GO:0019955	cytokine binding	117	0.80077983459744	1.04488925197491	0.028971028971029	0.0728574096526619	tags=24%, list=20%, signal=19%	IL5RA/A2M/WFIKKN2/CCR6/SPINT3/CCR7/IL2RA/GREM1/PDPN/PXDN/CXCR2/NLRP7/CCR2/IL31RA/CCRL2/CX3CR1/IL1RL1/CCR3/IL23R/ELANE/CXCR1/IL22RA2/LIFR/CCR8/IL12B/CSF3R/IL36RN/FZD4
GO:0031098	stress-activated protein kinase signaling cascade	290	0.777582821196958	1.02520661177394	0.028971028971029	0.0728574096526619	tags=12%, list=16%, signal=10%	SH3RF3/WNT7A/FLT4/IL26/SERPINB3/GFRAL/MECOM/EGFR/EDAR/XDH/RPS3/HGF/MIR181D/WNT7B/MMP8/SLAMF1/APP/CCR7/CCDC88C/BIRC7/CD27/CARD9/AKT1/MIR181B1/CCL21/MIR181B2/MIR181A2/PTGER4/MAP4K1/LEP/PTPN22/MFHAS1/ROR2/NOD2/IL1F10
GO:0043177	organic acid binding	192	0.785651572682441	1.03147445506249	0.028971028971029	0.0728574096526619	tags=19%, list=16%, signal=16%	HAPLN1/UGT1A1/NR1H4/S100A9/ADIPOQ/FABP1/TH/SLC1A3/FCN1/CPS1/PMP2/ACOXL/S100A8/HNF4A/SELP/ALB/SERPINA5/CD33/CD22/HBG2/FABP2/HBE1/UGT1A3/STAB1/GRIN2B/ALOX5AP/ST8SIA2/SELE/AGXT/ALKBH3/DBH/UGT1A8/DDC/OGFOD3/TNFAIP6/UCP1/FABP4
GO:0046631	alpha-beta T cell activation	130	0.796144710794612	1.04040671385123	0.028971028971029	0.0728574096526619	tags=16%, list=12%, signal=14%	BCL11B/PRKCQ/ITK/LY9/PTPRC/LILRB1/SPN/PSMB11/CD86/DOCK2/IL6/IFNG/CD28/CD3E/ZAP70/TARM1/XCL1/RORA/PTGER4/CCR2/SLAMF6
GO:0048705	skeletal system morphogenesis	232	0.783746208738371	1.0311948717429	0.028971028971029	0.0728574096526619	tags=16%, list=19%, signal=13%	WNT7A/PRRX1/COL20A1/COL12A1/VIT/RARG/ACP5/COL11A1/IFITM5/COL1A1/COL21A1/MMP14/ANXA2P2/MBL2/DCANP1/GREM1/FBN2/MEF2C/GRHL2/BMP7/OTOR/IFT140/CHST11/HOXB6/PDGFRA/FGF6/FREM1/BMPR1B/HYAL1/ROR2/COL13A1/IFT80/HOXB4/STC1/CHAD/MMP13/HOXD4/LRP5L
GO:0048762	mesenchymal cell differentiation	211	0.784135531004979	1.03078537929269	0.028971028971029	0.0728574096526619	tags=12%, list=19%, signal=10%	SERPINB3/TMEM100/HGF/FRZB/IL6/RGCC/NOTCH1/COL1A1/SEMA3C/GREM1/MEF2C/EPHA3/BMP7/SEMA6B/PDPN/HMGA2/CRB2/HPN/SEMA5A/EPB41L5/EDNRA/WNT8A/FOXA2/AKNAD1/BMP5/S100A4
GO:0050921	positive regulation of chemotaxis	128	0.797131755469988	1.04132217661644	0.028971028971029	0.0728574096526619	tags=21%, list=13%, signal=18%	SMOC2/TNFSF14/TREM2/CCL7/CCL4/CCR6/CDH13/IL6/PDGFRB/SLIT2/CXCL13/CCR7/PTN/HSPB1/CCL3/CCL26/CCL1/IL16/CXCR2/CCL21/PLA2G7/XCL1/CXCL10/ARTN/CCR2/SEMA5A/EDN2
GO:0090101	negative regulation of transmembrane receptor protein serine/threonine kinase signaling pathway	117	0.801197742751374	1.04543455509006	0.028971028971029	0.0728574096526619	tags=9%, list=10%, signal=8%	PRDM16/WFIKKN2/VWC2/SPINT3/NOTCH1/SOST/GREM1/FBN2/CAV1/CHST11
GO:0016798	hydrolase activity, acting on glycosyl bonds	104	0.803609299432372	1.04768412856905	0.02997002997003	0.0743765751086395	tags=13%, list=16%, signal=11%	SPAM1/NEU4/RPS3/CHIA/LYZL6/MAN1B1/GLB1L2/OTOG/GBA3/MAN1A1/LYZL1/LYZL4/HYAL1/ADPRH
GO:0016829	lyase activity	168	0.788854532963813	1.03409205238491	0.02997002997003	0.0743765751086395	tags=7%, list=18%, signal=6%	RNASE2/RPS3/HACD1/HMGA2/ALOX5AP/UROC1/DDC/NPR1/RNASE1/DDT/GUCY1A2/ME2
GO:0030545	receptor regulator activity	482	0.77005548673515	1.01829573008201	0.02997002997003	0.0743765751086395	tags=27%, list=20%, signal=22%	IL21/APELA/WNT7A/IL17A/NPFF/IL26/GPNMB/PPBP/TNFSF14/PF4/CLEC12B/TG/IFNA8/CCL8/GIP/ADIPOQ/IFNA14/VSTM1/IFNA2/IFNE/WFIKKN2/OSTN/SCGB3A1/INSL6/LY6E/THPO/MTRNR2L7/BMP3/VIP/EGF/CCL7/CSH1/HGF/CCL11/IFNA7/CCL4/OSM/NTS/WNT7B/SPINT3/IL3/IFNA13/GH1/LACRT/CCL13/IL6/IFNG/TSLP/CXCL13/APP/MTRNR2L6/IL10/SEMA3C/PROK1/IL25/GREM1/PTN/ADH7/BMP7/IL5/CX3CL1/CMTM5/IL22/FGF21/SEMA6B/CCL3/CCL26/CCL1/CCL18/CCL28/LEFTY2/P…
GO:0032680	regulation of tumor necrosis factor production	150	0.79147957880662	1.03607378696373	0.02997002997003	0.0743765751086395	tags=27%, list=16%, signal=23%	FRMD8/GPNMB/PTPRC/LILRB1/PF4/NR1H4/SPN/LILRA4/CLEC7A/ADIPOQ/MIR206/TREM2/TREX1/ACP5/C5AR2/HAVCR2/MMP8/IFNG/SLAMF1/APP/IL10/ANGPT1/CD33/DEFB114/CX3CL1/HSPB1/CCL3/LILRA2/CARD9/UBE2J1/MIR204/MIR181A2/CHRNA7/CCR2/LEP/MIR125B2/PTPN22/LILRA5/CX3CR1/NOD2/DDT
GO:0048880	sensory system development	361	0.773361057181017	1.02120190571425	0.02997002997003	0.0743765751086395	tags=16%, list=20%, signal=13%	BCL11B/COL5A1/WNT7A/COL4A1/EGFR/CRYGN/MYOM2/LIM2/FREM2/GNAT1/PRSS56/GPD2/TH/RP1/MYH15/RARG/LAMC3/EPHB2/WNT7B/ALDH1A3/LAMA1/PDGFRB/ABCB5/CHD7/ATP8A2/RORB/FBN2/PTN/GRHL2/BMP7/PDE6C/IFT122/TRPM1/NEUROD1/IFT140/C1QA/RPE65/MFRP/RHO/PDGFRA/PROM1/C3/COL8A2/BMPR1B/CRYBA1/COL8A1/FOXP2/CRYGD/UNC45B/USH2A/MAB21L1/LRP5L/SIX5/BBS4/WNT5B/FZD4
GO:0061138	morphogenesis of a branching epithelium	177	0.788702902673561	1.03449230446376	0.02997002997003	0.0743765751086395	tags=9%, list=8%, signal=8%	GLI2/ADAMTS16/TP63/COL4A1/EGF/CTSZ/HGF/CCL11/LAMA1/SLIT2/NOTCH1/IL10/SEMA3C/MMP14/GRHL2/BMP7
GO:0061982	meiosis I cell cycle process	109	0.80075196555962	1.04423360500545	0.02997002997003	0.0743765751086395	tags=7%, list=14%, signal=6%	DMRTC2/BRDT/DDX4/TEX15/TDRD9/SPO11/DMRT1/MEIKIN
GO:0150063	visual system development	356	0.773401286629188	1.02116560792285	0.02997002997003	0.0743765751086395	tags=16%, list=20%, signal=13%	BCL11B/COL5A1/WNT7A/COL4A1/EGFR/CRYGN/MYOM2/LIM2/FREM2/GNAT1/PRSS56/GPD2/TH/RP1/MYH15/RARG/LAMC3/EPHB2/WNT7B/ALDH1A3/LAMA1/PDGFRB/ABCB5/CHD7/ATP8A2/RORB/FBN2/PTN/GRHL2/BMP7/PDE6C/IFT122/TRPM1/NEUROD1/IFT140/C1QA/RPE65/MFRP/RHO/PDGFRA/PROM1/C3/COL8A2/BMPR1B/CRYBA1/COL8A1/FOXP2/CRYGD/UNC45B/USH2A/MAB21L1/LRP5L/SIX5/BBS4/WNT5B/FZD4
GO:1900180	regulation of protein localization to nucleus	111	0.800670411982622	1.0443830274339	0.02997002997003	0.0743765751086395	tags=12%, list=19%, signal=9%	PYHIN1/TRIM29/TERT/LILRB4/IFNG/ANGPT1/NVL/AKT1/LEP/MFHAS1/IPO5/CHP2/CHP1
GO:0004252	serine-type endopeptidase activity	148	0.79162967436662	1.03615442851374	0.030969030969031	0.0758562247001553	tags=27%, list=16%, signal=23%	PCSK6/TMPRSS11F/MASP1/LPA/PLG/PRSS1/TMPRSS15/CTSG/PRSS56/PRSS57/KLK2/C1S/TMPRSS11B/HGF/CMA1/MMP8/PRSS55/TPSD1/TMPRSS11E/TMPRSS11A/GZMH/KLK15/KLK6/PRTN3/PCSK5/C1R/OVCH1/PRSS8/GZMA/F11/PRSS21/HPN/OVCH2/TMPRSS12/TPSAB1/KLK1/ELANE/GZMB/GZMK/MMP7
GO:0006470	protein dephosphorylation	302	0.776042886178497	1.02350480154273	0.030969030969031	0.0758562247001553	tags=12%, list=21%, signal=10%	PHACTR3/EYA2/PALD1/PTPRC/ELFN1/PPP1R17/DAPP1/LRRC30/CDC14C/MYH8/LILRB2/FCRL3/MYOZ1/PTPN4/PTP4A3/PDGFRB/CD33/PTN/PTP4A1/MYH3/PTPN7/PPP6R3/PTPN22/SAG/MFHAS1/BOD1L2/PPTC7/PPP2CB/TPTE2/PPP1R12A/PTPRO/MTMR7/PTPRE/PPP1R2/MAGI2/CAMTA1
GO:0007006	mitochondrial membrane organization	104	0.802587405168333	1.04635186125673	0.030969030969031	0.0758562247001553	tags=3%, list=4%, signal=3%	EYA2/TP63/CAMK2A
GO:0009636	response to toxic substance	491	0.769580192041984	1.01786465321811	0.030969030969031	0.0758562247001553	tags=16%, list=20%, signal=13%	TPO/GPX6/UGT1A1/GPX5/SPARC/NXN/S100A9/ADIPOQ/FABP1/FXN/TH/SPI1/RPS3/CLDN1/CCL7/HGF/CCL4/RIPK3/MB/IL6/KCNMB1/IL18RAP/CHRNA4/PDGFRB/TXNDC2/CPS1/ADCYAP1R1/COL1A1/S100A8/CHRNA1/IL10/ALB/LPO/HBG2/ADH7/BMP7/ARHGAP33/VCAM1/GSTA1/CERS1/CD27/CCL3/HBE1/MARC2/ADIRF/GPX2/PXDN/GRIN2B/ALOX5AP/BGLAP/GRIN2A/AVP/CHRNA7/PTH/TRPM6/OPRM1/AREG/KDM1A/LEP/CHRNB4/LCN2/DBH/ADH6/DDC/SLC22A8/CNR2/PPP2CB/TNC/GLYAT/GGH/RGS4/…
GO:0019935	cyclic-nucleotide-mediated signaling	204	0.784717631696849	1.03110955356193	0.030969030969031	0.0758562247001553	tags=21%, list=18%, signal=17%	PTGIR/OR5T1/PF4/ADGRL4/GIP/S1PR4/GHRHR/VIP/ADGRE3/RXFP2/MC3R/RXFP1/NDUFS4/HTR5A/ADCYAP1R1/GPR65/SCTR/ADGRL3/ADGRB1/DEFB1/OR56A1/ADGRE1/MC2R/CALCRL/GPR62/CXCL10/PTH/GPHB5/PTGER4/OPRM1/ADGRD1/MC5R/FSHR/GPR26/NPR1/PEX5L/PLN/CXCL9/OR56A5/CXCL11/PTGER1/IAPP
GO:0033002	muscle cell proliferation	212	0.78359033010091	1.03009084315348	0.030969030969031	0.0758562247001553	tags=16%, list=19%, signal=13%	NPY5R/PTGIR/EGFR/TERT/ADIPOQ/VIP/ZFPM2/CDH13/IL6/PDGFRB/IFNG/NOTCH1/HDAC4/MIR143/IL10/ANGPT1/MIR182/MEF2C/CX3CL1/CALCRL/AKT1/MIR27A/MIR204/MIR27B/MIR214/NPR1/MEGF10/ELANE/MIR199A2/MIR15A/IL12B/MIR96/BMP10/SIX5
GO:0044440	endosomal part	483	0.76955772898341	1.01765407422435	0.030969030969031	0.0758562247001553	tags=12%, list=19%, signal=10%	PRF1/CD1C/GPNMB/ANTXR2/HLA-DOA/EGFR/HLA-DQA2/PLEKHM2/HLA-DRA/CD207/CD1B/KIR2DL4/CSH1/GH1/ANTXR1/CD300LG/PIP5K1C/HLA-DQB2/CHMP4B/HLA-DOB/SLC9A9/VAMP8/APP/TYRP1/OCA2/HLA-DPB1/CAV1/GNPNAT1/ADAM30/DCSTAMP/HLA-DMB/GPR62/SFTPC/CD1A/ACAP1/SLA2/TMEM150B/CD8B/PGA3/HLA-DMA/MVB12B/CFTR/RABEP1/HLA-DPA1/HLA-DQA1/RNF13/PLEKHF1/TMEM184A/LAMP5/CUBN/SYNDIG1/WDR83/TF/PARM1/IL12B/UBAP1L/CPTP/APOB/RAB4A
GO:0048469	cell maturation	166	0.788719979341278	1.03379348502674	0.030969030969031	0.0758562247001553	tags=14%, list=15%, signal=12%	IL21/SEMG1/CLEC7A/GHRHR/REN/SLC26A3/CCR6/RXFP2/CNTN2/APP/DEFB1/SEMG2/CX3CL1/SCARF1/C1QA/CCL21/CATSPERD/BSPH1/EPB42/KDM1A/C3/CFTR/SLFN14/PAEP
GO:1901215	negative regulation of neuron death	196	0.785005023210401	1.03090800486756	0.030969030969031	0.0758562247001553	tags=12%, list=18%, signal=10%	GPNMB/GFRAL/CORO1A/TERT/AGAP2/CHMP4B/CHL1/IL10/MIR181C/ANGPT1/KIR3DL2/MEF2C/GABRA5/MIR200C/CX3CL1/FGF21/AKT1/FAIM2/SYNGAP1/CX3CR1/CD200R1/MIR15B/AXL/GRN
GO:0003012	muscle system process	434	0.771014543366764	1.01903193032194	0.031968031968032	0.0777414837673087	tags=17%, list=21%, signal=13%	TNNT3/ANKRD2/ARHGAP42/PKP2/MYH1/MYH13/CTNNA3/SCN1A/MYOM2/MYH8/CASQ2/CHRM3/MYH4/MYOZ1/MIR208B/MYL1/MYBPC1/CALD1/KCNQ1/TNNI1/MB/MYH2/LTB4R/NOTCH1/HDAC4/TRIM63/SGCA/MIR143/MEF2A/CHRNA1/SCN7A/SORBS2/ATP8A2/TRDN/DCANP1/CAV1/MEF2C/PIK3CG/MYOT/TPM4/MYH3/CALCRL/BDKRB2/SCN10A/MYL9/CSRP3/LEP/EDN2/CHRNB4/P2RX1/MYOZ2/MIR214/EDNRA/FXYD1/PLN/DSC2/STC1/MIR199A2/DES/CLCN1/RGS4/MIR15B/MIR23A/ATP1A2/BMP10/MIR195/C…
GO:0004721	phosphoprotein phosphatase activity	171	0.788347774776453	1.03358588372009	0.031968031968032	0.0777414837673087	tags=11%, list=19%, signal=9%	EYA2/PALD1/PTPRC/LRRC30/CDC14C/MYH8/PTPN4/PTP4A3/PTP4A1/MYH3/PTPN7/PTPN22/PPTC7/PPP2CB/TPTE2/PTPRO/MTMR7/PTPRE
GO:0019207	kinase regulator activity	190	0.784925408506037	1.03044473660837	0.031968031968032	0.0777414837673087	tags=11%, list=16%, signal=9%	KAT2B/TCL1B/GPRC5B/IRGM/TCL1A/SOCS6/PIK3R6/EGF/PIK3R5/RGCC/GREM1/AHSG/ITPRIP/ELP4/HSPB1/CXCL10/GMFG/SLA2/IGF2/GRM5
GO:0071216	cellular response to biotic stimulus	224	0.783384437375351	1.03038333587099	0.031968031968032	0.0777414837673087	tags=22%, list=17%, signal=18%	DEFA5/TNIP3/PPBP/PDCD1LG2/LILRB1/DEFA4/PF4/NR1H4/IRGM/CTSG/CLEC7A/LILRB2/DEFA1B/LY86/CD86/TREM2/DEFA6/HAVCR2/LACRT/IL6/CARD17/CXCL13/AICDA/IL10/CD180/MEF2C/DEFB114/CX3CL1/CCL3/LILRA2/KLRK1/AKT1/CASP1/NLRP7/IL24/CXCL10/STAP1/DEFA3/LCN2/PTPN22/CX3CR1/PF4V1/MIR146A/NOD2/KLRC4-KLRK1/CXCL9/IL1F10/CXCL11/CEBPE
GO:1901653	cellular response to peptide	366	0.77243831735414	1.02007976456104	0.031968031968032	0.0777414837673087	tags=11%, list=16%, signal=10%	PRKCQ/KAT2B/NR1H4/ADIPOQ/UMODL1/GHRHR/TREM2/CYP11B1/CYP11B2/OTOP1/CSH1/CAMK2A/GH1/GCK/CPS1/ATP6V1G3/AHCYL1/ANXA5/APP/MIR143/SERPINA12/CAV1/AHSG/FGF21/VCAM1/RPE65/AKT1/BGLAP/PRKCB/CSRP3/SLA2/LEP/MZB1/PTPN22/REG1A/GPLD1/MIR146A/IGF2/FPR2/NOD2/PRKACB/GRM5
GO:0001654	eye development	352	0.772681174599056	1.02014886950142	0.032967032967033	0.0794866584340269	tags=15%, list=20%, signal=12%	BCL11B/COL5A1/WNT7A/COL4A1/EGFR/CRYGN/MYOM2/LIM2/FREM2/GNAT1/PRSS56/GPD2/TH/RP1/MYH15/RARG/LAMC3/EPHB2/WNT7B/ALDH1A3/LAMA1/PDGFRB/ABCB5/CHD7/ATP8A2/RORB/FBN2/PTN/GRHL2/BMP7/PDE6C/IFT122/TRPM1/NEUROD1/IFT140/RPE65/MFRP/RHO/PDGFRA/PROM1/COL8A2/BMPR1B/CRYBA1/COL8A1/FOXP2/CRYGD/UNC45B/USH2A/MAB21L1/LRP5L/SIX5/BBS4/WNT5B/FZD4
GO:0006457	protein folding	207	0.783779131502971	1.03008172798206	0.032967032967033	0.0794866584340269	tags=8%, list=19%, signal=7%	PDILT/AHSP/GNAT1/APCS/FKBP6/DNAJB13/FKBP5/HSP90AB2P/ERO1B/HSPB1/CALR3/PDRG1/UNC45B/HSP90B2P/GRN/DERL1/HSP90AB4P
GO:0007127	meiosis I	104	0.800779236374406	1.04399450955795	0.032967032967033	0.0794866584340269	tags=8%, list=14%, signal=7%	DMRTC2/BRDT/DDX4/TEX15/TDRD9/SPO11/DMRT1/MEIKIN
GO:0007338	single fertilization	137	0.793177607010555	1.03717220618988	0.032967032967033	0.0794866584340269	tags=26%, list=18%, signal=21%	SPAM1/OR10J1/CRISP1/SPACA7/LCN6/FETUB/PLCZ1/CD9/UMODL1/KCNU1/ATP8B3/STX2/NOX5/PRND/SPINK13/SERPINA5/LYZL6/ADAM2/DEFB126/ADAM30/ZP1/TEX101/CATSPERD/PLB1/RNASE10/TNP2/BSPH1/ZP4/C11orf74/LYZL4/SMCP/PAEP/CATSPERB/PLCD4/WEE2
GO:0060759	regulation of response to cytokine stimulus	177	0.788179440345731	1.0338057116441	0.032967032967033	0.0794866584340269	tags=16%, list=12%, signal=14%	PTPRC/NR1H4/IRGM/PYDC1/ADIPOQ/ZBP1/TREM2/TREX1/SLIT3/OTOP1/IL3/IL6/IFNG/SLIT2/TSLP/PYDC2/ANGPT1/CAV1/PALM3/PIAS1/CPNE1/PXDN/CASP1/MIRLET7C/TXK/MMP12/MIRLET7A2/MIR99A/STAP1
GO:0098978	glutamatergic synapse	324	0.774639479727266	1.02230988590786	0.032967032967033	0.0794866584340269	tags=8%, list=18%, signal=7%	NETO1/WNT7A/SLC1A2/CORO1A/SPARC/GRID2/CHRM3/LRRC4C/EPHB2/ADGRL3/PPFIA2/CAMK4/ADGRA1/SLC1A6/DLG2/GRIN2A/KPNA2/SCN10A/TANC2/SYNGAP1/CACNG3/P2RX1/CBLN2/LRFN5/KCND2/PTPRO
GO:0001763	morphogenesis of a branching structure	191	0.784454853952461	1.02984820977626	0.033966033966034	0.0812022955887554	tags=13%, list=21%, signal=10%	GLI2/ADAMTS16/TP63/COL4A1/EGF/CTSZ/HGF/CCL11/LAMA1/SLIT2/NOTCH1/IL10/SEMA3C/MMP14/GRHL2/BMP7/AREG/EDNRA/COL13A1/NOTCH4/TNC/DDR1/LRP5L/GCM1/GRB2
GO:0010921	regulation of phosphatase activity	163	0.789296280666748	1.03429069450191	0.033966033966034	0.0812022955887554	tags=17%, list=20%, signal=14%	PHACTR3/PTPRC/ELFN1/PPP1R17/FCRL3/MYOZ1/GRXCR1/RIPK3/PDGFRB/IFNG/CCDC8/PKMYT1/CD33/PTN/MEF2C/TMEM225/DLG2/PPP6R3/PLEK/SAG/GPLD1/BOD1L2/PPP1R12A/CHP2/CHP1/PPP1R2/SPOCD1/MAGI2
GO:0034702	ion channel complex	282	0.776920734906323	1.02403124629517	0.033966033966034	0.0812022955887554	tags=16%, list=18%, signal=14%	ANO1/LRRC7/CLIC6/SHANK2/SCN11A/SCN1A/GABRA6/GRID2/KCNQ2/CASQ2/KCNG1/CLDN17/KCNQ1/VWC2/PKD2L1/KCNMB1/CHRNA4/LRRC18/CLDN4/GABRP/CHRNA1/SCN7A/ANO2/GABRG3/GABRA5/BEST2/CHRFAM7A/GRIN2B/DLG2/GRIN2A/CATSPERD/SCN10A/LRRC55/CHRNA7/CACNG3/GABRG1/LRRC8E/KCNA10/CHRNB4/CFTR/CNGB1/SACM1L/CATSPERB/CLCN1/KCND2/TTYH2
GO:0048871	multicellular organismal homeostasis	466	0.769744858315394	1.0176517650012	0.033966033966034	0.0812022955887554	tags=18%, list=20%, signal=14%	PRDM16/TP63/ESRRG/ZNF423/EGFR/CORO1A/PCDH15/ADIPOQ/KRT16/NXNL1/CLRN1/RP1/KRT1/CYP11B2/ACP5/RHAG/CLDN1/JCHAIN/NXNL2/LACRT/IL6/MC3R/CLDN4/CHMP4B/NOTCH1/CYP4F2/ADGRV1/TRPM8/CDHR1/LRRK1/ALB/PIP/PIWIL4/INPP5D/POTEJ/CAV1/POTEI/ZG16B/FGF21/NEUROD1/HSPB1/DCSTAMP/MYO5B/MUC6/RPE65/ACADVL/MUC2/BGLAP/AVP/RHO/GPR55/PTH/UGCG/PROM1/CCR2/KDM1A/LEP/EDN2/LCN2/DBH/CFTR/ALDH1A1/NOD2/PRKACB/BPIFA1/UCP1/CNGB1/FABP4/MU…
GO:0051251	positive regulation of lymphocyte activation	248	0.780618825571851	1.02772463360162	0.033966033966034	0.0812022955887554	tags=23%, list=15%, signal=19%	GLI2/IL21/SPTA1/ZMIZ1/PRKCQ/SIRPG/PTPRC/TNFSF14/PDCD1LG2/LILRB1/CORO1A/CLEC7A/LILRB4/LILRB2/FCRL3/CD86/PIK3R6/TESPA1/RPS3/CD209/CLECL1/HAVCR2/IL6/IFNG/CCDC88B/IGLL1/TNFRSF4/CCR7/MMP14/HLA-DPB1/INPP5D/IL2RA/CAV1/MEF2C/CD28/IL5/VCAM1/CD27/SIRPB1/CD3E/ZAP70/KLRK1/HLA-DMB/AKT1/CCL21/XCL1/ZP4/IGLL5/CCR2/LEP/HLA-DPA1/RAG1/IGF2/NOD2/KLRC4-KLRK1/IL23R
GO:0060041	retina development in camera-type eye	138	0.792706075516634	1.03668626817224	0.033966033966034	0.0812022955887554	tags=14%, list=14%, signal=12%	COL4A1/GNAT1/RP1/LAMC3/LAMA1/PDGFRB/CHD7/ATP8A2/RORB/PTN/PDE6C/NEUROD1/IFT140/RPE65/MFRP/RHO/PDGFRA/PROM1/BMPR1B
GO:0010927	cellular component assembly involved in morphogenesis	112	0.799509624775437	1.04284460805404	0.034965034965035	0.0831216469365137	tags=16%, list=15%, signal=14%	TNNT3/MYLK3/MYOM2/CD9/CASQ2/MYOZ1/MYBPC1/PGM5/PDGFRB/MEF2A/MEF2C/MYH3/FABP9/PDGFRA/CSRP3/MYOZ2/TXNDC8/NRAP
GO:0030100	regulation of endocytosis	266	0.777756272231079	1.02464535509645	0.034965034965035	0.0831216469365137	tags=16%, list=21%, signal=13%	APELA/SIRPG/PTPRC/LILRB1/CLEC7A/ADIPOQ/TREM2/C4BPA/EGF/DOCK2/CDH13/IFNG/PLCG2/PRTN3/ANGPT1/ANXA2P2/MBL2/GREM1/CD22/CAV1/AHSG/EPHA3/SIRPB1/MIR181B1/CCL21/MIR181B2/AAK1/MIR27A/STAP1/SELE/C3/C4B/MIR27B/FPR2/APOA5/WASL/MIR199A2/AXL/TF/RAB4A/IL4/MAGI2/HFE
GO:0051224	negative regulation of protein transport	180	0.787944658676421	1.03362680796048	0.034965034965035	0.0831216469365137	tags=17%, list=14%, signal=15%	TNFRSF21/NPFF/LILRB1/NR1H4/ADTRP/CARD18/ADIPOQ/IFNA2/C5AR2/MIR30C2/RGCC/NLRP12/CARD17/PYDC2/ANXA5/TNFRSF4/IL10/ANGPT1/SRGN/CD22/DEFB114/CX3CL1/C1QTNF3/NLRP7/UBE2J1/MIR204/DPH3/PTGER4/OPRM1/PTPN22/LILRA5
GO:0060326	cell chemotaxis	279	0.776768604528222	1.02375673202516	0.034965034965035	0.0831216469365137	tags=28%, list=20%, signal=23%	SMOC2/PRKCQ/PPBP/TNFSF14/CORO1A/PF4/BIN2/CCL8/S100A9/DEFA1B/CCL7/HGF/CCL11/SLAMF8/CCL4/CCR6/C5AR2/CCL13/IL6/PIP5K1C/PDGFRB/SLIT2/NOTCH1/CXCL13/S100A8/FLT1/IL10/CCR7/S100A12/GREM1/PTN/PIK3CG/CX3CL1/HRG/VCAM1/HSPB1/CCL3/CCL26/CCL1/CCL18/CCL28/KLRK1/IL16/DEFB104A/CXCR2/CCL21/PLA2G7/XCL1/PDGFRA/CXCL10/STAP1/CCR2/SEMA5A/EDN2/CCRL2/CX3CR1/CCR3/DEFB104B/PF4V1/HSD3B7/FPR2/KLRC4-KLRK1/CNR2/DDT/CXCL9/CXCR1…
GO:0001664	G protein-coupled receptor binding	261	0.777809295344714	1.02446765275305	0.035964035964036	0.0844308046524113	tags=22%, list=20%, signal=18%	APELA/WNT7A/NPFF/MARCO/CLIC6/PPBP/PF4/ITGB4/CCL8/GPRC5B/GNAT1/RTP1/CCL7/CCL11/CCL4/GNA15/WNT7B/CCL13/FCN1/CXCL13/RTP2/PROK1/DEFB1/CX3CL1/CCL3/CCL26/CCL1/CCL18/CCL28/CCL21/BDKRB2/AVP/XCL1/CXCL10/PTH/GPHB5/CCR2/C3/EDN2/CCRL2/SAG/PF4V1/WNT8A/ROR2/PDYN/NPW/CXCL9/RALA/TAC1/CXCL11/NPY/PTGER1/CNIH4/TFF2/CXCL12/WNT5B/CCL25/MAGI2
GO:0002703	regulation of leukocyte mediated immunity	188	0.784831351591225	1.03017683478396	0.035964035964036	0.0844308046524113	tags=21%, list=16%, signal=18%	IL21/CD1E/CD1C/PTPRC/LILRB1/CLEC12B/CR1/IFNA2/CD1B/PIK3R6/C4BPA/KIR2DL4/CD84/HAVCR2/RIPK3/IL6/IL18RAP/SH2D1B/VAMP8/DNASE1L3/IL10/FCER2/LAG3/CD28/KLRK1/RAET1E/CLEC4G/XCL1/IFNB1/CD1A/CCR2/SLAMF6/CRTAM/LEP/C3/SERPINB4/NOD2/KLRC4-KLRK1/IL23R/LTA
GO:0005216	ion channel activity	395	0.77122366195355	1.01890509887348	0.035964035964036	0.0844308046524113	tags=18%, list=19%, signal=15%	ANO1/PIEZO2/CLIC6/SCN11A/RASA3/SCN1A/GABRA6/GRID2/TRPM3/KCNQ2/KCNU1/KCNG1/TRPV6/KCNK18/OTOP1/CLDN17/KCNQ1/KCNJ15/PKD2L1/NOX5/KCNMB1/CHRNA4/LRRC18/CLDN4/GABRP/CHRNA1/TRPM8/CLCA1/SCN7A/ANXA2P2/ANO2/CCT8L2/GABRG3/KCNT1/GABRA5/BEST2/TRPM1/CHRFAM7A/BSND/CALHM1/GRIN2B/GRIN2A/TRPV5/SCN10A/LRRC55/CHRNA7/TRPM6/HPN/OPRM1/CACNG3/GABRG1/LRRC8E/FXYD4/ASIC5/KCNA10/SLC26A9/CHRNB4/P2RX1/CFTR/TRPM5/FXYD1/CNGB1/TM…
GO:0007259	JAK-STAT cascade	148	0.790968623565154	1.03528918717983	0.035964035964036	0.0844308046524113	tags=26%, list=16%, signal=22%	IL21/IL26/PTPRC/IFNA8/FLT3/IFNA14/IFNA2/SOCS6/IFNE/EGF/CSH1/IFNA7/OSM/IL3/IFNA13/GH1/IL6/IFNG/TSLP/NOTCH1/IL10/CAV1/PIAS1/IL5/NEUROD1/IL24/IFNB1/IFNA17/IFNW1/CCR2/IFNA1/LEP/IL31RA/IFNA6/IFNA16/MIR146A/IFNA5/IL23R/IL22RA2
GO:0022408	negative regulation of cell-cell adhesion	168	0.788379692729107	1.03346959476777	0.035964035964036	0.0844308046524113	tags=21%, list=15%, signal=18%	TNFRSF21/MIR141/GPNMB/PDCD1LG2/LILRB1/CCM2L/IDO1/PLG/SPN/ADTRP/CD9/ADIPOQ/IFNA2/LILRB2/SOCS6/CD86/HAVCR2/RGCC/IL10/PAG1/IL2RA/LAX1/LAG3/CCL28/MIR31/CLEC4G/AKT1/CCL21/TARM1/MIR27A/XCL1/IFNB1/EPB41L5/PTPN22/MIR146A/EPCAM
GO:0034404	nucleobase-containing small molecule biosynthetic process	210	0.783203525873741	1.02952704928814	0.035964035964036	0.0844308046524113	tags=6%, list=15%, signal=5%	CBFA2T3/NUP43/PGK2/XDH/TREX1/GCK/IFNG/HDAC4/APP/PGM1/HDDC3/GPD1
GO:0043010	camera-type eye development	305	0.775072046815611	1.02234896368955	0.035964035964036	0.0844308046524113	tags=16%, list=20%, signal=13%	BCL11B/WNT7A/COL4A1/EGFR/CRYGN/MYOM2/LIM2/GNAT1/PRSS56/GPD2/TH/RP1/MYH15/RARG/LAMC3/EPHB2/WNT7B/ALDH1A3/LAMA1/PDGFRB/CHD7/ATP8A2/RORB/FBN2/PTN/GRHL2/BMP7/PDE6C/IFT122/NEUROD1/IFT140/RPE65/MFRP/RHO/PDGFRA/PROM1/COL8A2/BMPR1B/CRYBA1/COL8A1/FOXP2/CRYGD/UNC45B/USH2A/MAB21L1/LRP5L/SIX5/WNT5B/FZD4
GO:0050868	negative regulation of T cell activation	102	0.800946077922667	1.04394064238495	0.035964035964036	0.0844308046524113	tags=21%, list=12%, signal=18%	TNFRSF21/GPNMB/PDCD1LG2/LILRB1/IDO1/SPN/IFNA2/LILRB2/SOCS6/CD86/HAVCR2/IL10/PAG1/IL2RA/LAX1/LAG3/CLEC4G/TARM1/MIR27A/XCL1/IFNB1
GO:0070302	regulation of stress-activated protein kinase signaling cascade	222	0.783164760991769	1.02993129198543	0.035964035964036	0.0844308046524113	tags=14%, list=16%, signal=12%	SH3RF3/WNT7A/FLT4/IL26/SERPINB3/MECOM/EGFR/EDAR/XDH/RPS3/HGF/MIR181D/WNT7B/MMP8/SLAMF1/APP/CCR7/BIRC7/CD27/CARD9/AKT1/MIR181B1/CCL21/MIR181B2/MIR181A2/MAP4K1/LEP/PTPN22/MFHAS1/ROR2/NOD2/IL1F10
GO:0030414	peptidase inhibitor activity	167	0.788374744255499	1.03337253723899	0.036963036963037	0.0861792952576997	tags=40%, list=19%, signal=33%	SERPINB7/SERPINB13/SERPINB10/SERPINB11/SERPINB3/TNFSF14/LPA/ITIH2/SERPINB12/A2ML1/SERPINB2/FETUB/CARD18/SERPINB5/UMODL1/A2M/CST5/PZP/WFIKKN2/WFDC8/SMR3A/ITIH5/SPINT3/TIMP3/SPP2/CST9/CARD17/CSTL1/APP/CST9L/SERPINA12/SERPING1/PI15/SPINK13/SERPINA5/AHSG/BIRC7/HRG/CD27/SPINT4/HMSD/KNG1/SPINK5/SERPINA9/R3HDML/NLRP7/SERPINB8/AVP/CSN2/EPPIN/CRB2/CST2/C3/C4B/SERPINB4/WFDC10B/TNFAIP8/TIMP4/LCN1/SPINK6/SMR…
GO:0031345	negative regulation of cell projection organization	173	0.787846949105656	1.03312185264978	0.036963036963037	0.0861792952576997	tags=10%, list=14%, signal=9%	CBFA2T2/OSTN/CTSZ/DCC/EPHB2/SLIT2/SEMA3C/SEMA6B/HRG/GRIN2B/CCL21/INPP5J/STAP1/SYNGAP1/SEMA5A/ASAP1/KREMEN1/MIR214
GO:0032872	regulation of stress-activated MAPK cascade	220	0.783177817618665	1.02988846872172	0.036963036963037	0.0861792952576997	tags=15%, list=16%, signal=12%	SH3RF3/WNT7A/FLT4/IL26/SERPINB3/MECOM/EGFR/EDAR/XDH/RPS3/HGF/MIR181D/WNT7B/MMP8/SLAMF1/APP/CCR7/BIRC7/CD27/CARD9/AKT1/MIR181B1/CCL21/MIR181B2/MIR181A2/MAP4K1/LEP/PTPN22/MFHAS1/ROR2/NOD2/IL1F10
GO:0048524	positive regulation of viral process	104	0.800196831602527	1.04323521491523	0.036963036963037	0.0861792952576997	tags=11%, list=12%, signal=9%	ADARB1/FKBP6/CHMP4B/NOTCH1/ANXA2P2/GTF2F2/PABPC1/CD28/SRPK2/KPNA2/HPN
GO:1901988	negative regulation of cell cycle phase transition	245	0.780210066142278	1.02703491732401	0.036963036963037	0.0861792952576997	tags=8%, list=21%, signal=7%	AURKB/GPR132/GPNMB/PSMB11/MYO16/MIR30C2/RGCC/GFI1B/ZNF385A/PSME4/HMGA2/MIR133B/PSMD12/MIR15B/MIR15A/MIR195/MIR16-2/PSMD6/MIR138-1/RFPL1
GO:0005813	centrosome	479	0.76896412432018	1.01681406847282	0.037962037962038	0.0879038993793092	tags=7%, list=21%, signal=5%	AURKB/C10orf90/PKHD1/KIF2B/TUBGCP6/KAT2B/CDC14C/RGCC/CETN1/CCDC88B/CCDC8/TRAF5/FSD1/CCDC88C/IVL/SSNA1/IFT140/PRKACB/BOD1L2/IFT80/SPICE1/CEP131/HOXB4/PPP1R12A/ITGB6/KIF25/C4orf47/BBS4/CDC42/YPEL5/MAPKAPK2/SPATC1
GO:0006119	oxidative phosphorylation	100	0.80140576267522	1.04431334906079	0.037962037962038	0.0879038993793092	tags=9%, list=19%, signal=7%	PGK2/FXN/NDUFS4/SURF1/COX4I2/NDUFB6/NDUFC2/UQCC2/NDUFV2
GO:0006936	muscle contraction	341	0.773327228896774	1.02083695927029	0.037962037962038	0.0879038993793092	tags=17%, list=21%, signal=14%	TNNT3/ANKRD2/ARHGAP42/PKP2/MYH1/MYH13/CTNNA3/SCN1A/MYOM2/MYH8/CASQ2/CHRM3/MYH4/MYL1/MYBPC1/CALD1/KCNQ1/TNNI1/MB/MYH2/LTB4R/HDAC4/TRIM63/SGCA/MIR143/CHRNA1/SCN7A/ATP8A2/TRDN/DCANP1/CAV1/PIK3CG/MYOT/TPM4/MYH3/CALCRL/BDKRB2/SCN10A/MYL9/CSRP3/EDN2/CHRNB4/P2RX1/EDNRA/FXYD1/PLN/DSC2/STC1/DES/CLCN1/ATP1A2/BMP10/CHRND/SPX/LMOD3/CACNA1S/CASQ1/KCNE2
GO:0010466	negative regulation of peptidase activity	237	0.780975170553373	1.02768195817853	0.037962037962038	0.0879038993793092	tags=32%, list=20%, signal=26%	SERPINB7/SERPINB13/WFDC6/SERPINB10/SERPINB11/IFI16/SERPINB3/TNFSF14/LPA/ITIH2/SERPINB12/A2ML1/SERPINB2/FETUB/CR1/CARD18/SERPINB5/UMODL1/FABP1/A2M/CST5/PZP/WFIKKN2/WFDC8/SMR3A/HGF/ITIH5/SPINT3/TIMP3/SPP2/CST9/CARD17/CSTL1/APP/CST9L/SERPINA12/SERPING1/PI15/SPINK13/SERPINA5/AHSG/BIRC7/HRG/CD27/SPINT4/HMSD/KNG1/SPINK5/SERPINA9/AKT1/R3HDML/NLRP7/SERPINB8/AVP/CSN2/EPPIN/CRB2/CST2/C3/C4B/SERPINB4/WFDC10…
GO:0043405	regulation of MAP kinase activity	319	0.774103249483492	1.02152824421254	0.037962037962038	0.0879038993793092	tags=12%, list=18%, signal=10%	PTPRC/SERPINB3/GFRAL/EGFR/FLT3/ADIPOQ/PIK3R6/RPS3/EGF/PIK3R5/HGF/EPHB2/WNT7B/GH1/LPAR3/PDGFRB/FLT1/PROK1/S100A12/LAX1/CAV1/DEFB114/BMP7/PIK3CG/BIRC7/MIR218-1/PDE6H/CHRNA7/MAP4K1/PTPN22/MIR218-2/ROR2/NOD2/ELANE/RGS4/CSPG4/LIME1
GO:0006869	lipid transport	339	0.773339327818637	1.02084345003939	0.038961038961039	0.0894836870446627	tags=19%, list=20%, signal=16%	ABCA13/ATP10A/LPA/NR1H4/SPNS3/ADIPOQ/ATP8B3/FABP1/RFT1/APOC4/REN/SLCO1B1/EGF/ATP10B/MIR30C2/PNLIP/CYP4F2/AQP9/ATP8A2/ANXA2P2/SERPINA5/PLA2G4A/CAV1/ATP8A1/SLCO1B7/FABP2/SLCO1A2/ATP8B4/SLCO1B3/AKT1/PLA2G4F/ABCA8/BDKRB2/MIR27A/CFHR4/MSR1/FABP6/UGCG/SLC51B/ATP10D/LEP/PLA2G10/CFTR/PLA2G5/SLC10A6/MIR27B/APOL4/SCP2D1/APOA5/FABP4/LCN1/ABCB11/PLA2G2C/SLC22A9/NCOA2/TAC1/PITPNC1/PITPNM2/APOBR/MIR302A/MTTP/C…
GO:0009108	coenzyme biosynthetic process	243	0.779935789864917	1.02662172834317	0.038961038961039	0.0894836870446627	tags=6%, list=12%, signal=6%	CBFA2T3/KYNU/NUP43/PGK2/IDO1/TREX1/GCK/IFNG/HDAC4/APP/PDHA2/PDHX/IDO2/HACD1/PGM1
GO:0014074	response to purine-containing compound	143	0.791553307997378	1.03566671839708	0.038961038961039	0.0894836870446627	tags=17%, list=21%, signal=14%	SPARC/ADIPOQ/CASQ2/REN/SLC26A3/KCNQ1/NDUFS4/CPS1/COL1A1/APP/DNTT/AQP9/PIK3CG/AREG/KDM1A/AGXT/P2RX1/CFTR/PLA2G5/GPD1/STC1/TYR/DUOX2/TRPM2/CACNA1S
GO:0046486	glycerolipid metabolic process	380	0.771066737162728	1.01851361689189	0.038961038961039	0.0894836870446627	tags=16%, list=20%, signal=13%	GK2/PNLIPRP2/NR1H4/TTC7A/FABP1/SOCS6/PIK3R6/ENPP6/PIK3R5/LPCAT3/FABP12/MIR30C2/AGAP2/PIP5K1C/PDGFRB/ALPI/SYNJ2/CPS1/PLCG2/SERPINA12/PLA2G4A/INPP5D/CAV1/PIK3CG/FABP2/FGF21/CPNE1/LIPF/PLA2G4F/FABP9/PLA2G7/PLB1/INPP5J/THEM5/PIPSL/FABP6/MIR548P/PLA2G4E/SLA2/PLEK/C3/PLA2G10/PLA2G5/GPLD1/GPD1/FPR2/PLA1A/APOA5/FABP4/SACM1L/TPTE2/PITPNM2/PLCD4/APOBR/MTMR7/APOB/GPAT2/RAB4A/AGMO/APOBEC1/DGKA
GO:0048872	homeostasis of number of cells	230	0.780924701666757	1.02743762061619	0.038961038961039	0.0894836870446627	tags=14%, list=18%, signal=11%	IKZF1/SPTA1/TNFSF14/CORO1A/FLT3/AHSP/SPI1/RHAG/RIPK3/MB/IL6/NOTCH1/CCR7/INPP5D/IL2RA/MEF2C/CXCR2/AKT1/HOXB6/HCAR2/EPB42/PTH/SOX6/CCR2/FOXN1/MFHAS1/RAG1/ZNF16/MPL/GAPT/AXL/SLC4A1
GO:0097696	STAT cascade	157	0.789802450525493	1.03436001147102	0.038961038961039	0.0894836870446627	tags=27%, list=16%, signal=23%	IL21/IL26/PTPRC/IFNA8/FLT3/IFNA14/IFNA2/SOCS6/IFNE/THPO/EGF/CSH1/IFNA7/OSM/IL3/IFNA13/GH1/IL6/IFNG/TSLP/NOTCH1/IL10/CAV1/PIAS1/IL5/NEUROD1/MIRLET7C/IL24/IFNB1/MIR99A/IFNA17/IFNW1/CCR2/IFNA1/LEP/IL31RA/IFNA6/MIR125B2/IFNA16/MIR146A/IFNA5/IL23R/IL22RA2
GO:0003158	endothelium development	125	0.794630521060394	1.03764929322744	0.03996003996004	0.0910379942638007	tags=14%, list=12%, signal=13%	COL23A1/WNT7A/XDH/TMEM100/CLDN1/ITGAX/COL18A1/WNT7B/ADAMTS12/MARVELD2/NOTCH1/ANXA2P2/PTN/MIR200C/PDPN/MIR181B1/MIR181A2/CXCL10
GO:0019722	calcium-mediated signaling	205	0.782706894756265	1.02852575006522	0.03996003996004	0.0910379942638007	tags=26%, list=21%, signal=21%	NFATC1/PTPRC/EGFR/FHL2/IRGM/TMEM100/CASQ2/MYOZ1/TREM2/CCL4/CCR6/CDH13/LACRT/C10orf71/HDAC4/PLCG2/CCR7/TRDN/SELP/DEFB1/CD22/VCAM1/CCL3/CD3E/ZAP70/GRIN2B/CXCR2/GRIN2A/CALML3/CCR2/SELE/SLA2/PLEK/EDN2/CCRL2/MYOZ2/CX3CR1/CCR3/GPRC6A/FPR2/PLN/GRM5/CALML5/CXCR1/CCR8/CHP2/MCTP2/ATP1A2/CHP1/TRPM2/CALML6/CASQ1/CAMTA1
GO:0051924	regulation of calcium ion transport	239	0.780604233999141	1.02731208512607	0.03996003996004	0.0910379942638007	tags=21%, list=19%, signal=17%	NPSR1/SEMG1/LILRB1/CORO1A/CASQ2/LILRB2/FCRL3/GPR35/BDKRB1/EGF/CD84/CAMK2A/CCL4/LACRT/LPAR3/PDGFRB/ADCYAP1R1/RCVRN/PLCG2/CHD7/DHRS7C/ANXA2P2/TRDN/CD33/CAV1/PIK3CG/CRACR2A/CX3CL1/CCL3/LILRA2/IL16/FFAR1/XCL1/EPPIN/CXCL10/PTH/MRLN/P2RX1/LILRA5/METTL21C/PLN/TMC1/CXCL9/STC1/CXCL11/RGS4/LIME1/ATP1A2/CXCL12
GO:0061659	ubiquitin-like protein ligase activity	216	0.781929847543914	1.02809992578943	0.03996003996004	0.0910379942638007	tags=12%, list=21%, signal=9%	SH3RF3/C10orf90/PDZRN3/ZMIZ1/HECW1/RNF186/BFAR/ASB2/FBXL6/PIAS1/BIRC7/SIAH1/NEURL3/ZNRF4/RNF148/RAG1/NCCRP1/RNF13/PIAS3/RNF215/BIRC8/CDC42/SIAH3/RFFL/FBXO30
GO:0097193	intrinsic apoptotic signaling pathway	270	0.776134090487271	1.02261312340159	0.03996003996004	0.0910379942638007	tags=10%, list=20%, signal=8%	ANKRD2/TP63/IFI16/S100A9/RPS3/RIPK3/CASP14/ZNF385A/CIDEB/S100A8/RNF186/DDIAS/CAV1/CREB3L1/HSPB1/SIAH1/AKT1/BDKRB2/LGALS12/HIC1/KDM1A/PLEKHF1/TMEM109/MIR15A/CUL5/CXCL12/MIR16-2
GO:0099568	cytoplasmic region	469	0.769384622307079	1.01725172361167	0.03996003996004	0.0910379942638007	tags=10%, list=19%, signal=8%	GLI2/SPTA1/UNC13C/CYTIP/CAPZA3/EXOC4/EXOC3L2/DCDC2C/CORO1A/BIN2/FABP1/IQCA1/SNX9/RP1/SPRR4/CTSZ/CALD1/AQP7/MOBP/GYPC/DNAJB13/FNBP1L/RTKN/CAV1/DCDC2/IQCA1L/HSPB1/IFT140/MYO5B/TPM4/SPINK5/DLG2/EPB42/GMFG/SELE/OPRM1/ARMC4/NME8/SAPCD2/WASL/EXOC3L1/RSPH6A/DNAAF1/SLC4A1/CAP2
GO:0001508	action potential	124	0.794253017444285	1.03712451986518	0.040959040959041	0.0921986380153711	tags=16%, list=19%, signal=13%	PKP2/SCN11A/CTNNA3/SCN1A/GPR35/KCNQ1/CHRNA4/CHRNA1/SCN7A/CAV1/SCN10A/CHRNB4/P2RX1/NPS/CNR2/DSC2/TAC1/CLCN1/KCND2/ATP1A2
GO:0004540	ribonuclease activity	107	0.797796966606265	1.04020923342	0.040959040959041	0.0921986380153711	tags=10%, list=16%, signal=9%	RNASE2/RNASE3/TSEN15/HELZ2/RNASE12/RNASE6/SLFN14/DCPS/SLFN13/RNASE9/RNASE1
GO:0006323	DNA packaging	117	0.797278558982435	1.04032064884548	0.040959040959041	0.0921986380153711	tags=5%, list=18%, signal=4%	PRM1/PSME4/HMGA2/PRM2/TNP2/BANF2
GO:0019867	outer membrane	177	0.786823806186182	1.03202761104251	0.040959040959041	0.0921986380153711	tags=8%, list=19%, signal=7%	GK2/SYNE3/DAO/GHRHR/CYP27B1/SPATA19/IFI27/MARC2/SYNE4/NAV3/MIEF1/TMEM109/BNIP3L/CPTP/GPAT2
GO:0031968	organelle outer membrane	175	0.786839300856946	1.03198004051997	0.040959040959041	0.0921986380153711	tags=9%, list=19%, signal=7%	GK2/SYNE3/DAO/GHRHR/CYP27B1/SPATA19/IFI27/MARC2/SYNE4/NAV3/MIEF1/TMEM109/BNIP3L/CPTP/GPAT2
GO:0032147	activation of protein kinase activity	317	0.774033343438804	1.02135967069685	0.040959040959041	0.0921986380153711	tags=9%, list=15%, signal=8%	PTPRC/GFRAL/EGFR/GPRC5B/DYNAP/EGF/HGF/WNT7B/RIPK3/GH1/LPAR3/RGCC/MIR143/ANGPT1/PROK1/GREM1/CARD14/BIRC7/BORA/AKT1/PDE6H/CHRNA7/MAP4K1/LEP/NOD2/TNFSF15/PRKACB/IL23R
GO:0032612	interleukin-1 production	108	0.798037550646543	1.04067904602908	0.040959040959041	0.0921986380153711	tags=33%, list=16%, signal=28%	PYHIN1/IFI16/NR1H4/CARD18/PYDC1/CLEC7A/MIR206/TREM2/ACP5/AIM2/HAVCR2/CMA1/IFNG/NLRP12/CARD17/PYDC2/APP/IL10/CCR7/CD33/MNDA/NLRP10/GBP5/CX3CL1/HSPB1/CCL3/LILRA2/CASP1/NLRP7/MIR204/MIR181A2/MEFV/LILRA5/CX3CR1/NOD2/PANX3
GO:1901222	regulation of NIK/NF-kappaB signaling	108	0.798096614188269	1.04075606770583	0.040959040959041	0.0921986380153711	tags=22%, list=15%, signal=19%	TNFSF14/EGFR/EDAR/TREM2/RPS3/HAVCR2/MIR30C2/MMP8/PTP4A3/NLRP12/PYDC2/APP/MIR182/CARD14/BMP7/C1QTNF3/CPNE1/CD27/MIR204/PTPN22/MIR146A/LRRC19/NOD2/TNFSF15
GO:1901342	regulation of vasculature development	379	0.77103420157272	1.01846457310023	0.040959040959041	0.0921986380153711	tags=19%, list=16%, signal=16%	SERPINB7/SMOC2/COL4A2/APELA/NFATC1/GPNMB/CCBE1/PF4/SPARC/TERT/XDH/DCN/TMEM100/MIR206/PIK3R6/FGFBP1/KRT1/THBS2/HGF/CCL11/ITGAX/C6/CMA1/MIR30C2/IL6/RGCC/NOTCH1/CXCL13/ECSCR/MIR143/FLT1/IL10/MIR100/PROK1/MIR30A/ADGRB1/MMRN2/PTN/BMP7/CX3CL1/CREB3L1/HRG/HSPB1/HMGA2/SPINK5/MIR31/STAB1/CXCR2/MIR181B1/PRKCB/MIR27A/MIR497/MEOX2/CXCL10/CHRNA7/CCR2/SEMA5A/HSPG2/LEP/C3/MIR126/MIR125B2/CX3CR1/CCR3/MIR27B/MIR2…
GO:0008237	metallopeptidase activity	170	0.786959845164328	1.03173854098013	0.041958041958042	0.0934545086976099	tags=19%, list=12%, signal=17%	ADAMTS17/ADAMTS16/ADAM7/ADAM28/CPZ/ADAMTS14/ADAMDEC1/ADAMTS20/LVRN/ENPEP/CPXM2/KEL/ADAMTS4/MMP17/ADAMTS19/CPO/ADAMTS12/MMP8/CPA3/CNDP1/ADAMTS3/CLCA1/MMP14/ADAM33/ADAM2/TLL2/MMP20/ADAM30/ADAM18/ECEL1/MMP12/CPQ/ADAM32
GO:0016042	lipid catabolic process	321	0.773269843575182	1.02044666757621	0.041958041958042	0.0934545086976099	tags=20%, list=21%, signal=16%	PNLIPRP2/BDH2/ADTRP/PLCZ1/NEU4/ADIPOQ/FABP1/CYP27B1/PLCB2/ENPP6/FABP12/PNLIPRP3/CPS1/ACOXL/PNLIP/CYP4F2/PLCG2/PLA2G4A/CES3/PIK3CG/FABP2/FGF21/LIPF/HAO2/PLCXD2/SCARF1/CYP7A1/ACADVL/AKT1/PLA2G4F/FABP9/PLA2G7/PLB1/ASPG/FABP6/HCAR2/PLA2G4E/LGALS12/AKR1D1/FGF23/LEP/GBA3/PLA2G10/PLA2G5/CYP1A2/HSD3B7/GPLD1/PLCH1/PLA1A/APOA5/FABP4/PLA2G2C/SULT2A1/BCO1/PLCD4/HIBCH/AOAH/APOB/ENPP7/LIPK/GLYATL2/NEU2/PLD4
GO:0035725	sodium ion transmembrane transport	134	0.792425434860043	1.03584365748976	0.041958041958042	0.0934545086976099	tags=17%, list=20%, signal=14%	NETO1/HECW1/ATP12A/SCN11A/SCN1A/PKD2L1/SLC9A9/FXYD2/SCN7A/SLC9A4/SCN10A/SLC9A2/SLC34A1/FXYD4/ASIC5/TRPM5/FXYD1/BPIFA1/ABCB11/ATP4B/ATP1A2/CHP1/TRPM2
GO:0043524	negative regulation of neuron apoptotic process	139	0.790899401061698	1.03435928171602	0.041958041958042	0.0934545086976099	tags=12%, list=18%, signal=9%	GFRAL/CORO1A/TERT/AGAP2/CHL1/MIR181C/ANGPT1/MEF2C/GABRA5/CX3CL1/FAIM2/SYNGAP1/CX3CR1/MIR15B/AXL/GRN
GO:0050662	coenzyme binding	273	0.776122402836902	1.02275252121838	0.041958041958042	0.0934545086976099	tags=11%, list=21%, signal=9%	KYNU/BDH2/XDH/DAO/TH/FMO2/ALDH1A3/NOX5/ACOXL/SPTLC3/ALB/HAO2/MARC2/ACADVL/KDM1A/AGXT/ALKBH3/DBH/DDC/GPD1/ALDH1A1/OGFOD3/FMO3/AGXT2/ME2/TXNRD3/ACAD8/FMO1/GOT2/SPR
GO:0050864	regulation of B cell activation	106	0.797159342245363	1.03931435734299	0.041958041958042	0.0934545086976099	tags=22%, list=16%, signal=18%	IL21/TNFRSF21/PTPRC/NFAM1/FCRL3/SLAMF8/IL6/IGLL1/TNFRSF4/IL10/MMP14/INPP5D/CD22/MNDA/MEF2C/CD28/IL5/CD27/IGLL5/SLA2/MZB1/NOD2/CTLA4
GO:1901991	negative regulation of mitotic cell cycle phase transition	231	0.780374531031517	1.02673090562867	0.041958041958042	0.0934545086976099	tags=9%, list=21%, signal=7%	AURKB/GPR132/GPNMB/PSMB11/MYO16/MIR30C2/RGCC/GFI1B/ZNF385A/PSME4/HMGA2/MIR133B/PSMD12/MIR15B/MIR15A/MIR195/MIR16-2/PSMD6/MIR138-1/RFPL1
GO:1902903	regulation of supramolecular fiber organization	320	0.773446242411087	1.02066924282556	0.041958041958042	0.0934545086976099	tags=12%, list=21%, signal=10%	SPTA1/ARHGAP28/CAPZA3/CORO1A/MYLK3/SNX9/RPS3/CCL11/TMEFF2/RGCC/SLIT2/GPR65/APP/CCR7/MEF2C/CX3CL1/CCL26/CCL21/INPP5J/CHRNA7/PTGER4/GMFG/SEMA5A/PLEK/NAV3/MIR214/ACTR3C/WASL/TAC1/RGS4/IAPP/CXCL12/BMP10/ARHGAP40/BBS4/CDC42/LMOD3/MIR138-1/GRB2
GO:0005125	cytokine activity	207	0.781919454804852	1.02763764787111	0.042957042957043	0.0946842494306734	tags=34%, list=20%, signal=27%	IL21/WNT7A/IL17A/IL26/PPBP/TNFSF14/PF4/IFNA8/CCL8/ADIPOQ/IFNA14/VSTM1/IFNA2/IFNE/SCGB3A1/THPO/BMP3/CCL7/CCL11/IFNA7/CCL4/OSM/IL3/IFNA13/CCL13/IL6/IFNG/TSLP/CXCL13/IL10/IL25/GREM1/BMP7/IL5/CX3CL1/CMTM5/IL22/CCL3/CCL26/CCL1/CCL18/CCL28/LEFTY2/IL16/CCL21/IL24/XCL1/CXCL10/IFNB1/IFNA17/IFNW1/AREG/IFNA1/IFNA6/IFNA16/PF4V1/TNFSF15/IFNA5/LTA/CXCL9/IL1F10/CXCL11/GRN/BMP5/IL12B/CXCL12/BMP10/IFNA21/IL36RN/I…
GO:0018107	peptidyl-threonine phosphorylation	119	0.79477105952704	1.03742152710063	0.042957042957043	0.0946842494306734	tags=7%, list=11%, signal=6%	CSNK1A1L/IRGM/EGF/CAMK2A/APP/BMP7/AKT1/PRKCB
GO:0033209	tumor necrosis factor-mediated signaling pathway	154	0.789201732092079	1.03350905625865	0.042957042957043	0.0946842494306734	tags=13%, list=18%, signal=11%	TNFSF14/PLVAP/EDAR/NR1H4/PYDC1/ADIPOQ/PSMB11/AIM2/PYDC2/PSME4/TNFRSF4/CARD14/CPNE1/CD27/CASP1/TNFSF15/LTA/PIAS3/PSMD12/TNFRSF9
GO:0036293	response to decreased oxygen levels	346	0.771904674016048	1.01899250892812	0.042957042957043	0.0946842494306734	tags=10%, list=18%, signal=8%	CBFA2T3/TERT/ADIPOQ/FABP1/PSMB11/TH/MB/RGCC/KCNMB1/CHRNA4/NOTCH1/PSME4/CLCA1/MMP14/CAV1/PTN/BMP7/VCAM1/AKT1/CHRNA7/RORA/COX4I2/TM9SF4/LEP/MIR126/REG1A/MIR214/EDNRA/MIR146A/LTA/PSMD12/STC1/MPL/KCND2/BNIP3L
GO:0042133	neurotransmitter metabolic process	143	0.790438256771814	1.03420778766941	0.042957042957043	0.0946842494306734	tags=21%, list=17%, signal=17%	SARDH/AMT/CLEC7A/TH/SLC22A2/ENPP6/ACP5/SLC1A3/MMP8/IFNG/CPS1/IL10/CAV1/KLRK1/AKT1/MIR181B1/GRIN2A/BHMT/MIR181A2/RORA/AGXT/MOXD2P/DBH/CX3CR1/DDC/UPB1/KLRC4-KLRK1/AGXT2/GLYAT/MIR199A2
GO:0043112	receptor metabolic process	179	0.785666629913209	1.03056355672039	0.042957042957043	0.0946842494306734	tags=12%, list=17%, signal=10%	APELA/LILRB1/CD9/ADIPOQ/EGF/IFNG/CNTN2/PLCG2/IL10/ANGPT1/ANXA2P2/GREM1/CAV1/FGF21/CALCRL/CXCR2/BECN2/SELE/CACNG3/SAG/CXCR1/MIR199A2
GO:0043270	positive regulation of ion transport	258	0.776795774625856	1.02301192874178	0.042957042957043	0.0946842494306734	tags=18%, list=17%, signal=15%	NPSR1/PKP2/BDKRB1/TREM2/CAMK2A/KCNQ1/CCL4/EPHB2/LACRT/LPAR3/KCNMB1/PDGFRB/IFNG/ADCYAP1R1/AHCYL1/CYP4F2/VAMP8/PLCG2/ATP8A2/ANXA2P2/TRDN/PRSS8/CAV1/ATP8A1/CRACR2A/CX3CL1/CCL3/LILRA2/AKT1/FFAR1/AVP/LRRC55/XCL1/CXCL10/SLC34A1/CCR2/CACNG3/LEP/P2RX1/PLA2G10/CFTR/LILRA5/FXYD1/CXCL9/STC1/CXCL11
GO:0051607	defense response to virus	218	0.781999237145904	1.02826889439321	0.042957042957043	0.0946842494306734	tags=23%, list=19%, signal=19%	IFITM1/PRF1/PTPRC/IFI16/NLRP9/LILRB1/IFNA8/RNASE2/DMBT1/ADARB1/IFNA14/IFNA2/CD207/DEFA1B/IFNE/TREX1/AIM2/IFNA7/IFNA13/IFI27/IL6/IFNG/AICDA/APOBEC3H/RNASE6/IL2RA/CARD9/MMP12/CXCL10/IFNB1/IFNA17/IFNW1/DEFA3/IFNA1/IFNA6/IFNA16/TRIM22/IRF5/SLFN13/IFNA5/IL23R/IFITM2/BPIFA1/CXCL9/BNIP3L/USP17L2/APOBEC3G/IL12B/IFI44L/IFNA21
GO:0001738	morphogenesis of a polarized epithelium	133	0.79208104018441	1.03536316556637	0.043956043956044	0.095765417102178	tags=11%, list=20%, signal=9%	WNT7A/TP63/PSMB11/LAMA1/PSME4/DAAM1/SYNE4/VANGL1/ROR2/SAPCD2/PSMD12/FZD4/CDC42/PSMD6/MAGI2
GO:0008017	microtubule binding	227	0.780941241654745	1.0272819016945	0.043956043956044	0.095765417102178	tags=7%, list=8%, signal=7%	KATNAL2/KIF18B/KIF2B/TUBGCP6/S100A9/MAPRE2/RP1/RPS3/KIF4B/CETN1/KIF12/CCDC88B/S100A8/LZTS1/FSD1/CCDC88C/KLC3
GO:0015631	tubulin binding	307	0.773560626786295	1.02031374599105	0.043956043956044	0.095765417102178	tags=8%, list=20%, signal=7%	KATNAL2/KIF18B/KIF2B/TUBGCP6/S100A9/MAPRE2/RP1/RPS3/KIF4B/CETN1/KIF12/CCDC88B/S100A8/LZTS1/FSD1/CCDC88C/KLC3/KIF26A/NAV3/NME8/CENPE/MAP1LC3C/KIF25/CHP1/BBS4/MAST1
GO:0018205	peptidyl-lysine modification	348	0.772055597591818	1.01923912276822	0.043956043956044	0.095765417102178	tags=6%, list=17%, signal=5%	PRDM16/NUP43/ZMIZ1/KAT2B/MECOM/DMRTC2/SPI1/HDAC4/YEATS4/IVL/PIAS1/CBX4/SMYD1/KDM1A/HDAC10/IWS1/METTL21C/PIAS3/VIPAS39/EEF2KMT
GO:0022898	regulation of transmembrane transporter activity	243	0.777872897284771	1.02390636334321	0.043956043956044	0.095765417102178	tags=13%, list=16%, signal=11%	NETO1/LRRC7/HECW1/SHANK2/CASQ2/KCNG1/GPR35/TREM2/EPHB2/IFNG/AHCYL1/FXYD2/APP/PLCG2/TRDN/CAV1/MEF2C/CRACR2A/GRIN2B/DLG2/GRIN2A/LRRC55/CCR2/OPRM1/CACNG3/MRLN/FXYD4/CFTR/FXYD1/PLN/GRM5
GO:0046165	alcohol biosynthetic process	166	0.786771824244789	1.03123999316736	0.043956043956044	0.095765417102178	tags=17%, list=20%, signal=14%	POU1F1/PLCZ1/CYP27B1/PLCB2/CYP11B1/CYP11B2/CD244/MIR30C2/IFNG/ADCYAP1R1/PLCG2/MIR182/CYP7A1/PTH/MIR548P/PLEK/LEP/MOXD2P/DBH/CFTR/PLCH1/APOA5/PLCD4/BMP5/MIR96/APOB/PLCL2/MIR183
GO:0061135	endopeptidase regulator activity	167	0.786876838134655	1.03140913714288	0.043956043956044	0.095765417102178	tags=38%, list=19%, signal=31%	SERPINB7/SERPINB13/SERPINB10/SERPINB11/SERPINB3/TNFSF14/LPA/ITIH2/SERPINB12/A2ML1/SERPINB2/FETUB/CARD18/SERPINB5/A2M/CST5/PZP/WFIKKN2/WFDC8/SMR3A/ITIH5/SPINT3/TIMP3/SPP2/CST9/CARD17/CSTL1/APP/CST9L/SERPINA12/SERPING1/SPINK13/SERPINA5/AHSG/BIRC7/HRG/CD27/SPINT4/HMSD/KNG1/SPINK5/SERPINA9/NLRP7/SERPINB8/AVP/CSN2/EPPIN/CRB2/CST2/C3/C4B/SERPINB4/TNFAIP8/TIMP4/LCN1/SPINK6/SMR3B/SERPINA11/SPINK7/SERPINE…
GO:0070268	cornification	112	0.797167839924924	1.03979008859748	0.043956043956044	0.095765417102178	tags=47%, list=17%, signal=40%	PCSK6/EVPL/SPRR1A/KRT2/SPRR2G/KRT78/PKP2/KRT17/SPRR2D/KRT85/SPRR3/KRT26/KRT16/PPL/KRT82/KRT1/SPRR2A/KRT31/KRT38/KRT3/KRT73/CASP14/SPRR1B/KRT76/LCE3D/KRT14/IVL/RPTN/KRT28/PRSS8/KRT71/KRT24/LCE1A/KRT6A/KRT75/KRT6C/SPINK5/SPRR2B/KRT9/KRT74/DSG4/KRT83/KRT4/KRT84/KRT37/KRT6B/DSG3/KRT25/DSC2/SPRR2E/KRT5/SPINK6/SPRR2F
GO:0098661	inorganic anion transmembrane transport	101	0.799791843894066	1.04226076605234	0.043956043956044	0.095765417102178	tags=27%, list=18%, signal=22%	ANO1/SLC12A7/CLIC6/GABRA6/SLC26A3/CLDN17/SLC1A3/CLDN4/GABRP/CLCA1/ANO2/GABRG3/GABRA5/BEST2/BSND/SLC26A4/SLC34A1/GABRG1/SLC26A9/CFTR/FXYD1/SLC13A4/GRM5/SLC13A1/CLCN1/TTYH2/SLC4A1
GO:0007286	spermatid development	130	0.792655673299681	1.03584721859191	0.044955044955045	0.0969450396931313	tags=19%, list=15%, signal=16%	RNF17/CAPZA3/PDILT/SEMG1/DMRTC2/QKI/SLC26A3/CCR6/SPO11/ADAD1/PSME4/OCA2/DEFB1/SEMG2/PRM2/FABP9/CATSPERD/UBE2J1/TNP2/BSPH1/DDX25/CFTR/SUN5/PAEP/TXNDC8
GO:0008201	heparin binding	156	0.788702377754872	1.03287206678065	0.044955044955045	0.0969450396931313	tags=29%, list=19%, signal=24%	PCSK6/SMOC2/COL5A1/GPNMB/PTPRC/ABI3BP/LPA/PF4/CCL8/CTSG/PRSS57/FGFBP1/SLIT3/THBS2/CCL7/COL11A1/SLIT2/CXCL13/ANXA5/ADAMTS3/APP/SOST/SELP/SERPINA5/PRG2/PTN/BMP7/HRG/KNG1/F11/BSPH1/CFH/CXCL10/PLA2G5/PF4V1/COL13A1/ELANE/TMEM184A/APOA5/MMP7/CXCL11/ECM2/SERPINE2/MPO/APOB/AOC1
GO:0045296	cadherin binding	303	0.773920601485649	1.02076150678513	0.044955044955045	0.0969450396931313	tags=7%, list=13%, signal=6%	EVPL/CDH12/PKP2/TRIM29/EGFR/CTNNA3/CDH19/PPL/SNX9/CALD1/CDH13/CDH7/FNBP1L/CHMP4B/SHTN1/OLFM4/CDH9/PROM1/ASAP1/CTNNA1
GO:0045862	positive regulation of proteolysis	335	0.772287156042856	1.01939718880465	0.044955044955045	0.0969450396931313	tags=13%, list=15%, signal=12%	CBFA2T3/CSNK1A1L/PYHIN1/IFI16/SERPINB3/SEMG1/CCBE1/XDH/CR1/S100A9/CLEC7A/SNX9/TREM2/RPS3/AIM2/EGF/C6/ANTXR1/IFNG/NLRP12/CIDEB/CNTN2/APP/ECSCR/PSME4/S100A8/MMP14/SEMG2/CAV1/PIAS1/NKD2/GRIN2B/CARD9/AKT1/CASP1/GRIN2A/TNP2/MEFV/HPN/MIR520B/C3/BLID/P2RX1/GPLD1/TNFSF15
GO:0060249	anatomical structure homeostasis	388	0.770674199271639	1.01803792766445	0.044955044955045	0.0969450396931313	tags=14%, list=20%, signal=12%	AURKB/PRKCQ/EGFR/CORO1A/TERT/PCDH15/NXNL1/CLRN1/RP1/KRT1/ACP5/JCHAIN/NXNL2/LACRT/IL6/CHMP4B/NOTCH1/ADGRV1/CHRNA1/CDHR1/LRRK1/ALB/PIP/PIWIL4/INPP5D/POTEJ/POTEI/CX3CL1/ZG16B/NEUROD1/HSPB1/DCSTAMP/MUC6/RPE65/MUC2/BGLAP/RHO/GPR55/PTH/PRIM2/PROM1/CCR2/P2RX1/NOD2/CNGB1/MUC13/LCN1/CUBN/AIPL1/IAPP/TF/USH2A/HNRNPC/TFF2/BBS4
GO:0071219	cellular response to molecule of bacterial origin	203	0.782168477055209	1.02768696347146	0.044955044955045	0.0969450396931313	tags=24%, list=17%, signal=20%	DEFA5/TNIP3/PPBP/PDCD1LG2/LILRB1/DEFA4/PF4/NR1H4/IRGM/CTSG/LILRB2/DEFA1B/LY86/CD86/TREM2/DEFA6/HAVCR2/LACRT/IL6/CARD17/CXCL13/AICDA/IL10/CD180/MEF2C/DEFB114/CX3CL1/CCL3/LILRA2/KLRK1/AKT1/CASP1/NLRP7/IL24/CXCL10/STAP1/DEFA3/LCN2/PTPN22/CX3CR1/PF4V1/MIR146A/NOD2/KLRC4-KLRK1/CXCL9/IL1F10/CXCL11/CEBPE
GO:0072686	mitotic spindle	100	0.799625933550933	1.04199405039823	0.044955044955045	0.0969450396931313	tags=8%, list=12%, signal=7%	AURKB/KIF18B/PKHD1/KIF2B/CDC14C/RPS3/DCDC2/SLC34A1
GO:1903844	regulation of cellular response to transforming growth factor beta stimulus	120	0.794446282934496	1.03707779400832	0.044955044955045	0.0969450396931313	tags=6%, list=10%, signal=5%	PRDM16/WFIKKN2/SPINT3/FBN2/CAV1/ITGA8/CHST11
GO:0001667	ameboidal-type cell migration	423	0.769783736332401	1.01727260923549	0.045954045954046	0.0983486210758938	tags=17%, list=20%, signal=14%	SMOC2/APELA/WNT7A/FLT4/TNS1/KRT2/CCBE1/ADTRP/SPARC/RAB25/EPPK1/DCN/KRT16/MAPRE2/MIR206/FGFBP1/CCR6/CDH13/PTP4A3/RGCC/IFNG/SLIT2/NOTCH1/CXCL13/MIR143/ANGPT1/SEMA3C/PRR5L/MIR30A/ADGRB1/MMRN2/GREM1/PTN/MEF2C/BMP7/SEMA6B/HRG/HSPB1/MIR31/AKT1/FAT2/MIR27A/MIR497/MIR204/CRB2/MEOX2/LTB4R2/SEMA5A/MIR133B/EPB41L5/MIR126/MIR27B/HYAL1/GPLD1/MIR146A/MIR329-1/MIR101-2/MTA2/CLEC14A/TAC1/STC1/MIR199A2/MIR15B/MIR…
GO:0010595	positive regulation of endothelial cell migration	117	0.795608555620358	1.03814156229959	0.045954045954046	0.0983486210758938	tags=19%, list=19%, signal=15%	SMOC2/WNT7A/FLT4/CCBE1/SPARC/FGFBP1/MIR143/ANGPT1/MIR30A/HSPB1/MIR31/AKT1/MIR27A/SEMA5A/MIR126/MIR27B/GPLD1/MIR146A/MIR101-2/MIR199A2/GRN/MIR23A
GO:0035051	cardiocyte differentiation	155	0.788248120863226	1.03221669548616	0.045954045954046	0.0983486210758938	tags=17%, list=19%, signal=14%	EGFR/MYLK3/MYOM2/ALPK2/MYBPC1/PDGFRB/NOTCH1/MEF2A/SORBS2/SEMA3C/ANXA2P2/GREM1/MEF2C/BMP7/VCAM1/MIR204/PDGFRA/CSRP3/SOX6/WNT8A/NRAP/MIR199A2/RGS4/MIR23A/BMP10/MIR195
GO:0042581	specific granule	155	0.788643316905289	1.03273420760171	0.045954045954046	0.0983486210758938	tags=21%, list=16%, signal=18%	TCN1/LRRC7/LAIR1/CD93/CLEC12A/CLEC5A/DEFA4/MS4A3/CLEC4D/FCAR/GPR84/CTSZ/DOCK2/CEACAM3/MMP8/VAMP8/CRISP3/OLR1/FRK/CD33/ATP8A1/CRACR2A/ATP8B4/MCEMP1/OLFM4/TARM1/LILRA3/CHRNB4/LCN2/P2RX1/FPR2/ELANE
GO:0045165	cell fate commitment	257	0.776336823798445	1.02241350912212	0.045954045954046	0.0983486210758938	tags=14%, list=21%, signal=11%	GLI2/EYA2/BCL11B/WNT7A/PRRX1/LY9/POU1F1/SPN/MIR206/SLAMF8/ATOH1/WNT7B/IL6/NOTCH1/NOTCH2/MEF2C/PDPN/NEUROD1/SOX6/RORA/FOXN1/SLAMF6/WNT8A/ROR2/FOXA2/IL23R/NOTCH4/DMRT3/SOX5/IL12B/TBX10/WNT5B/GCM1/MYF6/ZNF521
GO:0050670	regulation of lymphocyte proliferation	193	0.782497252977236	1.02737460319525	0.045954045954046	0.0983486210758938	tags=25%, list=17%, signal=21%	IL21/SPTA1/PRKCQ/TNFRSF21/GPNMB/PTPRC/PDCD1LG2/LILRB1/IDO1/CORO1A/SPN/LILRB2/FCRL3/CD86/RPS3/CD209/CLECL1/HAVCR2/RIPK3/IL6/CCDC88B/TNFRSF4/IL10/HLA-DPB1/INPP5D/IL2RA/CD22/MNDA/MEF2C/CD28/IL5/VCAM1/CD3E/ZAP70/HLA-DMB/CLEC4G/XCL1/ZP4/CCR2/LEP/MZB1/PTPN22/HLA-DPA1/IGF2/IL23R/CTLA4/TAC1/MPL
GO:0017015	regulation of transforming growth factor beta receptor signaling pathway	118	0.794454550128349	1.03686259253691	0.046953046953047	0.0999816766148424	tags=6%, list=10%, signal=5%	PRDM16/WFIKKN2/SPINT3/FBN2/CAV1/ITGA8/CHST11
GO:0035303	regulation of dephosphorylation	196	0.782132746971392	1.02713598751808	0.046953046953047	0.0999816766148424	tags=16%, list=21%, signal=13%	PHACTR3/PTPRC/ELFN1/PPP1R17/LILRB2/FCRL3/MYOZ1/GRXCR1/RIPK3/PDGFRB/IFNG/CCDC8/PKMYT1/CD33/PTN/MEF2C/TMEM225/DLG2/PPP6R3/PLEK/SAG/MFHAS1/GPLD1/BOD1L2/PPP1R12A/CHP2/CHP1/PPP1R2/SPOCD1/MAGI2/CAMTA1
GO:0050852	T cell receptor signaling pathway	181	0.78430179382875	1.02890340135628	0.046953046953047	0.0999816766148424	tags=19%, list=17%, signal=16%	UBASH3A/PRKCQ/TNFRSF21/ITK/PTPRC/BTNL10/HLA-DQA2/BTNL8/HLA-DRA/LILRB4/PSMB11/TESPA1/RPS3/LCP2/HLA-DQB2/THEMIS/PSME4/PLCG2/CCR7/HLA-DPB1/PAG1/INPP5D/CD28/CD3E/ZAP70/TXK/BTN2A3P/BTNL2/BTNL9/PTPN22/HLA-DPA1/HLA-DQA1/CD3D/CTLA4/PSMD12
GO:0051146	striated muscle cell differentiation	272	0.775635344107661	1.02206159908684	0.046953046953047	0.0999816766148424	tags=18%, list=21%, signal=14%	TNNT3/ANKRD2/TNFSF14/DNER/MYLK3/MYOM2/CD9/CASQ2/KEL/ALPK2/MYOZ1/MIR206/WFIKKN2/SCGB3A1/MYBPC1/PGM5/PDGFRB/NOTCH1/HDAC4/MEF2A/SORBS2/MMP14/ADGRB1/GREM1/MEF2C/SMYD1/FLNC/MYH3/AKT1/MIR204/PDGFRA/CSRP3/CXCL10/SOX6/MIR133B/MYOZ2/IGF2/WNT8A/NRAP/CXCL9/MIR199A2/RGS4/MIR23A/BMP10/KLHL40/MIR195/LMOD3/MYF6/CASQ1
GO:0001666	response to hypoxia	337	0.771970651912142	1.0189987961706	0.047952047952048	0.101598401598402	tags=10%, list=18%, signal=9%	CBFA2T3/TERT/ADIPOQ/FABP1/PSMB11/TH/MB/RGCC/KCNMB1/CHRNA4/NOTCH1/PSME4/CLCA1/MMP14/CAV1/PTN/BMP7/VCAM1/AKT1/CHRNA7/RORA/COX4I2/TM9SF4/LEP/MIR126/REG1A/MIR214/EDNRA/MIR146A/LTA/PSMD12/STC1/MPL/KCND2/BNIP3L
GO:0032944	regulation of mononuclear cell proliferation	194	0.782490226054613	1.02744860303344	0.047952047952048	0.101598401598402	tags=25%, list=17%, signal=21%	IL21/SPTA1/PRKCQ/TNFRSF21/GPNMB/PTPRC/PDCD1LG2/LILRB1/IDO1/CORO1A/SPN/LILRB2/FCRL3/CD86/RPS3/CD209/CLECL1/HAVCR2/RIPK3/IL6/CCDC88B/TNFRSF4/IL10/HLA-DPB1/INPP5D/IL2RA/CD22/MNDA/MEF2C/CD28/IL5/VCAM1/CD3E/ZAP70/HLA-DMB/CLEC4G/XCL1/ZP4/CCR2/LEP/MZB1/PTPN22/HLA-DPA1/IGF2/IL23R/CTLA4/TAC1/MPL
GO:0035326	enhancer binding	123	0.793012146682768	1.03536838104083	0.047952047952048	0.101598401598402	tags=6%, list=11%, signal=5%	NFATC1/NR1H4/FLI1/SPI1/MEF2C/HOXB6/MEOX2
GO:0055037	recycling endosome	161	0.787239171838607	1.03143127554308	0.047952047952048	0.101598401598402	tags=13%, list=21%, signal=10%	C1orf210/RAB25/SLC9A9/VAMP8/APP/RASSF9/CD22/USP6/MYO5B/MLC1/ST8SIA2/ACAP1/CFTR/RABEP1/LAMP5/VIPAS39/AQP2/TF/RAB4A/RFFL/HFE
GO:0001909	leukocyte mediated cytotoxicity	102	0.798424984563065	1.04065468856873	0.048951048951049	0.102688153430728	tags=30%, list=16%, signal=26%	IL21/CD1E/PRF1/CD1C/PTPRC/LILRB1/CORO1A/CLEC12B/CLEC2A/CTSG/CD1B/PIK3R6/KIR2DL4/HAVCR2/RIPK3/IL18RAP/DNASE1L3/LAG3/KLRK1/RAET1E/XCL1/CD1A/STAP1/SLAMF6/CRTAM/LEP/SERPINB4/KLRC4-KLRK1/IL23R/ELANE/GZMB
GO:0007548	sex differentiation	246	0.777014544429526	1.02286007457774	0.048951048951049	0.102688153430728	tags=12%, list=18%, signal=10%	WNT7A/TP63/DMRTC2/UMODL1/SRD5A2/REN/SLIT3/ZFPM2/SPO11/RXFP2/PDGFRB/SLIT2/ADCYAP1R1/HNF4A/CCDC182/CHD7/MMP14/DCANP1/DMRT1/PDGFRA/CTNNA1/LEP/FSHR/BMPR1B/ROR2/DMRT3/AXL/CBX2/BMP5
GO:0010951	negative regulation of endopeptidase activity	226	0.779667355768402	1.02562065626172	0.048951048951049	0.102688153430728	tags=32%, list=20%, signal=26%	SERPINB7/SERPINB13/SERPINB10/SERPINB11/IFI16/SERPINB3/TNFSF14/LPA/ITIH2/SERPINB12/A2ML1/SERPINB2/FETUB/CR1/CARD18/SERPINB5/FABP1/A2M/CST5/PZP/WFIKKN2/WFDC8/SMR3A/HGF/ITIH5/SPINT3/TIMP3/SPP2/CST9/CARD17/CSTL1/APP/CST9L/SERPINA12/SERPING1/SPINK13/SERPINA5/AHSG/BIRC7/HRG/CD27/SPINT4/HMSD/KNG1/SPINK5/SERPINA9/AKT1/NLRP7/SERPINB8/AVP/CSN2/EPPIN/CRB2/CST2/C3/C4B/SERPINB4/RAG1/TNFAIP8/TIMP4/LCN1/SPINK6/…
GO:0019933	cAMP-mediated signaling	179	0.784412087630869	1.02891796620233	0.048951048951049	0.102688153430728	tags=23%, list=18%, signal=19%	PTGIR/OR5T1/PF4/ADGRL4/GIP/S1PR4/GHRHR/VIP/ADGRE3/RXFP2/MC3R/RXFP1/NDUFS4/HTR5A/ADCYAP1R1/GPR65/SCTR/ADGRL3/ADGRB1/DEFB1/OR56A1/ADGRE1/MC2R/CALCRL/GPR62/CXCL10/PTH/GPHB5/PTGER4/OPRM1/ADGRD1/MC5R/FSHR/GPR26/PEX5L/PLN/CXCL9/OR56A5/CXCL11/PTGER1/IAPP
GO:0031647	regulation of protein stability	260	0.77596226513345	1.02200028796623	0.048951048951049	0.102688153430728	tags=10%, list=20%, signal=8%	C10orf90/PYHIN1/TERT/IRGM/AHSP/TREX1/ADGRV1/CCDC88C/OTUD3/A1CF/SIAH1/DDI1/AAK1/SLC51B/GBA3/ASGR2/DDI2/MIR101-2/CTSA/CPN2/CSN3/TF/GRN/DERL1/CHP1/SIAH3
GO:0061630	ubiquitin protein ligase activity	207	0.781170604337673	1.02665347114041	0.048951048951049	0.102688153430728	tags=11%, list=21%, signal=8%	SH3RF3/C10orf90/PDZRN3/HECW1/RNF186/BFAR/ASB2/FBXL6/BIRC7/SIAH1/NEURL3/ZNRF4/RNF148/RAG1/NCCRP1/RNF13/RNF215/BIRC8/CDC42/SIAH3/RFFL/FBXO30
GO:1901652	response to peptide	488	0.767743760486386	1.0153893435298	0.048951048951049	0.102688153430728	tags=13%, list=16%, signal=11%	REG3A/PRKCQ/KAT2B/NR1H4/SPARC/GIP/ADIPOQ/REG3G/UMODL1/GHRHR/TH/TREM2/CYP11B1/CYP11B2/OTOP1/CSH1/CAMK2A/GH1/GCK/REG1B/CPS1/NOTCH1/ATP6V1G3/AHCYL1/ANXA5/COL1A1/APP/MIR143/SERPINA12/IL10/MIR379/CAV1/AHSG/BMP7/MIR200C/FGF21/VCAM1/RPE65/CARD9/AKT1/BGLAP/PRKCB/MMP12/CSRP3/CHRNA7/SLC34A1/SLA2/AREG/LEP/MZB1/PTPN22/REG1A/IRF5/GPLD1/MIR146A/IGF2/TIMP4/FPR2/NOD2/PRKACB/PLN/GRM5
GO:1903828	negative regulation of cellular protein localization	107	0.796653796653797	1.03871870890098	0.048951048951049	0.102688153430728	tags=11%, list=20%, signal=9%	TRIM29/ADIPOQ/LILRB4/LRRC15/ANGPT1/UBE2J1/MFHAS1/SAPCD2/USP17L2/YOD1/CHP1/SIAH3
GO:0009612	response to mechanical stimulus	204	0.781463654518898	1.02683386658903	0.04995004995005	0.104396220302509	tags=17%, list=19%, signal=14%	SCEL/PIEZO2/TNFSF14/EGFR/SCN1A/DCN/PPL/BDKRB1/PKD2L1/SLC1A3/COL11A1/HDAC4/COL1A1/ADGRV1/MMP14/ATP8A2/SOST/DCANP1/PTN/AKT1/CASP1/BGLAP/CSRP3/CXCL10/HPN/PTGER4/FOXP2/TMC1/MMP7/TNC/CASP5/SERPINE2/MPO/ATP1A2/CXCL12
GO:0030018	Z disc	125	0.791692722543664	1.03381303917762	0.04995004995005	0.104396220302509	tags=20%, list=19%, signal=16%	XIRP2/FHL2/SCN1A/MYOM2/CASQ2/MYOZ1/MYBPC1/PGM5/C10orf71/HDAC4/AHNAK2/TRIM63/SORBS2/MYOT/IGFN1/HSPB1/FLNC/MYL9/CSRP3/MYOZ2/NRAP/DES/PPP1R12A/SLC4A1/BMP10
GO:0035305	negative regulation of dephosphorylation	102	0.797901001246532	1.03997173687556	0.04995004995005	0.104396220302509	tags=16%, list=20%, signal=13%	PHACTR3/ELFN1/PPP1R17/MYOZ1/GRXCR1/CCDC8/PKMYT1/PTN/TMEM225/DLG2/SAG/MFHAS1/BOD1L2/CHP1/PPP1R2/SPOCD1
GO:0004866	endopeptidase inhibitor activity	161	0.786921990192082	1.03101570797231	0.050949050949051	0.105315416291026	tags=39%, list=19%, signal=32%	SERPINB7/SERPINB13/SERPINB10/SERPINB11/SERPINB3/TNFSF14/LPA/ITIH2/SERPINB12/A2ML1/SERPINB2/FETUB/CARD18/SERPINB5/A2M/CST5/PZP/WFIKKN2/WFDC8/SMR3A/ITIH5/SPINT3/TIMP3/SPP2/CST9/CARD17/CSTL1/APP/CST9L/SERPINA12/SERPING1/SPINK13/SERPINA5/AHSG/BIRC7/HRG/CD27/SPINT4/HMSD/KNG1/SPINK5/SERPINA9/NLRP7/SERPINB8/AVP/CSN2/EPPIN/CRB2/CST2/C3/C4B/SERPINB4/TNFAIP8/TIMP4/LCN1/SPINK6/SMR3B/SERPINA11/SPINK7/SERPINE…
GO:0005126	cytokine receptor binding	266	0.775167975301101	1.02123543540618	0.050949050949051	0.105315416291026	tags=27%, list=20%, signal=22%	IL21/PPBP/TNFSF14/PF4/IFNA8/CCL8/IFNA14/IFNA2/IFNE/BMP3/CCL7/CSH1/CCL11/IFNA7/CCL4/OSM/IL3/IFNA13/GH1/CCL13/IL6/IFNG/TSLP/CXCL13/TRAF5/IL10/IL25/DEFB1/GREM1/BMP7/IL5/CX3CL1/IL22/CCL3/CCL26/CCL1/CCL18/CCL28/LEFTY2/PXDN/CCL21/XCL1/CXCL10/IFNB1/IFNA17/STAP1/IFNW1/CCR2/IFNA1/CCRL2/IFNA6/IFNA16/PF4V1/TNFSF15/IFNA5/IL23R/LTA/DDT/CXCL9/IL1F10/CXCL11/LIFR/BMP5/CNIH4/IL12B/TFF2/CXCL12/BMP10/IFNA21/IL36RN/…
GO:0009582	detection of abiotic stimulus	127	0.791571769377906	1.03391956541367	0.050949050949051	0.105315416291026	tags=23%, list=19%, signal=19%	ANO1/PIEZO2/GRK1/SCN1A/TRPM3/GNAT1/RP1/OTOP1/PKD2L1/COL11A1/RCVRN/ADGRV1/TRPM8/ATP8A2/PDE6C/RPE65/RHO/CSRP3/HPN/GNGT2/SAG/CNGB1/TMC1/TAC1/NOX3/AIPL1/SERPINE2/GPR52/CXCL12
GO:0042692	muscle cell differentiation	352	0.77087643043243	1.0177661173627	0.050949050949051	0.105315416291026	tags=17%, list=20%, signal=14%	TNNT3/ANKRD2/NFATC1/TNFSF14/DNER/MYLK3/MYOM2/CD9/CASQ2/KEL/ALPK2/MYOZ1/MIR206/WFIKKN2/SCGB3A1/QKI/MYBPC1/PGM5/PDGFRB/NOTCH1/HDAC4/MEF2A/SORBS2/MMP14/MIR100/ADGRB1/GREM1/PIAS1/MEF2C/TMEM204/SMYD1/FLNC/ITGA8/MYH3/AKT1/MIR204/PDGFRA/CSRP3/CXCL10/SOX6/RORA/KDM1A/MIR133B/CTNNA1/MYOZ2/MIR125B2/IGF2/WNT8A/NRAP/MEGF10/CXCL9/MIR199A2/RGS4/MIR15B/MIR23A/BMP10/KLHL40/MIR195/CDC42/LMOD3
GO:0043620	regulation of DNA-templated transcription in response to stress	114	0.794418885912698	1.03638033179443	0.050949050949051	0.105315416291026	tags=6%, list=17%, signal=5%	ANKRD2/PSMB11/NOTCH1/PSME4/CREB3L1/HSF5/PSMD12
GO:0045598	regulation of fat cell differentiation	126	0.792868164962981	1.03540025711718	0.050949050949051	0.105315416291026	tags=10%, list=14%, signal=9%	PRDM16/ADIPOQ/FRZB/ZFPM2/IL6/ZNF385A/ADIRF/AKT1/MIR181A2/RORA/LGALS12/LEP/MIR27B
GO:0051250	negative regulation of lymphocyte activation	134	0.790787819921093	1.03370299797367	0.050949050949051	0.105315416291026	tags=20%, list=14%, signal=17%	TNFRSF21/GPNMB/PDCD1LG2/LILRB1/IDO1/SPN/PGLYRP3/IFNA2/LILRB2/SOCS6/CD86/HAVCR2/IL10/PAG1/INPP5D/IL2RA/LAX1/MNDA/LAG3/CLEC4G/TARM1/MIR27A/XCL1/IFNB1/SLA2/PGLYRP4/PTPN22
GO:0098862	cluster of actin-based cell projections	143	0.789021060356095	1.03235353079706	0.050949050949051	0.105315416291026	tags=15%, list=12%, signal=13%	MYO7B/SHANK2/IDO1/TMPRSS15/ENPEP/PCDH15/CLRN1/SLC26A3/GRXCR1/ADGRV1/GRXCR2/DCDC2/SLC6A18/SLC26A4/ITLN1/SLC6A19/TSPEAR/PLB1/TRPM6/SLC34A1/SLC2A2
GO:2000736	regulation of stem cell differentiation	113	0.795185019022693	1.03731695607173	0.050949050949051	0.105315416291026	tags=14%, list=20%, signal=11%	PSMB11/OSM/NOTCH1/PSME4/SEMA3C/PTN/BMP7/PDGFRA/SOX6/MIR146A/HOXB4/PSMD12/TCF12/SOX5/NELFB/PSMD6
GO:0001085	RNA polymerase II transcription factor binding	148	0.788575159835512	1.03215641168738	0.051948051948052	0.106471521223637	tags=9%, list=9%, signal=8%	ANKRD2/NFATC1/ZMIZ1/POU1F1/SPI1/ZFPM2/IFI27/GFI1B/HDAC4/MEF2A/HNF4A/PIAS1/NEUROD1
GO:0001101	response to acid chemical	323	0.772368713977309	1.01931485488764	0.051948051948052	0.106471521223637	tags=15%, list=20%, signal=12%	COL4A1/STRA8/SLC1A2/EGFR/NR1H4/SPARC/TRIML2/CD9/GIP/ADIPOQ/TH/CPEB3/PTGDR/RARG/CLDN1/COL18A1/WNT7B/PKD2L1/KCNMB1/PDGFRB/CPS1/COL1A1/CCR7/COL16A1/RORB/PTN/EPHA3/FGF21/RXRG/AKT1/CCL21/FFAR1/PDGFRA/BRINP3/PTGER4/LEP/REG1A/GPRC6A/WNT8A/IPO5/UCP1/TNC/COL1A2/AQP2/SLC22A6/APOB/WNT5B/FZD4/AKR1C2
GO:0016791	phosphatase activity	241	0.776571301313306	1.02216186945528	0.051948051948052	0.106471521223637	tags=12%, list=19%, signal=9%	EYA2/PALD1/UBASH3A/PTPRC/LRRC30/CDC14C/G6PC2/MYH8/PTPN4/ACP5/ALPP/PTP4A3/ALPI/SYNJ2/INPP5D/NT5DC3/PTP4A1/MYH3/INPP5J/PTPN7/PTPN22/PPTC7/PPP2CB/SACM1L/TPTE2/PTPRO/MTMR7/PTPRE
GO:0032412	regulation of ion transmembrane transporter activity	235	0.77792412737187	1.02362172863923	0.051948051948052	0.106471521223637	tags=13%, list=16%, signal=11%	NETO1/LRRC7/HECW1/SHANK2/CASQ2/KCNG1/GPR35/TREM2/EPHB2/IFNG/AHCYL1/FXYD2/APP/PLCG2/TRDN/CAV1/MEF2C/CRACR2A/GRIN2B/DLG2/GRIN2A/LRRC55/CCR2/OPRM1/CACNG3/MRLN/FXYD4/CFTR/FXYD1/PLN/GRM5
GO:0048017	inositol lipid-mediated signaling	176	0.783877063530208	1.02810114135338	0.051948051948052	0.106471521223637	tags=20%, list=18%, signal=17%	FLT4/EGFR/MAZ/FLT3/DCN/MIR206/PIK3R6/PLCB2/PIK3R5/HGF/OSM/GH1/PIP5K1C/PDGFRB/IER3/HCST/PLCG2/FLT1/SERPINA12/ANGPT1/PRR5L/SELP/CD28/PIK3CG/PREX2/AKT1/PDGFRA/NYAP2/LEP/FSHR/MIR126/CRYBA1/PLCH1/PITPNM2/LIME1/SERPINE2
GO:1901214	regulation of neuron death	295	0.773898165189263	1.02053252176994	0.051948051948052	0.106471521223637	tags=12%, list=18%, signal=10%	GPNMB/GFRAL/CORO1A/TERT/GRID2/CTSZ/DCC/AGAP2/IFNG/CHMP4B/CHL1/HDAC4/IL10/MIR181C/ANGPT1/KIR3DL2/MEF2C/GABRA5/MIR200C/SRPK2/CX3CL1/FGF21/CCL3/C1QA/GRIN2B/AKT1/CHRNA7/FAIM2/SYNGAP1/CX3CR1/GPR75/CD200R1/MIR15B/AXL/GRN
GO:2001233	regulation of apoptotic signaling pathway	379	0.770219462915647	1.01738837900032	0.051948051948052	0.106471521223637	tags=10%, list=16%, signal=8%	EYA2/ANKRD2/MAL/TP63/PTPRC/GFRAL/MAZ/PF4/TERT/S100A9/FXN/RPS3/HGF/RIPK3/TIMP3/ZNF385A/CIDEB/S100A8/DDIAS/CAV1/ITPRIP/CX3CL1/CREB3L1/HSPB1/SIAH1/AKT1/BDKRB2/AVP/IFNB1/FAIM2/KDM1A/CTNNA1/DBH/BMPR1B/CX3CR1/PLEKHF1/GZMB
GO:0007163	establishment or maintenance of cell polarity	200	0.781491222063513	1.02659740777454	0.0529470529470529	0.10799669644435	tags=11%, list=21%, signal=9%	LRRC7/WNT7A/SPN/ALPK2/CCL4/WNT7B/DOCK2/LAMA1/CCR7/CYTH3/FRMD4B/SHTN1/CCL21/DLG2/CRB2/SYNE4/CTNNA1/SAPCD2/KIF25/CAP2/CDC42/DOCK8
GO:0009581	detection of external stimulus	124	0.79130451232837	1.03327440298114	0.0529470529470529	0.10799669644435	tags=23%, list=19%, signal=18%	ANO1/PIEZO2/GRK1/SCN1A/TRPM3/GNAT1/RP1/OTOP1/PKD2L1/COL11A1/RCVRN/ADGRV1/TRPM8/ATP8A2/PDE6C/RPE65/RHO/CSRP3/HPN/GNGT2/SAG/CNGB1/TMC1/NOX3/AIPL1/SERPINE2/GPR52/CXCL12
GO:0022803	passive transmembrane transporter activity	432	0.768392759743515	1.0155304539149	0.0529470529470529	0.10799669644435	tags=19%, list=19%, signal=15%	ANO1/PIEZO2/PRF1/CLIC6/SCN11A/RASA3/SCN1A/GABRA6/GRID2/TRPM3/KCNQ2/KCNU1/KCNG1/TRPV6/KCNK18/RHAG/OTOP1/CLDN17/AQP7/KCNQ1/KCNJ15/PKD2L1/NOX5/KCNMB1/CHRNA4/AQP6/LRRC18/CLDN4/GABRP/CHRNA1/TRPM8/CLCA1/SLC14A2/SCN7A/AQP9/ANXA2P2/ANO2/CCT8L2/GABRG3/KCNT1/GABRA5/BEST2/TRPM1/CHRFAM7A/BSND/CALHM1/GRIN2B/GRIN2A/TRPV5/SCN10A/LRRC55/CHRNA7/TRPM6/HPN/OPRM1/CACNG3/GABRG1/LRRC8E/FXYD4/ASIC5/KCNA10/SLC26A9/CHRNB…
GO:0062013	positive regulation of small molecule metabolic process	142	0.788786330192894	1.0319227328009	0.0529470529470529	0.10799669644435	tags=16%, list=16%, signal=14%	PGK2/KAT2B/POU1F1/NR1H4/ADIPOQ/FABP1/TREM2/EGF/CD244/GCK/IFNG/ADCYAP1R1/RCVRN/APP/MIR182/CYP7A1/AKT1/AVP/PTH/GPLD1/GPD1/IGF2/APOA5
GO:0006720	isoprenoid metabolic process	131	0.790467021508074	1.0331674783738	0.0539460539460539	0.109376269663351	tags=21%, list=20%, signal=17%	UGT1A1/EGFR/DHRS9/SDC2/GPC5/TH/RBP3/CYP2C19/ALDH1A3/PNLIP/ADH7/RPE65/UGT1A3/PLB1/RHO/ADH1A/HSPG2/CYP1A2/UGT1A8/ADH6/ALDH1A1/CYP2C9/BCO1/CYP3A5/RLBP1/APOB/UGT1A9
GO:0006941	striated muscle contraction	160	0.78630084862622	1.0300771652452	0.0539460539460539	0.109376269663351	tags=17%, list=21%, signal=13%	TNNT3/PKP2/CTNNA3/SCN1A/MYH8/CASQ2/MYL1/KCNQ1/TNNI1/MB/HDAC4/CHRNA1/ATP8A2/CAV1/PIK3CG/MYH3/SCN10A/CSRP3/PLN/DSC2/STC1/ATP1A2/BMP10/CHRND/LMOD3/CASQ1/KCNE2
GO:0007189	adenylate cyclase-activating G protein-coupled receptor signaling pathway	132	0.790320419092477	1.03310521242682	0.0539460539460539	0.109376269663351	tags=25%, list=18%, signal=21%	PTGIR/OR5T1/PF4/ADGRL4/S1PR4/GHRHR/VIP/ADGRE3/RXFP2/MC3R/RXFP1/GPR65/ADGRL3/ADGRB1/OR56A1/ADGRE1/MC2R/CALCRL/CXCL10/PTH/GPHB5/PTGER4/OPRM1/ADGRD1/MC5R/FSHR/GPR26/PLN/CXCL9/OR56A5/CXCL11/PTGER1/IAPP
GO:0033500	carbohydrate homeostasis	229	0.777913682644077	1.02345528371975	0.0539460539460539	0.109376269663351	tags=15%, list=20%, signal=12%	ANO1/CSMD1/NR1H4/G6PC2/ADIPOQ/GHRHR/SIDT2/TH/CYP11B1/HNF1A/CMA1/GCK/HNF4A/ERO1B/FGF21/NEUROD1/SSTR5/CYP7A1/AKT1/FFAR1/BECN2/CSRP3/LEP/DBH/CFTR/GPLD1/MIR146A/FOXA2/ACSM2A/MIR15A/HK3/LRP5L/MIR16-2/MBD5
GO:0042593	glucose homeostasis	229	0.777913682644077	1.02345528371975	0.0539460539460539	0.109376269663351	tags=15%, list=20%, signal=12%	ANO1/CSMD1/NR1H4/G6PC2/ADIPOQ/GHRHR/SIDT2/TH/CYP11B1/HNF1A/CMA1/GCK/HNF4A/ERO1B/FGF21/NEUROD1/SSTR5/CYP7A1/AKT1/FFAR1/BECN2/CSRP3/LEP/DBH/CFTR/GPLD1/MIR146A/FOXA2/ACSM2A/MIR15A/HK3/LRP5L/MIR16-2/MBD5
GO:0007015	actin filament organization	366	0.770562764649825	1.01760291518931	0.0549450549450549	0.110607919396518	tags=11%, list=21%, signal=9%	SPTA1/ARHGAP28/GAS7/CAPZA3/ARHGAP25/CORO1A/MYOM2/SNX9/CLRN1/MYBPC1/CCL11/TMEFF2/RGCC/SLIT2/GPR65/CCR7/SORBS2/CX3CL1/PSTPIP1/SHTN1/CCL26/TPM4/CCL21/PTGER4/GMFG/SEMA5A/PLEK/LCP1/MIR214/NRAP/ACTR3C/WASL/TAC1/RGS4/CAP2/CXCL12/ARHGAP40/BBS4/CDC42/LMOD3/MIR138-1/GRB2
GO:0015267	channel activity	431	0.768400418493272	1.01554137525975	0.0549450549450549	0.110607919396518	tags=19%, list=19%, signal=15%	ANO1/PIEZO2/PRF1/CLIC6/SCN11A/RASA3/SCN1A/GABRA6/GRID2/TRPM3/KCNQ2/KCNU1/KCNG1/TRPV6/KCNK18/RHAG/OTOP1/CLDN17/AQP7/KCNQ1/KCNJ15/PKD2L1/NOX5/KCNMB1/CHRNA4/AQP6/LRRC18/CLDN4/GABRP/CHRNA1/TRPM8/CLCA1/SLC14A2/SCN7A/AQP9/ANXA2P2/ANO2/CCT8L2/GABRG3/KCNT1/GABRA5/BEST2/TRPM1/CHRFAM7A/BSND/CALHM1/GRIN2B/GRIN2A/TRPV5/SCN10A/LRRC55/CHRNA7/TRPM6/HPN/OPRM1/CACNG3/GABRG1/LRRC8E/FXYD4/ASIC5/KCNA10/SLC26A9/CHRNB…
GO:0051099	positive regulation of binding	166	0.784886355607669	1.02876866589744	0.0549450549450549	0.110607919396518	tags=10%, list=13%, signal=8%	SPTA1/PYHIN1/TERT/EGF/MMP8/IFNG/APP/ANXA2P2/CAV1/MEF2C/NVL/NEUROD1/HMGA2/DPH3/KDM1A/EPB41L5
GO:0051668	localization within membrane	140	0.788650193661163	1.03148774774932	0.0549450549450549	0.110607919396518	tags=10%, list=16%, signal=8%	NETO1/LRRC7/MAL/PTPRC/DOCK2/CDH13/SSNA1/PTN/IFT122/DLG2/SYNGAP1/CACNG3/MUSK/RALA
GO:0071214	cellular response to abiotic stimulus	306	0.7726998872071	1.01915343332913	0.0549450549450549	0.110607919396518	tags=12%, list=19%, signal=10%	AURKB/PIEZO2/IFI16/GRK1/TNFSF14/EGFR/GNAT1/RP1/TREX1/KCNK18/PKD2L1/HDAC4/COL1A1/PTN/TRPM1/CERS1/HMGA2/ADIRF/RPE65/AKT1/CASP1/BDKRB2/RHO/PTGER4/KDM1A/LRRC8E/SAG/HYAL1/GPLD1/CNGB1/MMP7/CASP5/TMEM109/AIPL1/AQP2/GPR52/ATP1A2/CHP1
GO:0104004	cellular response to environmental stimulus	306	0.7726998872071	1.01915343332913	0.0549450549450549	0.110607919396518	tags=12%, list=19%, signal=10%	AURKB/PIEZO2/IFI16/GRK1/TNFSF14/EGFR/GNAT1/RP1/TREX1/KCNK18/PKD2L1/HDAC4/COL1A1/PTN/TRPM1/CERS1/HMGA2/ADIRF/RPE65/AKT1/CASP1/BDKRB2/RHO/PTGER4/KDM1A/LRRC8E/SAG/HYAL1/GPLD1/CNGB1/MMP7/CASP5/TMEM109/AIPL1/AQP2/GPR52/ATP1A2/CHP1
GO:0005769	early endosome	321	0.771836934454647	1.01855572698265	0.0559440559440559	0.111690429711631	tags=13%, list=20%, signal=10%	C1orf210/CYTIP/CD1E/GPNMB/EGFR/CORO1A/DNER/CD207/KIR2DL4/KCNQ1/HAVCR2/PTP4A3/RIN3/VAMP8/APP/AOC3/CD22/CAV1/EPHA3/VCAM1/PTP4A1/SIAH1/MLC1/ST8SIA2/TM9SF4/RPS6KC1/CD8B/MVB12B/CFTR/RABEP1/SNX31/TMEM184A/LAMP5/VIPAS39/SYNDIG1/TF/PARM1/DERL1/APOB/RAB4A/FGD5
GO:0010256	endomembrane system organization	395	0.769681982006628	1.01686830249879	0.0559440559440559	0.111690429711631	tags=11%, list=21%, signal=9%	SPTA1/COL5A1/PTPRC/TMED6/BIN2/PLEKHM2/ATP8B3/LMAN1L/STX2/SNX9/TMEFF2/FNBP1L/CHMP4B/ZNF385A/BLZF1/SRGN/TRDN/CAV1/DMKN/REEP3/SH3TC2/SHTN1/MTSS1/ATP8B4/AKT1/FABP9/PRKCB/CSRP3/UGCG/ASAP1/SUN5/SUN3/TXNDC8/PLEKHF1/WASL/PLSCR5/SERPINE2/SLC4A1/TRAPPC8/CDC42/MIR138-1/STX18/CASQ1
GO:0045619	regulation of lymphocyte differentiation	159	0.786020141669673	1.02965349594584	0.0559440559440559	0.111690429711631	tags=18%, list=13%, signal=16%	GLI2/ZMIZ1/PTPRC/HLA-DOA/CR1/NFAM1/PGLYRP3/IFNA2/LILRB4/LILRB2/FCRL3/CD86/PIK3R6/TESPA1/SLAMF8/IFNG/MMP14/INPP5D/IL2RA/LAG3/CD28/CD27/CAMK4/ZAP70/SPINK5/IFNB1/CCR2/FOXN1/PGLYRP4
GO:0051188	cofactor biosynthetic process	301	0.77286036514183	1.01929200216775	0.0559440559440559	0.111690429711631	tags=6%, list=9%, signal=5%	CBFA2T3/SPTA1/KYNU/NUP43/OPLAH/PGK2/BDH2/IDO1/FXN/TREX1/GCK/IFNG/HDAC4/APP/PDHA2/PDHX/IDO2/HACD1
GO:0071772	response to BMP	151	0.78706055887481	1.03037359066283	0.0559440559440559	0.111690429711631	tags=13%, list=21%, signal=10%	PCSK6/ZNF423/TMEM100/PELO/VWC2/ADAMTS12/NOTCH1/SOST/GREM1/BMP7/DSG4/CRB2/BMPR1B/ROR2/BMP5/BMP10/HTRA3/DAND5/HFE
GO:0071773	cellular response to BMP stimulus	151	0.78706055887481	1.03037359066283	0.0559440559440559	0.111690429711631	tags=13%, list=21%, signal=10%	PCSK6/ZNF423/TMEM100/PELO/VWC2/ADAMTS12/NOTCH1/SOST/GREM1/BMP7/DSG4/CRB2/BMPR1B/ROR2/BMP5/BMP10/HTRA3/DAND5/HFE
GO:1902107	positive regulation of leukocyte differentiation	136	0.78906171006815	1.0316684372724	0.0559440559440559	0.111690429711631	tags=18%, list=16%, signal=15%	GLI2/IL17A/ZMIZ1/PTPRC/PF4/LILRB4/LILRB2/CD86/PIK3R6/TREM2/TESPA1/IFNG/MMP14/INPP5D/IL2RA/IL5/CD27/DCSTAMP/ZAP70/RAG1/ROR2/OCSTAMP/IL23R/EVI2B
GO:0006644	phospholipid metabolic process	393	0.769644732508633	1.01675452709242	0.0569430569430569	0.112755235418787	tags=13%, list=20%, signal=11%	PNLIPRP2/NR1H4/TTC7A/FLT3/SOCS6/PIK3R6/PLCB2/ENPP6/PIK3R5/LPCAT3/MIR30C2/AGAP2/PIP5K1C/PDGFRB/ALPI/SYNJ2/PLCG2/FLT1/CCR7/PLA2G4A/INPP5D/PIK3CG/CPNE1/PLA2G4F/CCL21/PLA2G7/PLB1/INPP5J/THEM5/PIPSL/PDGFRA/PLA2G4E/SLA2/PLEK/PLA2G10/PLA2G5/GPLD1/GPD1/FPR2/NOD2/PLA1A/APOA5/SACM1L/PLA2G2C/TPTE2/PITPNM2/PLCD4/MTMR7/GPAT2/RAB4A/ENPP7/DGKA/MIR138-1
GO:0030177	positive regulation of Wnt signaling pathway	169	0.783637040377077	1.02736098409134	0.0569430569430569	0.112755235418787	tags=13%, list=20%, signal=10%	SCEL/EGFR/TERT/GPRC5B/PSMB11/GPC5/EGF/COL1A1/PSME4/LRRK1/PRDM15/CAV1/DKK2/ZBED2/SEMA5A/ROR2/GID8/PSMD12/CSNK1G3/BIRC8/LYPD6/PSMD6
GO:0043409	negative regulation of MAPK cascade	167	0.78433613695226	1.02807887974137	0.0569430569430569	0.112755235418787	tags=11%, list=15%, signal=9%	PTPRC/SERPINB3/MECOM/ADIPOQ/EPHB2/TIMP3/NLRP12/PRDM15/LAX1/CAV1/DEFB114/BMP7/MIR218-1/AKT1/MIR133B/PTPN22/MIR218-2/CRYBA1
GO:0048015	phosphatidylinositol-mediated signaling	173	0.783898975607012	1.02794478405828	0.0569430569430569	0.112755235418787	tags=21%, list=18%, signal=17%	FLT4/EGFR/MAZ/FLT3/DCN/MIR206/PIK3R6/PLCB2/PIK3R5/HGF/OSM/GH1/PIP5K1C/PDGFRB/IER3/HCST/PLCG2/FLT1/SERPINA12/ANGPT1/PRR5L/SELP/CD28/PIK3CG/PREX2/AKT1/PDGFRA/NYAP2/LEP/FSHR/MIR126/CRYBA1/PLCH1/PITPNM2/LIME1/SERPINE2
GO:0048037	cofactor binding	476	0.767737717383156	1.01516790191927	0.0569430569430569	0.112755235418787	tags=13%, list=20%, signal=11%	TCN1/TPO/KYNU/BDH2/IDO1/XDH/DAO/CYP27B1/FXN/TH/FMO2/CYP11B1/RPS3/CYP11B2/CYP2C19/ALDH1A3/NOX5/MB/ACOXL/CYP4F2/CYP4Z1/SPTLC3/AOC3/ALB/CYP21A2/LPO/HBG2/IDO2/HRG/HBE1/HAO2/MARC2/CYP7A1/PXDN/ACADVL/CYP2D7/PRIM2/KDM1A/AGXT/ALKBH3/LCN2/DBH/CYP1A2/DDC/GPD1/ALDH1A1/OGFOD3/GUCY1A2/CYP2C9/FMO3/AGXT2/CYP2U1/CUBN/CYP3A5/ME2/TXNRD3/DUOX2/MPO/ACAD8/AOC1/CYP4Z2P/FMO1/NDUFV2/HBD
GO:1902495	transmembrane transporter complex	304	0.772399307775655	1.01879793852991	0.0569430569430569	0.112755235418787	tags=19%, list=21%, signal=15%	ANO1/LRRC7/ATP12A/CLIC6/SHANK2/SCN11A/SCN1A/GABRA6/GRID2/KCNQ2/CASQ2/KCNG1/CLDN17/KCNQ1/VWC2/PKD2L1/KCNMB1/CHRNA4/LRRC18/CLDN4/GABRP/FXYD2/CHRNA1/SCN7A/ANO2/GABRG3/GABRA5/BEST2/CHRFAM7A/GRIN2B/DLG2/GRIN2A/CATSPERD/SCN10A/LRRC55/CHRNA7/CACNG3/GABRG1/LRRC8E/FXYD4/KCNA10/CHRNB4/CFTR/FXYD1/PLN/CNGB1/SACM1L/CATSPERB/ATP4B/CLCN1/KCND2/TTYH2/LRRC38/ATP1A2/CHRND/CNGB3/CACNA1S/KCNE2/MICU2
GO:1903362	regulation of cellular protein catabolic process	223	0.778678430722854	1.02409746543669	0.0569430569430569	0.112755235418787	tags=10%, list=21%, signal=8%	CBFA2T3/CSNK1A1L/PYHIN1/TREM2/EGF/ECSCR/ANXA2P2/HSP90AB2P/CAV1/PIAS1/NKD2/AKT1/UBE2J1/F13B/ATRAID/YOD1/UQCC2/HSP90AB4P/KLHL40/HFE/RFPL1/KCNE2/IL33
GO:0001649	osteoblast differentiation	211	0.779104579759263	1.0241719422235	0.0579420579420579	0.113934789108803	tags=17%, list=17%, signal=14%	GLI2/IFITM1/GPNMB/TP63/CLEC5A/OSTN/BMP3/HGF/IBSP/WNT7B/IL6/NOTCH1/HDAC4/COL1A1/RORB/TWIST2/GREM1/FBN2/HEMGN/MEF2C/BMP7/MIR200C/CREB3L1/CCL3/TPM4/AKT1/BGLAP/UCMA/AREG/FGF23/BMPR1B/IGF2/IFT80/TNC/ATRAID
GO:0030203	glycosaminoglycan metabolic process	152	0.786518279971629	1.02980804678361	0.0579420579420579	0.113934789108803	tags=13%, list=15%, signal=11%	ITIH2/DCN/SDC2/PGLYRP3/GPC5/EGF/HGF/ITIH5/PDGFRB/CHST15/ANGPT1/HS3ST5/CHST11/AKT1/LUM/PGLYRP4/HSPG2/GALNS/HYAL1/NDST4
GO:0043618	regulation of transcription from RNA polymerase II promoter in response to stress	110	0.794445968138909	1.03611550567925	0.0579420579420579	0.113934789108803	tags=6%, list=17%, signal=5%	ANKRD2/PSMB11/NOTCH1/PSME4/CREB3L1/HSF5/PSMD12
GO:0050730	regulation of peptidyl-tyrosine phosphorylation	240	0.776204216905533	1.02158440644376	0.0579420579420579	0.113934789108803	tags=15%, list=16%, signal=13%	IL21/PTPRC/EGFR/GPRC5B/FLT3/ADIPOQ/IFNA2/TREM2/EGF/CSH1/HGF/OSM/IL3/GH1/LACRT/IL6/IFNG/TSLP/APP/ANGPT1/LRRK1/GREM1/CAV1/IL5/HRG/CD3E/IL24/STAP1/AREG/LEP/IL31RA/LILRA5/MIR146A/IGF2/IL23R/GRM5/IL22RA2
GO:0071222	cellular response to lipopolysaccharide	197	0.780910784128359	1.02563176282913	0.0579420579420579	0.113934789108803	tags=24%, list=17%, signal=20%	DEFA5/TNIP3/PPBP/PDCD1LG2/LILRB1/DEFA4/PF4/NR1H4/IRGM/CTSG/LILRB2/DEFA1B/LY86/CD86/DEFA6/HAVCR2/LACRT/IL6/CARD17/CXCL13/AICDA/IL10/CD180/MEF2C/DEFB114/CX3CL1/CCL3/LILRA2/KLRK1/AKT1/CASP1/NLRP7/IL24/CXCL10/STAP1/DEFA3/LCN2/PTPN22/CX3CR1/PF4V1/MIR146A/NOD2/KLRC4-KLRK1/CXCL9/IL1F10/CXCL11/CEBPE
GO:0090068	positive regulation of cell cycle process	281	0.773671573191502	1.0197257681602	0.0579420579420579	0.113934789108803	tags=9%, list=16%, signal=7%	AURKB/OR1A2/EGFR/CDC14C/TERT/EGF/RGCC/PDGFRB/ZNF385A/APP/MIR30A/MIR515-2/CD28/MIR372/HMGA2/SSTR5/AKT1/DMRT1/MIR520A/MIR214/HYAL1/IGF2/MIR515-1/ZNF16
GO:0015078	proton transmembrane transporter activity	102	0.795238948666728	1.03650205900731	0.0589410589410589	0.115764884015174	tags=17%, list=19%, signal=13%	ATP12A/SLC2A9/COX7B2/OTOP1/NOX5/ATP6V1G3/SLC9A9/SLC9A4/SURF1/COX8C/SLC9A2/COX4I2/ASIC5/SLC15A5/ATP4B/SLC15A1/SLC36A3
GO:0001736	establishment of planar polarity	118	0.791553586935812	1.03307647259313	0.0599400599400599	0.117183854208076	tags=11%, list=20%, signal=9%	WNT7A/TP63/PSMB11/PSME4/DAAM1/VANGL1/ROR2/SAPCD2/PSMD12/FZD4/CDC42/PSMD6/MAGI2
GO:0007164	establishment of tissue polarity	118	0.791553586935812	1.03307647259313	0.0599400599400599	0.117183854208076	tags=11%, list=20%, signal=9%	WNT7A/TP63/PSMB11/PSME4/DAAM1/VANGL1/ROR2/SAPCD2/PSMD12/FZD4/CDC42/PSMD6/MAGI2
GO:0019787	ubiquitin-like protein transferase activity	376	0.769497893130141	1.0163881091543	0.0599400599400599	0.117183854208076	tags=9%, list=20%, signal=7%	SH3RF3/C10orf90/PDZRN3/ZMIZ1/HECW1/UBE2QL1/HDAC4/TRIM63/RNF186/BFAR/ASB2/FBXL6/PIAS1/BIRC7/CBX4/SIAH1/TRIM69/UBE2J1/NEURL3/ZNRF4/RNF148/RAG1/NCCRP1/RNF13/PIAS3/RNF215/UBE2U/CUL5/BIRC8/CDC42/SIAH3/RFFL
GO:0051493	regulation of cytoskeleton organization	495	0.767352650681802	1.01498815613238	0.0599400599400599	0.117183854208076	tags=11%, list=21%, signal=9%	SPTA1/ARHGAP28/C10orf90/PKHD1/CAPZA3/KAT2B/CORO1A/MYLK3/S100A9/MAPRE2/SNX9/RPS3/CCL11/TMEFF2/RGCC/PDGFRB/SLIT2/CHMP4B/GPR65/S100A8/CCR7/FSD1/NOTCH2/MEF2C/EPHA3/CX3CL1/BORA/HRG/CCL26/CCL21/SMIM22/INPP5J/PDGFRA/PTGER4/STAP1/GMFG/SEMA5A/PLEK/NAV3/MIR214/ACTR3C/WASL/SPICE1/CEP131/TAC1/RGS4/KIF25/CXCL12/BMP10/ARHGAP40/BBS4/CDC42/LMOD3/TRPM2/MIR138-1/GRB2
GO:0045834	positive regulation of lipid metabolic process	138	0.787579208733654	1.02998144710827	0.0609390609390609	0.118862725306914	tags=17%, list=20%, signal=13%	NR1H4/FLT3/ADIPOQ/FABP1/AGAP2/PDGFRB/IFNG/FLT1/CCR7/MIR182/FGF21/CYP7A1/AKT1/CCL21/AVP/PDGFRA/GPLD1/FPR2/NOD2/APOA5/CGA/MIR96/MIR183
GO:0071496	cellular response to external stimulus	313	0.771096718958857	1.01738676564853	0.0609390609390609	0.118862725306914	tags=11%, list=19%, signal=9%	PIEZO2/PTPRC/DAPL1/IFI16/TNFSF14/SLC1A2/MYH13/EGFR/NR1H4/CYP27B1/HDAC4/COL1A1/ALB/PTN/VCAM1/AKT1/CASP1/BGLAP/BECN2/KIF26A/PTGER4/FGF23/LEP/LCN2/MIR125B2/FOXA2/DSC2/MMP7/TNC/CASP5/MAP1LC3C/AXL/AQP2/ATP1A2/AOC1
GO:0052548	regulation of endopeptidase activity	390	0.769317435514623	1.01621209241931	0.0619380619380619	0.120533886320339	tags=24%, list=20%, signal=20%	SERPINB7/SERPINB13/SERPINB10/SERPINB11/TP63/IFI16/SERPINB3/TNFSF14/SEMG1/LPA/ITIH2/SERPINB12/A2ML1/SERPINB2/FETUB/XDH/CR1/CARD18/S100A9/SERPINB5/CLEC7A/FABP1/A2M/CST5/PZP/WFIKKN2/RPS3/WFDC8/AIM2/SMR3A/HGF/ITIH5/SPINT3/TIMP3/SPP2/NLRP12/CST9/CARD17/CIDEB/CSTL1/APP/CST9L/S100A8/SERPINA12/SERPING1/SPINK13/SERPINA5/SEMG2/AHSG/BIRC7/HRG/CD27/SPINT4/HMSD/KNG1/SPINK5/SERPINA9/GRIN2B/CARD9/AKT1/CASP1/NLR…
GO:0071695	anatomical structure maturation	154	0.786057749169653	1.02939181387192	0.0619380619380619	0.120533886320339	tags=10%, list=14%, signal=9%	GH1/RXFP2/CNTN2/APP/GREM1/CX3CL1/SCARF1/C1QA/SPINK5/EPB42/PTH/KDM1A/LEP/C3/SLFN14/CX3CR1
GO:0009566	fertilization	162	0.784876857633367	1.02844111510176	0.0629370629370629	0.121918081918082	tags=24%, list=19%, signal=20%	SPAM1/OR10J1/CRISP1/SPACA7/LCN6/FETUB/PLCZ1/CD9/UMODL1/KCNU1/ATP8B3/STX2/TDRD9/NOX5/CFAP69/PRND/SPINK13/SERPINA5/LYZL6/ADAM2/DEFB126/ADAM30/ZP1/TEX101/CATSPERD/PLB1/RNASE10/TNP2/BSPH1/ZP4/C11orf74/LYZL4/SMCP/PAEP/CATSPERB/PLCD4/WEE2/ACR/APOB
GO:0019838	growth factor binding	128	0.790399613403289	1.03252773481673	0.0629370629370629	0.121918081918082	tags=17%, list=12%, signal=15%	PCSK6/COL5A1/FLT4/COL4A1/EGFR/ITGB4/IGFALS/A2M/GHRHR/WFIKKN2/FGFBP1/SPINT3/PDGFRB/CXCL13/COL1A1/FLT1/IL2RA/PTN/NKD2/PXDN/NLRP7/PDGFRA
GO:0051236	establishment of RNA localization	177	0.782070475298405	1.02579296399442	0.0629370629370629	0.121918081918082	tags=6%, list=18%, signal=5%	IGF2BP3/NUP43/SIDT2/QKI/RFTN2/RBFOX1/DDX25/IWS1/IGF2BP1/IGF2BP2/EIF5AL1
GO:0071241	cellular response to inorganic substance	203	0.780327694839024	1.02526836959858	0.0629370629370629	0.121918081918082	tags=15%, list=21%, signal=12%	EGFR/TH/CYP11B1/TREX1/CYP11B2/CLDN1/ANXA5/APP/ADGRV1/MEF2A/LCE1D/MEF2C/CPNE1/DDI1/ALOX5AP/AKT1/DLG2/SLC34A1/DDI2/SLFN14/CYP1A2/GPLD1/FABP4/CHP2/AQP2/TF/ZNF658/AOC1/TRPM2/HFE/SYT1
GO:0002020	protease binding	122	0.790116184238	1.03154482348357	0.0639360639360639	0.123430100651057	tags=22%, list=19%, signal=18%	SERPINB13/VWF/SERPINB3/CCBE1/CARD18/A2M/PZP/ADAMTS4/TIMP3/ALPI/CARD17/CHL1/COL1A1/BFAR/ANXA2P2/SERPINA5/SEMG2/CD28/NLRP7/BDKRB2/LCN2/SERPINB4/TIMP4/ELANE/COL1A2/DERL1/ACR
GO:0060491	regulation of cell projection assembly	159	0.785131961321477	1.02849001685406	0.0639360639360639	0.123430100651057	tags=14%, list=20%, signal=11%	ADAMTS16/CLRN1/RP1/EPS8L3/SLIT2/FNBP1L/HDAC4/CCR7/CAV1/DCDC2/HRG/IFT140/TENM2/CCL21/STAP1/MIR214/WASL/RALA/USP17L2/BBS4/CDC42/TRPM2
GO:0099173	postsynapse organization	147	0.786273736374754	1.02912499966191	0.0639360639360639	0.123430100651057	tags=12%, list=16%, signal=10%	WNT7A/SHANK2/GRID2/LRFN1/LILRB2/EPHB2/KALRN/PTN/ZNF804A/ARHGAP33/GRIN2B/DLG2/CUX2/CHRNA7/SYNGAP1/MUSK/WASL
GO:0010632	regulation of epithelial cell migration	263	0.773610061026717	1.01900490277418	0.0649350649350649	0.124367158265463	tags=20%, list=20%, signal=16%	SMOC2/WNT7A/FLT4/CCBE1/SPARC/RAB25/EPPK1/DCN/MAPRE2/MIR206/FGFBP1/CCR6/RGCC/IFNG/SLIT2/NOTCH1/CXCL13/MIR143/ANGPT1/MIR30A/ADGRB1/MMRN2/PTN/MEF2C/HRG/HSPB1/MIR31/AKT1/MIR27A/MIR497/MIR204/MEOX2/SEMA5A/MIR133B/EPB41L5/MIR126/MIR27B/HYAL1/GPLD1/MIR146A/MIR329-1/MIR101-2/TAC1/STC1/MIR199A2/MIR15B/MIR15A/GRN/MIR23A/BMP10/IL4/MIR16-2
GO:0018108	peptidyl-tyrosine phosphorylation	345	0.770099750939707	1.01661159107435	0.0649350649350649	0.124367158265463	tags=16%, list=18%, signal=14%	IL21/FLT4/ITK/PTPRC/EGFR/GPRC5B/FLT3/ADIPOQ/IFNA2/TREM2/SLA/EGF/CSH1/HGF/OSM/EPHB2/IL3/GH1/LACRT/IL6/PDGFRB/IFNG/TSLP/APP/FLT1/EPHB6/ANGPT1/BLK/LRRK1/FRK/GREM1/CAV1/EPHA3/IL5/HRG/CD3E/ZAP70/TXK/IL24/PDGFRA/STAP1/AREG/LEP/IL31RA/LILRA5/ROS1/MIR146A/IGF2/ROR2/IL23R/GRM5/MUSK/IL22RA2/WEE2/CSPG4/AXL
GO:0018212	peptidyl-tyrosine modification	348	0.770077828536334	1.01662814552326	0.0649350649350649	0.124367158265463	tags=16%, list=18%, signal=13%	IL21/FLT4/ITK/PTPRC/EGFR/GPRC5B/FLT3/ADIPOQ/IFNA2/TREM2/SLA/EGF/CSH1/HGF/OSM/EPHB2/IL3/GH1/LACRT/IL6/PDGFRB/IFNG/TSLP/APP/FLT1/EPHB6/ANGPT1/BLK/LRRK1/FRK/GREM1/CAV1/EPHA3/IL5/HRG/CD3E/ZAP70/TXK/IL24/PDGFRA/STAP1/AREG/LEP/IL31RA/LILRA5/ROS1/MIR146A/IGF2/ROR2/IL23R/GRM5/MUSK/IL22RA2/WEE2/CSPG4/AXL
GO:0043161	proteasome-mediated ubiquitin-dependent protein catabolic process	395	0.76918002618056	1.01620514163402	0.0649350649350649	0.124367158265463	tags=9%, list=22%, signal=7%	CBFA2T3/AURKB/HECW1/CSNK1A1L/PSMB11/IFI27/PSME4/RNF186/BFAR/FBXL6/CAV1/PIAS1/MAN1B1/SPOPL/NKD2/SIAH1/AKT1/UBE2J1/NCCRP1/PPP2CB/PSMD12/YOD1/DERL1/UBE2U/CUL5/NEMF/KLHL40/ANAPC2/PSMD6/SIAH3/RFFL/HFE/RFPL1/IL33/TBX21
GO:0050777	negative regulation of immune response	141	0.786899698460956	1.02929821812668	0.0649350649350649	0.124367158265463	tags=23%, list=14%, signal=20%	NPY5R/PTPRC/IFI16/LILRB1/CLEC12B/CR1/A2M/PGLYRP3/IFNA2/TREX1/C4BPA/KIR2DL4/OTOP1/CD84/SLAMF8/HAVCR2/IL10/SERPING1/ANGPT1/INPP5D/IL2RA/SPINK5/CLEC4G/MIR181B1/MIR181B2/XCL1/MMP12/IFNB1/CCR2/PGLYRP4/IL1RL1/SERPINB4
GO:0070613	regulation of protein processing	111	0.7928026657035	1.03412045177843	0.0649350649350649	0.124367158265463	tags=33%, list=19%, signal=27%	C9/CD5L/C1QB/CCBE1/CR1/CARD18/A2M/C1S/C4BPA/CTSZ/C1QC/C6/C5AR2/LDLRAD3/CNTN2/SERPING1/C1R/MMP14/ANXA2P2/BIRC7/NKD2/C1QA/CFHR2/NLRP7/CFHR4/TNP2/CFH/HPN/MIR520B/C3/C4B/PRKACB/CPN2/CFHR1/USP17L2/SERPINE2/BIRC8
GO:1903317	regulation of protein maturation	113	0.792787593771515	1.03418952056368	0.0649350649350649	0.124367158265463	tags=33%, list=19%, signal=27%	C9/CD5L/C1QB/CCBE1/CR1/CARD18/A2M/C1S/C4BPA/CTSZ/C1QC/C6/C5AR2/LDLRAD3/CNTN2/SERPING1/C1R/MMP14/ANXA2P2/BIRC7/NKD2/C1QA/CFHR2/NLRP7/CFHR4/TNP2/CFH/HPN/MIR520B/C3/C4B/PRKACB/CPN2/CFHR1/USP17L2/SERPINE2/BIRC8
GO:0006979	response to oxidative stress	417	0.76803460963965	1.01486223461723	0.0659340659340659	0.125995762974342	tags=12%, list=20%, signal=10%	TPO/ANKRD2/GPX6/GPX5/EGFR/ADIPOQ/FABP1/STX2/FXN/RPS3/TREX1/KRT1/HGF/RIPK3/NOX5/MB/IL6/IL18RAP/CHRNA4/PDGFRB/COL1A1/APP/IL10/CCR7/MMP14/PRR5L/MBL2/LPO/BMP7/HSPB1/GPX2/PXDN/AKT1/NCF2/PDGFRA/MSRB3/AREG/LCN2/NME8/HYAL1/UCP1/PPP2CB/CRYGD/AXL/DUOX2/MPO/MIR195/S100A7/MIRLET7B/TRPM2
GO:0046425	regulation of JAK-STAT cascade	131	0.788725093708571	1.03089071906171	0.0659340659340659	0.125995762974342	tags=27%, list=16%, signal=23%	IL21/IL26/PTPRC/IFNA8/FLT3/IFNA14/IFNA2/IFNE/EGF/CSH1/IFNA7/OSM/IL3/IFNA13/GH1/IL6/IFNG/TSLP/NOTCH1/IL10/CAV1/IL5/NEUROD1/IL24/IFNB1/IFNA17/IFNW1/IFNA1/LEP/IL31RA/IFNA6/IFNA16/MIR146A/IFNA5/IL23R/IL22RA2
GO:0010008	endosome membrane	440	0.768099516078684	1.01524592002856	0.0669330669330669	0.127187834586938	tags=12%, list=19%, signal=10%	CD1C/GPNMB/ANTXR2/HLA-DOA/EGFR/HLA-DQA2/PLEKHM2/HLA-DRA/CD207/CD1B/KIR2DL4/ANTXR1/CD300LG/PIP5K1C/HLA-DQB2/CHMP4B/HLA-DOB/SLC9A9/VAMP8/TYRP1/OCA2/HLA-DPB1/CAV1/GNPNAT1/ADAM30/DCSTAMP/HLA-DMB/GPR62/CD1A/ACAP1/SLA2/TMEM150B/CD8B/HLA-DMA/MVB12B/CFTR/RABEP1/HLA-DPA1/HLA-DQA1/RNF13/PLEKHF1/TMEM184A/LAMP5/CUBN/SYNDIG1/WDR83/TF/PARM1/UBAP1L/CPTP/APOB/RAB4A
GO:0043523	regulation of neuron apoptotic process	198	0.779968450194151	1.02451587866624	0.0669330669330669	0.127187834586938	tags=11%, list=18%, signal=9%	GFRAL/CORO1A/TERT/GRID2/CTSZ/AGAP2/CHL1/HDAC4/MIR181C/ANGPT1/MEF2C/GABRA5/SRPK2/CX3CL1/CCL3/FAIM2/SYNGAP1/CX3CR1/MIR15B/AXL/GRN
GO:0043542	endothelial cell migration	244	0.774875650455844	1.01997493018321	0.0669330669330669	0.127187834586938	tags=20%, list=20%, signal=16%	SMOC2/WNT7A/FLT4/CCBE1/ADTRP/SPARC/DCN/MIR206/FGFBP1/CDH13/PTP4A3/RGCC/SLIT2/NOTCH1/CXCL13/MIR143/ANGPT1/MIR30A/ADGRB1/MMRN2/GREM1/PTN/MEF2C/HRG/HSPB1/MIR31/AKT1/MIR27A/MIR497/MIR204/MEOX2/SEMA5A/MIR133B/MIR126/MIR27B/GPLD1/MIR146A/MIR329-1/MIR101-2/CLEC14A/STC1/MIR199A2/MIR15B/MIR15A/GRN/MIR23A/BMP10/MIR16-2/MIR129-1/PECAM1
GO:0050657	nucleic acid transport	174	0.782092784382344	1.02566332113624	0.0669330669330669	0.127187834586938	tags=6%, list=18%, signal=5%	IGF2BP3/NUP43/SIDT2/QKI/RFTN2/RBFOX1/DDX25/IWS1/IGF2BP1/IGF2BP2/EIF5AL1
GO:0050658	RNA transport	174	0.782092784382344	1.02566332113624	0.0669330669330669	0.127187834586938	tags=6%, list=18%, signal=5%	IGF2BP3/NUP43/SIDT2/QKI/RFTN2/RBFOX1/DDX25/IWS1/IGF2BP1/IGF2BP2/EIF5AL1
GO:0005201	extracellular matrix structural constituent	153	0.784631146811435	1.02741313923514	0.0679320679320679	0.128797377119525	tags=29%, list=18%, signal=24%	COL23A1/COL4A2/COL5A1/MFAP5/VWF/HAPLN1/COL11A2/COL4A1/ABI3BP/COL12A1/TECTB/SPARC/DCN/ADIPOQ/THBS2/COL9A1/COL18A1/LAMA1/ENAM/COL11A1/SBSPON/OPTC/COL1A1/OTOL1/COL16A1/COL21A1/STATH/MMRN2/PRG2/FBN2/MUC6/FBN3/PXDN/DSPP/LUM/HSPG2/COL8A2/COL8A1/COL13A1/TNC/COL1A2/NID1/ASPN/LAMB4
GO:0051403	stress-activated MAPK cascade	264	0.773536782634718	1.01894025407269	0.0679320679320679	0.128797377119525	tags=12%, list=16%, signal=11%	SH3RF3/WNT7A/FLT4/IL26/SERPINB3/MECOM/EGFR/EDAR/XDH/RPS3/HGF/MIR181D/WNT7B/MMP8/SLAMF1/APP/CCR7/BIRC7/CD27/CARD9/AKT1/MIR181B1/CCL21/MIR181B2/MIR181A2/PTGER4/MAP4K1/LEP/PTPN22/MFHAS1/ROR2/NOD2/IL1F10
GO:0006898	receptor-mediated endocytosis	243	0.774443969614889	1.01939289993178	0.0689310689310689	0.129964584914529	tags=19%, list=17%, signal=16%	APELA/MARCO/CLEC9A/MASP1/LILRB1/CD163/SPARC/SCGB3A2/CD9/CD207/SNX9/COLEC11/EGF/JCHAIN/LDLRAD3/PIP5K1C/FNBP1L/CNTN2/PLCG2/ANGPT1/ANXA2P2/ALB/GREM1/CAV1/ARHGAP27/SCARF1/CALCRL/COLEC12/STAB1/CXCR2/CCL21/AAK1/MIR27A/MSR1/SELE/CACNG3/HSPG2/C3/SAG/MIR27B/FPR2/APOA5/CXCR1/WASL/CUBN/MIR199A2
GO:0007254	JNK cascade	198	0.779580359093524	1.02400610741221	0.0689310689310689	0.129964584914529	tags=13%, list=16%, signal=11%	SH3RF3/WNT7A/FLT4/SERPINB3/MECOM/EGFR/EDAR/RPS3/WNT7B/MMP8/SLAMF1/APP/CCR7/BIRC7/CD27/CARD9/AKT1/CCL21/PTGER4/MAP4K1/PTPN22/MFHAS1/ROR2/NOD2/IL1F10
GO:0031214	biomineral tissue development	147	0.785670475435838	1.02833541343407	0.0689310689310689	0.129964584914529	tags=25%, list=19%, signal=21%	GPNMB/WDR72/CYP27B1/OTOP1/IBSP/ENAM/IFITM5/NOTCH1/COL1A1/ADGRV1/OTOL1/ANXA2P2/STATH/SRGN/GREM1/FBN2/PTN/MEF2C/AHSG/BMP7/MMP20/DMP1/CCL3/BGLAP/TSPEAR/DSPP/PTH/FGF23/LEP/ASGR2/BMPR1B/ROR2/COL1A2/HTN3/ATRAID/ASPN/MMP13
GO:0055001	muscle cell development	175	0.781743364117007	1.02529645850057	0.0689310689310689	0.129964584914529	tags=19%, list=21%, signal=16%	TNNT3/DNER/MYLK3/MYOM2/CASQ2/KEL/ALPK2/MYOZ1/WFIKKN2/MYBPC1/PGM5/PDGFRB/NOTCH1/HDAC4/MEF2A/SORBS2/MEF2C/FLNC/MYH3/PDGFRA/CSRP3/KDM1A/MYOZ2/NRAP/MEGF10/MIR199A2/RGS4/MIR23A/BMP10/KLHL40/MIR195/LMOD3/MYF6/CASQ1
GO:0120032	regulation of plasma membrane bounded cell projection assembly	157	0.785148131929041	1.02826451121825	0.0689310689310689	0.129964584914529	tags=14%, list=20%, signal=11%	ADAMTS16/CLRN1/RP1/EPS8L3/SLIT2/FNBP1L/HDAC4/CCR7/CAV1/DCDC2/HRG/IFT140/TENM2/CCL21/STAP1/MIR214/WASL/RALA/USP17L2/BBS4/CDC42/TRPM2
GO:0005667	transcription factor complex	344	0.769862041665159	1.01627081700052	0.0699300699300699	0.130541264902498	tags=6%, list=21%, signal=5%	NFATC1/POU1F1/NR1H4/SSBP3/SPI1/RARG/POU2AF1/RBPJL/GFI1B/MEF2A/GTF2F2/NEUROD1/RXRG/KDM1A/MEF2B/MTA2/TCF12/ONECUT3/SIX5/GCM1/MYF6
GO:0006650	glycerophospholipid metabolic process	295	0.771534789027472	1.01741595896779	0.0699300699300699	0.130541264902498	tags=14%, list=19%, signal=11%	NR1H4/TTC7A/SOCS6/PIK3R6/ENPP6/PIK3R5/LPCAT3/AGAP2/PIP5K1C/PDGFRB/ALPI/SYNJ2/PLCG2/PLA2G4A/INPP5D/PIK3CG/CPNE1/PLA2G4F/PLA2G7/PLB1/INPP5J/THEM5/PIPSL/PLA2G4E/SLA2/PLEK/PLA2G10/PLA2G5/GPLD1/GPD1/FPR2/PLA1A/APOA5/SACM1L/TPTE2/PITPNM2/PLCD4/MTMR7/GPAT2/RAB4A
GO:0007265	Ras protein signal transduction	411	0.768026372460024	1.01482188013784	0.0699300699300699	0.130541264902498	tags=10%, list=21%, signal=8%	PLEKHG4B/DOK2/ARHGAP42/RAB25/RASA3/MAPRE2/GPR20/GPR35/ABRA/EPHB2/EPS8L3/CDH13/PDGFRB/NOTCH1/GPR65/RTKN/NOTCH2/CYTH3/KALRN/PDPN/SHTN1/PREX2/TIAM2/FGD3/GPR55/PTH/SYNGAP1/RABL2A/PPP2CB/RAB19/RALA/COL1A2/HEG1/CYTH4/RAB4A/FGD5/CDC42/ROPN1B/PECAM1/GRB2
GO:0030496	midbody	158	0.78331999546995	1.0260524750953	0.0699300699300699	0.130541264902498	tags=5%, list=20%, signal=4%	AURKB/EXOC4/CHMP4B/RALA/CENPE/CDC42/YPEL5/MBD5
GO:0031674	I band	135	0.787113793793639	1.02901537076602	0.0699300699300699	0.130541264902498	tags=22%, list=21%, signal=18%	ANKRD2/XIRP2/KAT2B/FHL2/SCN1A/MYOM2/CASQ2/MYOZ1/MYBPC1/PGM5/C10orf71/HDAC4/AHNAK2/TRIM63/SORBS2/MYOT/IGFN1/HSPB1/FLNC/MYL9/CSRP3/MYOZ2/NRAP/DES/PPP1R12A/SLC4A1/BMP10/KLHL40/CACNA1S/CASQ1
GO:0050803	regulation of synapse structure or activity	209	0.778009067719834	1.02262761071783	0.0699300699300699	0.130541264902498	tags=12%, list=18%, signal=10%	WNT7A/SPARC/GRID2/LRFN1/LILRB2/THBS2/EPHB2/APP/ADGRL3/IL10/ADGRB1/KALRN/PTN/ZNF804A/MEF2C/ARHGAP33/IGSF9/GRIN2B/CUX2/SYNGAP1/MIR431/CBLN2/LRFN5/MUSK/SYNDIG1/PTPRO
GO:0060048	cardiac muscle contraction	126	0.789238825450002	1.03066073139151	0.0699300699300699	0.130541264902498	tags=13%, list=19%, signal=11%	TNNT3/PKP2/CTNNA3/SCN1A/CASQ2/MYL1/KCNQ1/HDAC4/CAV1/PIK3CG/SCN10A/CSRP3/PLN/DSC2/STC1/ATP1A2/BMP10
GO:0060402	calcium ion transport into cytosol	151	0.785221247079415	1.02796567137682	0.0699300699300699	0.130541264902498	tags=24%, list=21%, signal=19%	NPSR1/PTPRC/CORO1A/RASA3/CASQ2/PLCB2/BDKRB1/TRPV6/LACRT/ADCYAP1R1/PLCG2/CCR7/CHD7/DHRS7C/TRDN/CAV1/MS4A1/CX3CL1/TRPM1/CCL3/GRIN2B/CCL21/GRIN2A/TRPV5/XCL1/CXCL10/METTL21C/PLCH1/PLN/CXCL9/CXCL11/LIME1/ATP1A2/TRPM2/APLNR/CASQ1
GO:0070665	positive regulation of leukocyte proliferation	132	0.787447139282839	1.02934926701988	0.0699300699300699	0.130541264902498	tags=28%, list=15%, signal=24%	IL21/SPTA1/PRKCQ/PTPRC/PDCD1LG2/CORO1A/IL5RA/LILRB2/FCRL3/CD86/RPS3/CD209/CLECL1/HAVCR2/IL6/CCDC88B/TNFRSF4/HLA-DPB1/IL2RA/MEF2C/CD28/IL5/VCAM1/CD3E/ZAP70/HLA-DMB/MIR181B1/MIR181B2/XCL1/ZP4/PTH/CCR2/LEP/HLA-DPA1/IGF2/OCSTAMP/IL23R
GO:0032956	regulation of actin cytoskeleton organization	318	0.770328723816393	1.01650035300037	0.0709290709290709	0.13168102434258	tags=13%, list=21%, signal=10%	SPTA1/ARHGAP28/CAPZA3/CORO1A/MYLK3/SNX9/CCL11/TMEFF2/RGCC/PDGFRB/SLIT2/GPR65/CCR7/NOTCH2/MEF2C/EPHA3/CX3CL1/HRG/CCL26/CCL21/SMIM22/PDGFRA/PTGER4/STAP1/GMFG/SEMA5A/PLEK/MIR214/ACTR3C/WASL/TAC1/RGS4/CXCL12/BMP10/ARHGAP40/BBS4/CDC42/LMOD3/TRPM2/MIR138-1/GRB2
GO:0038061	NIK/NF-kappaB signaling	173	0.782050054395054	1.02552025108259	0.0709290709290709	0.13168102434258	tags=20%, list=19%, signal=17%	TNFSF14/EGFR/EDAR/PSMB11/TREM2/RPS3/HAVCR2/RIPK3/MIR30C2/MMP8/PTP4A3/NLRP12/PYDC2/APP/PSME4/MIR182/CARD14/BMP7/C1QTNF3/CPNE1/CD27/AKT1/MIR27A/MIR204/MIR125B2/PTPN22/MIR27B/MIR146A/MIR329-1/LRRC19/NOD2/TNFSF15/PSMD12/LIME1/IL12B
GO:0048018	receptor ligand activity	444	0.767721331345161	1.01478087113616	0.0709290709290709	0.13168102434258	tags=27%, list=20%, signal=22%	IL21/APELA/WNT7A/IL17A/NPFF/IL26/GPNMB/PPBP/TNFSF14/PF4/TG/IFNA8/CCL8/GIP/ADIPOQ/IFNA14/VSTM1/IFNA2/IFNE/OSTN/SCGB3A1/INSL6/THPO/BMP3/VIP/EGF/CCL7/CSH1/HGF/CCL11/IFNA7/CCL4/OSM/NTS/WNT7B/IL3/IFNA13/GH1/LACRT/CCL13/IL6/IFNG/TSLP/CXCL13/IL10/SEMA3C/PROK1/IL25/GREM1/PTN/BMP7/IL5/CX3CL1/CMTM5/IL22/FGF21/SEMA6B/CCL3/CCL26/CCL1/CCL18/CCL28/LEFTY2/IL16/DEFB104A/CCL21/AVP/IL24/XCL1/FGF3/FGF6/CXCL10/IFNB1…
GO:0048660	regulation of smooth muscle cell proliferation	149	0.785389663614515	1.02807707268845	0.0709290709290709	0.13168102434258	tags=17%, list=19%, signal=14%	NPY5R/PTGIR/EGFR/TERT/ADIPOQ/VIP/CDH13/IL6/PDGFRB/IFNG/HDAC4/MIR143/IL10/MIR182/MEF2C/CX3CL1/CALCRL/AKT1/MIR27A/MIR27B/MIR214/NPR1/ELANE/MIR15A/IL12B/MIR96
GO:1903708	positive regulation of hemopoiesis	172	0.781967974408002	1.0253469438321	0.0709290709290709	0.13168102434258	tags=17%, list=19%, signal=14%	GLI2/IL17A/ZMIZ1/PTPRC/PF4/LILRB4/LILRB2/CD86/PIK3R6/TREM2/TESPA1/THPO/IFNG/MMP14/INPP5D/IL2RA/IL5/CD27/DCSTAMP/ZAP70/RAG1/ROR2/OCSTAMP/IL23R/ZNF16/EVI2B/MPL/AXL/IL12B
GO:0007156	homophilic cell adhesion via plasma membrane adhesion molecules	158	0.783033955118808	1.0256777975536	0.0719280719280719	0.133243805374953	tags=19%, list=21%, signal=15%	CDH12/PCDH15/CDH19/CNTN6/ROBO4/CD84/CNTN4/CDH13/CDH7/PCDHGA9/CNTN2/PCDHA11/CDHR1/MYOT/IGSF9/CADM3/FAT2/CDH9/DSG4/DSG3/PCDHA13/PCDHA12/PCDHGB6/DSC2/CDH6/PCDHGA11/PCDHGC5/CDH20/PECAM1/CDHR3
GO:0048659	smooth muscle cell proliferation	150	0.785382121091802	1.02809200666945	0.0719280719280719	0.133243805374953	tags=17%, list=19%, signal=14%	NPY5R/PTGIR/EGFR/TERT/ADIPOQ/VIP/CDH13/IL6/PDGFRB/IFNG/HDAC4/MIR143/IL10/MIR182/MEF2C/CX3CL1/CALCRL/AKT1/MIR27A/MIR27B/MIR214/NPR1/ELANE/MIR15A/IL12B/MIR96
GO:0015918	sterol transport	105	0.791068405009584	1.03139401222594	0.0729270729270729	0.134214319882072	tags=14%, list=19%, signal=12%	ADIPOQ/EGF/PNLIP/ANXA2P2/CAV1/MIR27A/MSR1/LEP/PLA2G10/CFTR/MIR27B/SCP2D1/APOA5/MIR302A/APOB
GO:0016779	nucleotidyltransferase activity	113	0.790919267694828	1.03175229366371	0.0729270729270729	0.134214319882072	tags=4%, list=12%, signal=4%	TERT/DNTT/CMAS/PRIM2/REV1
GO:0030509	BMP signaling pathway	139	0.786865600144664	1.02908376954149	0.0729270729270729	0.134214319882072	tags=13%, list=21%, signal=10%	PCSK6/ZNF423/TMEM100/PELO/VWC2/NOTCH1/SOST/GREM1/BMP7/DSG4/CRB2/BMPR1B/ROR2/BMP5/BMP10/HTRA3/DAND5/HFE
GO:0043393	regulation of protein binding	206	0.778054320958048	1.02247832329082	0.0729270729270729	0.134214319882072	tags=14%, list=21%, signal=11%	SPTA1/AURKB/CCM2L/TERT/CARD18/ADIPOQ/WFIKKN2/CTSZ/HDAC4/APP/IL10/ANGPT1/ANXA2P2/CAV1/MEF2C/NVL/CFHR2/AKT1/KDM1A/EPB41L5/MIR27B/PPP2CB/CFHR1/TMC8/DERL1/PLCL2/HFE/SNAPIN
GO:0071900	regulation of protein serine/threonine kinase activity	482	0.766307070069883	1.01333894871942	0.0729270729270729	0.134214319882072	tags=11%, list=18%, signal=9%	PTPRC/SERPINB3/GFRAL/KAT2B/EGFR/TCL1B/IRGM/FLT3/ADIPOQ/TCL1A/PIK3R6/RPS3/EGF/PIK3R5/HGF/IPO7/EPHB2/WNT7B/GH1/LPAR3/RGCC/PDGFRB/IFNG/FLT1/PKMYT1/PROK1/S100A12/LAX1/CAV1/DEFB114/BMP7/PIK3CG/BIRC7/MIR218-1/HSPB1/HMGA2/AKT1/PDE6H/CHRNA7/MAP4K1/PTPN22/MIR218-2/IGF2/ROR2/IPO5/NOD2/ELANE/RGS4/WEE2/HEG1/CSPG4/LIME1/MIR15A
GO:0098742	cell-cell adhesion via plasma-membrane adhesion molecules	256	0.773310627451852	1.01836970805067	0.0729270729270729	0.134214319882072	tags=21%, list=21%, signal=17%	REG3A/CDH12/GRID2/PCDH15/ADIPOQ/CDH19/CNTN6/ROBO4/CLDN16/CLDN1/CLDN17/CD84/LRRC4C/CD209/UNC5D/CNTN4/CDH13/CDH7/CLDN4/PCDHGA9/CNTN2/PCDHA11/ADGRL3/IL10/CDHR1/SELP/CX3CL1/MYOT/VCAM1/IGSF9/CADM3/TENM2/FAT2/CDH9/DSG4/UMOD/CRB2/SELE/CLDN9/DSG3/PCDHA13/PCDHA12/EPCAM/LRFN5/PCDHGB6/DSC2/CDH6/PCDHGA11/CLDN8/PCDHGC5/CDH20/PECAM1/CDHR3/CLDN15/SELL
GO:0044309	neuron spine	164	0.782428618221782	1.02538399493881	0.0739260739260739	0.135758066418955	tags=13%, list=20%, signal=11%	APBA2/SHANK2/GRID2/CAMK2A/PALMD/APP/LZTS1/ADGRB1/ZNF804A/ARHGAP33/CD3E/ITGA8/TENM2/GRIN2A/OPRM1/ASAP1/IGF2BP1/SYNDIG1/KCND2/PTPRO/ATP1A2/CDC42
GO:0048515	spermatid differentiation	136	0.786443652648077	1.02824542589979	0.0739260739260739	0.135758066418955	tags=18%, list=15%, signal=16%	RNF17/CAPZA3/PDILT/SEMG1/DMRTC2/QKI/SLC26A3/CCR6/SPO11/ADAD1/PSME4/OCA2/DEFB1/SEMG2/PRM2/FABP9/CATSPERD/UBE2J1/TNP2/BSPH1/DDX25/CFTR/SUN5/PAEP/TXNDC8
GO:0010811	positive regulation of cell-substrate adhesion	117	0.789882981901857	1.03067060688666	0.0749250749250749	0.136851295256468	tags=21%, list=20%, signal=16%	SMOC2/ABI3BP/VIT/VWC2/CDH13/LIMS2/CCR7/COL16A1/MMRN2/PTN/CX3CL1/HRG/DMP1/CD3E/CCL28/OLFM4/CCL21/EPB41L5/COL8A1/NID1/ECM2/EMILIN3/CDC42/CCL25
GO:0015081	sodium ion transmembrane transporter activity	144	0.785130233780745	1.02734493554243	0.0749250749250749	0.136851295256468	tags=22%, list=20%, signal=18%	ATP12A/SLC4A10/SCN11A/SLC1A2/SCN1A/PKD2L1/SLC1A3/SLC9A9/FXYD2/SLC4A9/SCN7A/SLC9A4/SLC6A13/SLC6A18/SLC1A6/SLC6A19/SCN10A/SLC9A2/SLC34A1/SLC5A12/ASIC5/SLC10A6/TRPM5/SLC13A4/SLC5A9/ABCB11/ATP4B/SLC22A3/SLC13A1/SLC13A2/ATP1A2/TRPM2
GO:0031348	negative regulation of defense response	217	0.776831468428349	1.02143762944914	0.0749250749250749	0.136851295256468	tags=27%, list=20%, signal=22%	NPY5R/MIR141/PTPRC/IFI16/LILRB1/CLEC12B/NR1H4/CR1/ADIPOQ/A2M/APCS/TREX1/KRT1/ACP5/KIR2DL4/OTOP1/HGF/SLAMF8/HAVCR2/MIR30C2/NLRP12/PYDC2/IL10/SERPING1/MIR181C/IL2RA/CX3CL1/C1QTNF3/SPINK5/MIR31/CALCRL/NLRP7/MIR181B1/MIR181B2/MIR204/MMP12/MIR181A2/MEFV/RORA/PTGER4/MIR126/SERPINB4/MFHAS1/FPR2/CNR2/TNFAIP6/ELANE/LRFN5/IL22RA2/CD200R1/MIR15A/GRN/WFDC1/MMP26/IL12B/MIR195/IL4/MIR16-2
GO:0050680	negative regulation of epithelial cell proliferation	145	0.785234051164651	1.02749854157628	0.0749250749250749	0.136851295256468	tags=19%, list=20%, signal=15%	IL26/SPARC/XDH/EPPK1/NFIB/RGCC/FLT1/LIMS2/CAV1/PTN/MEF2C/IFT122/MTSS1/MIR497/KRT4/HPN/MIR133B/MIR126/MIR146A/MIR329-1/IFT80/MIR15B/MIR15A/WFDC1/MIR16-2/A4GNT/MIR129-1
GO:0050807	regulation of synapse organization	200	0.778753046927163	1.02300043391527	0.0749250749250749	0.136851295256468	tags=12%, list=18%, signal=10%	WNT7A/SPARC/GRID2/LRFN1/LILRB2/THBS2/EPHB2/APP/ADGRL3/IL10/ADGRB1/KALRN/PTN/ZNF804A/MEF2C/ARHGAP33/IGSF9/GRIN2B/CUX2/MIR431/CBLN2/LRFN5/MUSK/SYNDIG1/PTPRO
GO:0001701	in utero embryonic development	353	0.769207761111447	1.01559048950958	0.0759240759240759	0.137932806743096	tags=9%, list=15%, signal=8%	GLI2/ZMIZ1/APBA2/EGFR/NXN/TMEM100/MBNL1/PELO/ZFPM2/C6/WNT7B/SLC25A34/ELF3/IFITM5/NOTCH1/ADAMTS3/IL10/CHD7/ANGPT1/GRHL2/UBTFL1/BMP7/GINS4/CHST11/AKT1/TANC2/PDGFRA/SOX6/TM4SF1/EPB41L5/EDNRA/IGF2
GO:0006414	translational elongation	127	0.788641120592497	1.03009166851814	0.0759240759240759	0.137932806743096	tags=8%, list=21%, signal=6%	CPEB3/MRPL42/DPH3/GRM5/EIF5AL1/MRPS22/MRPL11/NEMF/MRPS23/MRPL40
GO:0007281	germ cell development	229	0.775117649714042	1.01977670762635	0.0759240759240759	0.137932806743096	tags=18%, list=22%, signal=14%	RNF17/CAPZA3/PDILT/STRA8/SEMG1/DMRTC2/QKI/SLC26A3/CCR6/SPO11/ADAD1/RXFP2/PSME4/OCA2/DEFB1/SEMG2/PTN/NOBOX/PRM2/AKT1/FABP9/CATSPERD/UBE2J1/DMRT1/TNP2/BSPH1/DDX25/BMPR1B/CFTR/SUN5/PAEP/TXNDC8/WEE2/SIX5/BBS4/ROPN1B/TDRD5/SOHLH2/SOHLH1/LIN28A/GALNTL5/HOOK1
GO:0019897	extrinsic component of plasma membrane	155	0.78353278015373	1.02604192224354	0.0759240759240759	0.137932806743096	tags=16%, list=18%, signal=13%	CDH12/TGM3/PLG/CDH19/GNAT1/SNX9/GNA15/CDH13/CDH7/FCN1/BLK/CYTH3/FRK/PRSS8/NLRP10/KPNA2/CDH9/AAK1/GNGT2/CTNNA1/CNR2/CUBN/CDH6/TF/SERPINE2
GO:0090257	regulation of muscle system process	235	0.7750358030853	1.01982116326908	0.0759240759240759	0.137932806743096	tags=14%, list=20%, signal=11%	TNNT3/ARHGAP42/PKP2/CTNNA3/CASQ2/CHRM3/MIR208B/KCNQ1/TNNI1/NOTCH1/HDAC4/TRIM63/SGCA/MIR143/MEF2A/DCANP1/CAV1/PIK3CG/CALCRL/SCN10A/MYL9/EDN2/CHRNB4/P2RX1/MIR214/PLN/DSC2/STC1/MIR199A2/RGS4/ATP1A2/BMP10/SPX
GO:0002224	toll-like receptor signaling pathway	135	0.786515295875964	1.02823293808409	0.0769230769230769	0.13900278825652	tags=12%, list=16%, signal=10%	TNIP3/NR1H4/LILRA4/S100A9/REG3G/FCRL3/HAVCR2/S100A8/CAV1/LILRA2/COLEC12/PTPN22/MFHAS1/MIR146A/LRRC19/TREML4
GO:0042752	regulation of circadian rhythm	107	0.792025408685297	1.03268397562647	0.0769230769230769	0.13900278825652	tags=5%, list=15%, signal=4%	GHRHR/HNF4A/RORB/RORA/NPS
GO:0043197	dendritic spine	163	0.782436604740655	1.02530180255925	0.0769230769230769	0.13900278825652	tags=13%, list=20%, signal=11%	APBA2/SHANK2/GRID2/CAMK2A/PALMD/APP/LZTS1/ADGRB1/ZNF804A/ARHGAP33/CD3E/ITGA8/TENM2/GRIN2A/OPRM1/ASAP1/IGF2BP1/SYNDIG1/KCND2/PTPRO/ATP1A2/CDC42
GO:0098793	presynapse	462	0.766831071917851	1.01377759705534	0.0769230769230769	0.13900278825652	tags=10%, list=19%, signal=8%	WNT7A/UNC13C/NPFF/SLC4A10/APBA2/SLC1A2/COPS4/CHRM3/CNTNAP4/CNTN6/STX2/TH/SLC22A2/NTS/EPHB2/PIP5K1C/CHRNA4/SYNJ2/APP/PTN/ZNF804A/GABRA5/PPFIA2/CADM3/PPFIA4/SLC1A6/GRIN2A/PRKCB/CDH9/AAK1/GIT1/SCN10A/CPLX4/OPRM1/IL31RA/P2RX1/STX19/DDC/PDYN/CNGB1/LAMP5/SYNDIG1/USH2A/MCTP2/RAB4A
GO:0101002	ficolin-1-rich granule	179	0.780652107259131	1.02398597775129	0.0769230769230769	0.13900278825652	tags=17%, list=20%, signal=13%	CD93/SERPINB10/BIN2/SERPINB12/CLEC4D/CR1/FCAR/LILRB2/SIGLEC5/KRT1/CTSZ/ITGAX/ADGRE3/SIGLEC14/FCN1/PRG2/MNDA/TBC1D10C/PGM1/GMFG/LILRA3/CLEC4C/FPR2/TNFAIP6/CALML5/PSMD12/HK3/YPEL5/TRPM2/PSMD6
GO:0098936	intrinsic component of postsynaptic membrane	117	0.789342001282849	1.02996471394342	0.0779220779220779	0.14050842774247	tags=16%, list=18%, signal=13%	NETO1/GRID2/LRFN1/CHRM3/LRRC4C/DCC/EPHB2/HTR5A/CNTN2/CHRNA1/GABRA5/GRIN2A/CDH9/OPRM1/CACNG3/P2RX1/LRFN5/KCND2/PTPRO
GO:1904813	ficolin-1-rich granule lumen	121	0.788386927144782	1.02924992077046	0.0779220779220779	0.14050842774247	tags=12%, list=20%, signal=9%	BIN2/KRT1/CTSZ/FCN1/PRG2/MNDA/PGM1/GMFG/TNFAIP6/CALML5/PSMD12/HK3/YPEL5/PSMD6
GO:0008637	apoptotic mitochondrial changes	115	0.790453486035748	1.03125701775145	0.0789210789210789	0.141407218574238	tags=10%, list=18%, signal=8%	EYA2/TP63/FXN/HGF/CAMK2A/CIDEB/AKT1/AVP/GZMB/PPP2CB/BNIP3L
GO:0010948	negative regulation of cell cycle process	327	0.769922338245938	1.01619364534976	0.0789210789210789	0.141407218574238	tags=9%, list=21%, signal=7%	AURKB/GPR132/GPNMB/KAT2B/PSMB11/MYO16/MIR30C2/RGCC/GFI1B/ZNF385A/PSME4/YAF2/PHC3/BMP7/HMGA2/DMRT1/NANOS2/MIR133B/EVI2B/PSMD12/MIR15B/MIR15A/KIF25/MIR195/MIR16-2/PSMD6/MIR138-1/RFPL1
GO:0015079	potassium ion transmembrane transporter activity	154	0.78301030531645	1.02540099543773	0.0789210789210789	0.141407218574238	tags=17%, list=19%, signal=14%	SLC12A7/ATP12A/KCNQ2/KCNU1/KCNG1/KCNK18/KCNQ1/KCNJ15/PKD2L1/KCNMB1/SLC9A9/FXYD2/CCT8L2/SLC9A4/KCNT1/SLC9A2/LRRC55/HPN/FXYD4/KCNA10/TRPM5/KCNH7/ATP4B/KCND2/LRRC38/ATP1A2
GO:0032271	regulation of protein polymerization	199	0.777926609120294	1.02189686217092	0.0789210789210789	0.141407218574238	tags=11%, list=21%, signal=8%	SPTA1/ARHGAP28/CAPZA3/CORO1A/SNX9/RPS3/CCL11/SLIT2/CCR7/CCL26/CCL21/INPP5J/GMFG/NAV3/MIR214/ACTR3C/WASL/ARHGAP40/BBS4/LMOD3/GRB2
GO:0072522	purine-containing compound biosynthetic process	267	0.772397882441128	1.01761580531224	0.0789210789210789	0.141407218574238	tags=8%, list=20%, signal=6%	CBFA2T3/NUP43/PGK2/TREM2/TREX1/GCK/IFNG/RCVRN/HDAC4/APP/PDHA2/PDHX/HACD1/PRPS1L1/PGM1/NPR1/GPD1/GUCY1A2/SLC4A1/HK3/IL4
GO:1905952	regulation of lipid localization	144	0.784877340385902	1.02701402388313	0.0789210789210789	0.141407218574238	tags=17%, list=19%, signal=14%	CRP/ADIPOQ/APOC4/REN/EGF/MIR30C2/IL6/CYP4F2/ATP8A2/ANXA2P2/ATP8A1/AKT1/MIR27A/MSR1/LEP/C3/PLA2G10/MIR27B/SCP2D1/APOA5/TAC1/FTO/MIR302A/APOB
GO:0006694	steroid biosynthetic process	185	0.78008497030069	1.02370403340675	0.0799200799200799	0.14289507960394	tags=15%, list=20%, signal=12%	MALRD1/NR1H4/HSD3B2/SRD5A2/CYP27B1/CYP11B1/CYP11B2/MIR30C2/IFNG/HSD3B1/MIR182/CYP21A2/HSD11B1/CYP7A1/MIR548P/AKR1D1/LEP/CFTR/HSD3B7/SCP2D1/APOA5/ABCB11/CGA/BMP5/MIR96/APOB/MIR183/BAAT
GO:1904892	regulation of STAT cascade	139	0.786038674137733	1.02800229370599	0.0799200799200799	0.14289507960394	tags=28%, list=16%, signal=24%	IL21/IL26/PTPRC/IFNA8/FLT3/IFNA14/IFNA2/IFNE/EGF/CSH1/IFNA7/OSM/IL3/IFNA13/GH1/IL6/IFNG/TSLP/NOTCH1/IL10/CAV1/IL5/NEUROD1/MIRLET7C/IL24/IFNB1/MIR99A/IFNA17/IFNW1/IFNA1/LEP/IL31RA/IFNA6/MIR125B2/IFNA16/MIR146A/IFNA5/IL23R/IL22RA2
GO:0001818	negative regulation of cytokine production	269	0.771960924118329	1.0171008712874	0.0809190809190809	0.143922184845585	tags=24%, list=20%, signal=20%	TNFRSF21/GPNMB/PTPRC/PDCD1LG2/LILRB1/IDO1/NR1H4/LILRA4/CARD18/ADIPOQ/PGLYRP3/IFNA2/TREM2/ACP5/CD84/HGF/C5AR2/HAVCR2/MMP8/IL6/RGCC/IFNG/NLRP12/CARD17/SLAMF1/PYDC2/TNFRSF4/IL10/ANGPT1/SRGN/CD33/INPP5D/LAG3/DEFB114/MIR200C/CX3CL1/C1QTNF3/NLRP7/MIR204/XCL1/MIR181A2/CHRNA7/MEFV/IFNB1/PTGER4/PGLYRP4/NAV3/MIR125B2/PTPN22/LILRA5/CX3CR1/IL1RL1/CRYBA1/MIR146A/IL23R/ELANE/CD200R1/AXL/IL12B/LGALS9C/CPTP/MIR1…
GO:0007519	skeletal muscle tissue development	150	0.783464969247472	1.02558238946045	0.0809190809190809	0.143922184845585	tags=19%, list=21%, signal=15%	ANKRD2/DNER/MYOM2/DCN/KEL/MYOZ1/MYH15/FOXN2/NOTCH1/HDAC4/CHRNA1/ASB2/CAV1/MEF2C/TLL2/SMYD1/MEOX2/CSRP3/MYOZ2/METTL21C/MEGF10/FOXP2/UQCC2/KLHL40/CHRND/LMOD3/MYF6/CASQ1
GO:0090175	regulation of establishment of planar polarity	106	0.790699733192475	1.03089249727599	0.0809190809190809	0.143922184845585	tags=11%, list=20%, signal=9%	WNT7A/PSMB11/PSME4/DAAM1/VANGL1/ROR2/SAPCD2/PSMD12/FZD4/CDC42/PSMD6/MAGI2
GO:1903038	negative regulation of leukocyte cell-cell adhesion	117	0.78872874459501	1.02916451232227	0.0809190809190809	0.143922184845585	tags=23%, list=12%, signal=20%	TNFRSF21/MIR141/GPNMB/PDCD1LG2/LILRB1/IDO1/SPN/ADTRP/IFNA2/LILRB2/SOCS6/CD86/HAVCR2/IL10/PAG1/IL2RA/LAX1/LAG3/CCL28/MIR31/CLEC4G/AKT1/CCL21/TARM1/MIR27A/XCL1/IFNB1
GO:1904019	epithelial cell apoptotic process	107	0.791011568475987	1.03136207796192	0.0809190809190809	0.143922184845585	tags=14%, list=14%, signal=12%	SERPINB13/TERT/COL18A1/CD248/IL6/RGCC/ECSCR/IL10/ANGPT1/MIR182/PIK3CG/FGF21/NEUROD1/SEMA5A/MIR126
GO:0002683	negative regulation of immune system process	419	0.767019640630986	1.01357689570402	0.0819180819180819	0.144636613386613	tags=25%, list=21%, signal=20%	NPY5R/UBASH3A/TNFRSF21/GPNMB/PTPRC/IFI16/HLA-DOA/PDCD1LG2/LILRB1/IDO1/PF4/CLEC12B/SPN/ADTRP/LILRA4/CR1/ADIPOQ/A2M/PGLYRP3/IFNA2/LILRB4/LILRB2/FCRL3/SOCS6/CD86/APCS/TREX1/C4BPA/KIR2DL4/OTOP1/CD84/C1QC/SLAMF8/C5AR2/HAVCR2/SLIT2/HLA-DOB/NOTCH1/IL10/SERPING1/ANGPT1/PAG1/INPP5D/IL2RA/GREM1/CD22/LAX1/MNDA/LAG3/CX3CL1/CCL3/LILRA2/CCL28/KLRK1/SPINK5/CLEC4G/CXCR2/AKT1/MIR181B1/CCL21/MIR181B2/TARM1/MIR27A/…
GO:0006721	terpenoid metabolic process	113	0.789684270782415	1.03014124314427	0.0819180819180819	0.144636613386613	tags=23%, list=20%, signal=19%	UGT1A1/EGFR/DHRS9/SDC2/GPC5/RBP3/CYP2C19/ALDH1A3/PNLIP/ADH7/RPE65/UGT1A3/PLB1/RHO/ADH1A/HSPG2/CYP1A2/UGT1A8/ADH6/ALDH1A1/CYP2C9/BCO1/CYP3A5/RLBP1/APOB/UGT1A9
GO:0030282	bone mineralization	103	0.790397387176686	1.0303344887618	0.0819180819180819	0.144636613386613	tags=24%, list=19%, signal=20%	GPNMB/CYP27B1/IBSP/IFITM5/ADGRV1/STATH/SRGN/GREM1/FBN2/PTN/MEF2C/AHSG/BMP7/CCL3/BGLAP/PTH/FGF23/LEP/ASGR2/BMPR1B/ROR2/COL1A2/ATRAID/ASPN/MMP13
GO:0050679	positive regulation of epithelial cell proliferation	195	0.778620311383908	1.02241187381485	0.0819180819180819	0.144636613386613	tags=21%, list=20%, signal=16%	REG3A/APELA/WNT7A/FLT4/TP63/EGFR/REG3G/FGFBP1/VIP/CCL11/C5AR2/CDH13/LACRT/NOTCH1/IL10/NOTCH2/PTN/EGFL7/CCL26/AKT1/MIR27A/MMP12/HPN/AREG/SEMA5A/MIR126/REG1A/CCR3/MIR27B/HYAL1/MIR146A/NOD2/MIR101-2/FOXP2/GRN/BMP5/MIR23A/CXCL12/MIRLET7B/APLNR
GO:0060071	Wnt signaling pathway, planar cell polarity pathway	104	0.790392851480997	1.03045353807626	0.0819180819180819	0.144636613386613	tags=11%, list=20%, signal=8%	WNT7A/PSMB11/PSME4/DAAM1/VANGL1/ROR2/PSMD12/FZD4/CDC42/PSMD6/MAGI2
GO:0098858	actin-based cell projection	196	0.778845959350539	1.02281961301288	0.0819180819180819	0.144636613386613	tags=13%, list=16%, signal=11%	MYO7B/EXOC4/SPN/PCDH15/CLRN1/GRXCR1/ANTXR1/MYO1G/APP/ADGRV1/CLCA1/ANGPT1/AOC3/GRXCR2/TBC1D10C/PDPN/VCAM1/SHTN1/TIAM2/TENM2/TSPEAR/PDGFRA/PROM1/LCP1/IGF2BP1/TMC1
GO:0099504	synaptic vesicle cycle	181	0.780170098877778	1.02348314728843	0.0819180819180819	0.144636613386613	tags=11%, list=21%, signal=9%	WNT7A/UNC13C/APBA2/STX2/TH/CAMK2A/PIP5K1C/CHRNA4/PPFIA2/PRKCB/GIT1/CPLX4/P2RX1/STX19/DDC/SYNDIG1/MAGI2/SYN3/SNAPIN/SYT1
GO:0001505	regulation of neurotransmitter levels	333	0.769611944667703	1.01581701592899	0.0829170829170829	0.145944398280847	tags=17%, list=21%, signal=14%	WNT7A/UNC13C/APBA2/SLC1A2/SARDH/AMT/CLEC7A/STX2/TH/SLC22A2/ENPP6/ACP5/CAMK2A/SLC1A3/MMP8/PIP5K1C/CHRNA4/IFNG/CPS1/IL10/CAV1/MEF2C/PPFIA2/KLRK1/PPFIA4/AKT1/SLC1A6/MIR181B1/GRIN2A/PRKCB/GIT1/BHMT/MIR181A2/RORA/CPLX4/AGXT/MOXD2P/CHRNB4/P2RX1/DBH/CX3CR1/STX19/DDC/UPB1/KLRC4-KLRK1/AGXT2/GLYAT/SLC22A3/MIR199A2/RGS4/MCTP2/ATP1A2/BAAT/SYN3/SPR/SNAPIN/SYT1
GO:0045637	regulation of myeloid cell differentiation	212	0.776327748680135	1.02054361122397	0.0829170829170829	0.145944398280847	tags=17%, list=20%, signal=14%	IL17A/PRKCQ/KAT2B/LILRB1/PF4/ADIPOQ/LILRB4/APCS/TREM2/SPI1/RARG/THPO/C1QC/IFNG/NOTCH2/INPP5D/MEF2C/IL5/CCL3/DCSTAMP/CAMK4/BGLAP/PRKCB/MYL9/GPR55/MIR125B2/ROR2/OCSTAMP/IL23R/ZNF16/EVI2B/PIAS3/MPL/IL12B/CSF3R/IL4/LILRB3
GO:0090090	negative regulation of canonical Wnt signaling pathway	171	0.78060282690401	1.02343164843558	0.0829170829170829	0.145944398280847	tags=12%, list=21%, signal=10%	HECW1/CSNK1A1L/PSMB11/RBMS3/FRZB/NOTCH1/PSME4/SOST/GREM1/CAV1/NKD2/DKK2/KREMEN1/ROR2/PSMD12/IGFBP6/PTPRO/WNT5B/IGFBP1/PSMD6/AMER2
GO:0050770	regulation of axonogenesis	171	0.780488671131361	1.02328198124689	0.0839160839160839	0.147396644805971	tags=12%, list=19%, signal=10%	WNT7A/CHN1/KEL/LRRC4C/DCC/EPHB2/LPAR3/SLIT2/CNTN2/SEMA3C/SEMA6B/SHTN1/SYNGAP1/SEMA5A/PLXNA4/ZSWIM6/PTPRO/CHODL/CXCL12/ANAPC2
GO:0070507	regulation of microtubule cytoskeleton organization	175	0.780008069117147	1.02302053023628	0.0839160839160839	0.147396644805971	tags=8%, list=18%, signal=7%	C10orf90/PKHD1/KAT2B/MAPRE2/RPS3/CHMP4B/FSD1/EPHA3/BORA/INPP5J/NAV3/SPICE1/CEP131/KIF25
GO:0006164	purine nucleotide biosynthetic process	255	0.772493613730964	1.01729075916004	0.0849150849150849	0.148077231410565	tags=8%, list=20%, signal=7%	CBFA2T3/NUP43/PGK2/TREM2/TREX1/GCK/IFNG/RCVRN/HDAC4/APP/PDHA2/PDHX/HACD1/PRPS1L1/PGM1/NPR1/GPD1/GUCY1A2/SLC4A1/HK3/IL4
GO:0006302	double-strand break repair	203	0.776610863270121	1.02038484455145	0.0849150849150849	0.148077231410565	tags=3%, list=15%, signal=3%	TEX15/SPO11/DNTT/GINS4/HMGA2/KDM1A/SFR1
GO:0021700	developmental maturation	267	0.771740407754157	1.01674959807855	0.0849150849150849	0.148077231410565	tags=12%, list=15%, signal=10%	IL21/UNC13C/SEMG1/CLEC7A/GHRHR/REN/SLC26A3/CCR6/GH1/RXFP2/CNTN2/APP/DEFB1/GREM1/SEMG2/CX3CL1/SCARF1/C1QA/SPINK5/CCL21/CATSPERD/BSPH1/EPB42/PTH/KDM1A/LEP/C3/CFTR/SLFN14/CX3CR1/PAEP
GO:0031227	intrinsic component of endoplasmic reticulum membrane	147	0.783820576848294	1.0259141486821	0.0849150849150849	0.148077231410565	tags=10%, list=18%, signal=8%	HLA-DQA2/HLA-DRA/DHRS9/LRIT1/HLA-DQB2/BFAR/HLA-DPB1/DCSTAMP/TRAM1/HLA-DPA1/HLA-DQA1/EMC8/MBOAT4/SACM1L/DERL1
GO:0031424	keratinization	221	0.774802987909164	1.0189350255829	0.0849150849150849	0.148077231410565	tags=48%, list=20%, signal=39%	PCSK6/EVPL/KRTAP9-1/SPRR1A/LCE4A/KRT2/TGM3/SPRR2G/KRT78/PKP2/KRT17/SPRR2D/KRT85/SPRR3/LCE6A/KRT26/LCE2D/KRT16/LCE2A/LCE3E/PPL/KRT82/LCE2B/KRT1/SPRR2A/SPRR4/KRTAP9-7/KRTAP10-7/KRT31/KRT38/KRTAP25-1/KRTAP4-6/KRTAP24-1/KRT3/KRTAP13-1/KRTAP9-3/KRT73/KRTAP4-1/CASP14/KRTAP9-9/SPRR1B/KRT76/KRTAP10-1/LCE1D/LCE3D/KRT14/LCE5A/IVL/RPTN/KRT28/KRTAP20-2/PRSS8/KRT71/KRTAP5-9/KRT24/LCE1C/LCE1A/KRT6A/KRTAP5-6/LC…
GO:0042476	odontogenesis	125	0.787851107595452	1.02879655802038	0.0849150849150849	0.148077231410565	tags=19%, list=19%, signal=16%	GLI2/BCL11B/TP63/EDAR/ITGB4/WDR72/ENAM/AQP6/COL1A1/BMP7/MMP20/DMP1/BGLAP/TSPEAR/SCN10A/DSPP/PDGFRA/SLC34A1/CTNNA1/DMRT3/TNC/COL1A2/ASPN/CSF3R
GO:0044391	ribosomal subunit	174	0.780244713464335	1.0232396975032	0.0849150849150849	0.148077231410565	tags=5%, list=21%, signal=4%	RPS3/C12orf65/MRPL42/RPL10L/MRPS22/MRPL11/RPL13AP3/RPS28/MRPL40
GO:0010977	negative regulation of neuron projection development	142	0.784202574824872	1.02592607542386	0.0859140859140859	0.149205302893827	tags=9%, list=13%, signal=8%	CBFA2T2/OSTN/CTSZ/DCC/EPHB2/SLIT2/SEMA3C/SEMA6B/INPP5J/SYNGAP1/SEMA5A/ASAP1/KREMEN1
GO:0051648	vesicle localization	286	0.771123020595563	1.01654519793179	0.0859140859140859	0.149205302893827	tags=9%, list=21%, signal=8%	WNT7A/UNC13C/APBA2/EXOC4/TFG/STX2/CTSZ/CAMK2A/PIP5K1C/CHRNA4/FNBP1L/PIK3CG/PPFIA2/PRKCB/GIT1/PPP6R3/CPLX4/AREG/P2RX1/STX19/WASL/SYNDIG1/BBS4/MAGI2/SYN3/SNAPIN/SYT1
GO:0055007	cardiac muscle cell differentiation	124	0.78762744769373	1.02847294323223	0.0859140859140859	0.149205302893827	tags=16%, list=19%, signal=13%	MYLK3/MYOM2/ALPK2/MYBPC1/PDGFRB/MEF2A/SORBS2/GREM1/MEF2C/MIR204/PDGFRA/CSRP3/SOX6/WNT8A/NRAP/MIR199A2/RGS4/MIR23A/BMP10/MIR195
GO:0097223	sperm part	174	0.77980262079853	1.02265992200736	0.0859140859140859	0.149205302893827	tags=18%, list=16%, signal=15%	CAPZA3/SPACA7/PGK2/DCDC2C/PLCZ1/ATP8B3/TEKT5/SLC26A3/CCR6/DNAJB13/NOTCH1/CD52/CFAP69/SERPINA5/DEFB1/CAV1/TMEM225/LYZL6/ADAM30/TEX101/FABP9/CATSPERD/NCF2/EPPIN/CTNNA1/SUN5/LYZL4/NME8/TXNDC8/PLA1A/CEP131
GO:0006633	fatty acid biosynthetic process	156	0.781612073270348	1.02358671700412	0.0869130869130869	0.150324165630288	tags=15%, list=20%, signal=12%	OLAH/GIP/ADIPOQ/QKI/MIR30C2/MIR182/HACD1/ACSM5/CYP7A1/ACADVL/ALOX5AP/PLA2G4F/AVP/MIR204/TECRL/MIR548P/EDN2/CYP1A2/APOA5/CYP2C9/ACSM2A/MIR96/MIR183
GO:0015399	primary active transmembrane transporter activity	103	0.789589597805979	1.02928148268941	0.0869130869130869	0.150324165630288	tags=15%, list=19%, signal=12%	ABCA13/ATP12A/ATP6V1G3/ANXA5/FXYD2/ABCB5/ATP8A1/ABCC12/ABCA8/CFTR/ATP7B/ABCB11/ATP4B/TIMM23B/ATP1A2
GO:0015934	large ribosomal subunit	113	0.78859924370424	1.02872582791503	0.0869130869130869	0.150324165630288	tags=5%, list=21%, signal=4%	C12orf65/MRPL42/RPL10L/MRPL11/RPL13AP3/MRPL40
GO:0031023	microtubule organizing center organization	126	0.786951410730447	1.02767361462555	0.0869130869130869	0.150324165630288	tags=8%, list=20%, signal=6%	C10orf90/PKHD1/KAT2B/CETN1/CHMP4B/SPICE1/CEP131/PPP1R12A/KIF25/BBS4
GO:0015405	P-P-bond-hydrolysis-driven transmembrane transporter activity	102	0.789597267074497	1.02914877909514	0.0879120879120879	0.151587984751769	tags=15%, list=19%, signal=12%	ABCA13/ATP12A/ATP6V1G3/ANXA5/FXYD2/ABCB5/ATP8A1/ABCC12/ABCA8/CFTR/ATP7B/ABCB11/ATP4B/TIMM23B/ATP1A2
GO:0032963	collagen metabolic process	109	0.788947409721071	1.02883968225664	0.0879120879120879	0.151587984751769	tags=23%, list=19%, signal=19%	SERPINB7/COL5A1/ADAMTS14/MMP17/MMP8/IL6/RGCC/PDGFRB/ADAMTS3/COL1A1/KLK6/PRTN3/MMP14/MIR218-1/MMP20/CREB3L1/MMP12/MIR218-2/COL13A1/MMP7/VIPAS39/COL1A2/MMP28/MMP26/MMP13
GO:0042136	neurotransmitter biosynthetic process	101	0.789687586887421	1.02909325161901	0.0879120879120879	0.151587984751769	tags=23%, list=17%, signal=19%	CLEC7A/TH/SLC22A2/ACP5/SLC1A3/MMP8/IFNG/IL10/CAV1/KLRK1/AKT1/MIR181B1/MIR181A2/RORA/AGXT/MOXD2P/DBH/CX3CR1/DDC/UPB1/KLRC4-KLRK1/AGXT2/MIR199A2
GO:0044839	cell cycle G2/M phase transition	248	0.772828859159515	1.01746874415261	0.0889110889110889	0.153154772057211	tags=6%, list=21%, signal=5%	AURKB/GPR132/PSMB11/APP/PSME4/PKMYT1/SSNA1/BORA/HMGA2/CEP131/PSMD12/PPP1R12A/MIR195/PSMD6/RFPL1
GO:0016101	diterpenoid metabolic process	103	0.788901519649104	1.02838452798347	0.0899100899100899	0.154404865651066	tags=24%, list=21%, signal=19%	UGT1A1/EGFR/DHRS9/SDC2/GPC5/RBP3/ALDH1A3/PNLIP/ADH7/RPE65/UGT1A3/PLB1/RHO/ADH1A/HSPG2/CYP1A2/UGT1A8/ADH6/ALDH1A1/BCO1/CYP3A5/RLBP1/APOB/UGT1A9/UGT1A7
GO:0050866	negative regulation of cell activation	185	0.778669833205321	1.02184695166885	0.0899100899100899	0.154404865651066	tags=24%, list=19%, signal=19%	TNFRSF21/GPNMB/PTPRC/PDCD1LG2/LILRB1/IDO1/SPN/CD9/PGLYRP3/IFNA2/LILRB2/SOCS6/CD86/CD84/HAVCR2/IL10/MIR181C/PAG1/INPP5D/IL2RA/LAX1/MNDA/LAG3/CX3CL1/CLEC4G/MIR181B1/MIR181B2/TARM1/MIR27A/XCL1/PDGFRA/IFNB1/CCR2/SLA2/PGLYRP4/IL31RA/PTPN22/CNR2/LRFN5/CTLA4/AXL/SERPINE2/GRN/LGALS9C
GO:0071248	cellular response to metal ion	182	0.77941400359018	1.02259699000563	0.0899100899100899	0.154404865651066	tags=15%, list=21%, signal=12%	EGFR/TH/CYP11B1/CYP11B2/CLDN1/ANXA5/APP/ADGRV1/MEF2A/LCE1D/MEF2C/CPNE1/ALOX5AP/AKT1/DLG2/SLC34A1/SLFN14/CYP1A2/GPLD1/FABP4/CHP2/AQP2/TF/ZNF658/AOC1/TRPM2/HFE/SYT1
GO:0042157	lipoprotein metabolic process	121	0.787364175913994	1.02791470504451	0.0909090909090909	0.15564738292011	tags=10%, list=20%, signal=8%	IRGM/HHATL/UGCG/LEP/GPLD1/APOL4/MBOAT4/APOA5/MTTP/APOL5/APOB/APOBEC1
GO:0055002	striated muscle cell development	162	0.780963396702431	1.02331322263739	0.0909090909090909	0.15564738292011	tags=19%, list=21%, signal=15%	TNNT3/DNER/MYLK3/MYOM2/CASQ2/KEL/ALPK2/MYOZ1/WFIKKN2/MYBPC1/PGM5/PDGFRB/HDAC4/MEF2A/SORBS2/MEF2C/FLNC/MYH3/PDGFRA/CSRP3/MYOZ2/NRAP/MIR199A2/RGS4/MIR23A/BMP10/KLHL40/MIR195/LMOD3/MYF6/CASQ1
GO:0060485	mesenchyme development	263	0.771723107758562	1.01651939395207	0.0909090909090909	0.15564738292011	tags=10%, list=15%, signal=9%	SERPINB3/EXOC4/TMEM100/HGF/FRZB/ZFPM2/IL6/RGCC/PDGFRB/NOTCH1/COL1A1/SEMA3C/GREM1/MEF2C/EPHA3/BMP7/BNC2/SEMA6B/PDPN/HMGA2/CRB2/HPN/SEMA5A/EPB41L5/EDNRA/WNT8A/FOXA2
GO:0006415	translational termination	102	0.788773171418232	1.02807466565292	0.0919080919080919	0.156882392531939	tags=8%, list=21%, signal=6%	GSPT1/C12orf65/MRPL42/EIF5AL1/MRPS22/MRPL11/MRPS23/MRPL40
GO:0009451	RNA modification	144	0.782675187007188	1.02413250050832	0.0919080919080919	0.156882392531939	tags=8%, list=13%, signal=7%	ADARB2/ANKRD16/ADARB1/METTL15/ADAD1/AICDA/APOBEC3H/A1CF/ELP4/APOBEC2/DPH3/ALKBH3
GO:0030178	negative regulation of Wnt signaling pathway	201	0.776064398053342	1.01951835329462	0.0919080919080919	0.156882392531939	tags=13%, list=20%, signal=11%	NFATC1/HECW1/CSNK1A1L/C12orf43/NXN/ALPK2/PSMB11/RBMS3/FRZB/NOTCH1/PSME4/APCDD1/SOST/GREM1/CAV1/NKD2/DKK2/HIC1/KREMEN1/ROR2/IFT80/PSMD12/IGFBP6/PTPRO/WNT5B/IGFBP1/PSMD6
GO:0014902	myotube differentiation	100	0.789295587493298	1.02853255711873	0.0929070929070929	0.157951376607345	tags=15%, list=13%, signal=13%	ANKRD2/TNFSF14/DNER/CD9/KEL/MIR206/SCGB3A1/NOTCH1/HDAC4/MMP14/ADGRB1/MEF2C/SMYD1/CXCL10/MIR133B
GO:0033267	axon part	361	0.767980142813264	1.01409655698249	0.0929070929070929	0.157951376607345	tags=9%, list=16%, signal=8%	LRRC7/UNC13C/NPFF/SLC4A10/EXOC4/SHANK2/SLC1A2/SCN1A/KCNQ2/CHRM3/TH/CTSZ/NTS/CNTN2/APP/APBB2/ZNF804A/SHTN1/HSPB1/TIAM2/TENM2/DLG2/PRKCB/INPP5J/AAK1/GIT1/CPLX4/REG1A/PDYN/IGF2BP1/CNGB1/LAMP5
GO:0050900	leukocyte migration	413	0.766574673120823	1.01286474123584	0.0929070929070929	0.157951376607345	tags=31%, list=22%, signal=25%	CD48/IL17A/DOK2/SIRPG/PPBP/TNFSF14/PLVAP/CORO1A/PF4/SPN/ADTRP/CCL8/S100A9/CD9/SDC2/DEFA1B/BDKRB1/TREM2/CCL7/CD84/CCL11/SLAMF8/CCL4/ITGAX/CCR6/JCHAIN/CD244/C5AR2/RIPK3/CEACAM3/GYPC/GCSAML/CCL13/IL6/PIP5K1C/SLIT2/NLRP12/IGLL1/CXCL13/MYO1G/COL1A1/APP/S100A8/FLT1/OLR1/IL10/CCR7/PRTN3/GRB7/ANGPT1/MMP14/SELP/INPP5D/S100A12/GREM1/GPR15/CAV1/PTN/PIK3CG/CX3CL1/VCAM1/CCL3/CCL26/CCL1/CCL18/ZAP70/CCL28/KLRK1…
GO:0110053	regulation of actin filament organization	238	0.772956116417272	1.01722733545009	0.0929070929070929	0.157951376607345	tags=13%, list=21%, signal=10%	SPTA1/ARHGAP28/CAPZA3/CORO1A/SNX9/CCL11/TMEFF2/RGCC/SLIT2/GPR65/CCR7/CX3CL1/CCL26/CCL21/PTGER4/GMFG/SEMA5A/PLEK/MIR214/ACTR3C/WASL/TAC1/RGS4/CXCL12/ARHGAP40/BBS4/CDC42/LMOD3/MIR138-1/GRB2
GO:0006732	coenzyme metabolic process	379	0.76764069670774	1.0139820683338	0.0939060939060939	0.159011817353476	tags=10%, list=22%, signal=8%	CBFA2T3/KYNU/NUP43/PGK2/IDO1/VNN2/GPD2/FMO2/TREX1/GCK/IFNG/AHCYL1/HDAC4/CYP4F2/APP/PDHA2/PDHX/IDO2/HACD1/ACSM5/ACOT1/RPEL1/THEM5/PGM1/GPD1/PPTC7/GLYAT/ACSM2A/GGH/SLC4A1/ME2/HK3/FMO1/BAAT/SPR/MPC1/ELOVL2/SLC2A3
GO:0008064	regulation of actin polymerization or depolymerization	162	0.780629390724376	1.02287556738334	0.0939060939060939	0.159011817353476	tags=13%, list=21%, signal=10%	SPTA1/ARHGAP28/CAPZA3/CORO1A/SNX9/CCL11/SLIT2/CCR7/CCL26/CCL21/GMFG/SEMA5A/PLEK/MIR214/ACTR3C/WASL/CXCL12/ARHGAP40/BBS4/LMOD3/GRB2
GO:0042180	cellular ketone metabolic process	235	0.772914547630123	1.0170299358222	0.0939060939060939	0.159011817353476	tags=16%, list=20%, signal=13%	KYNU/MALRD1/IDO1/NR1H4/GIP/ADIPOQ/DHRS9/FABP1/SRD5A2/PSMB11/GPD2/CYP11B1/TREX1/CYP11B2/MIR30C2/CYP4F2/PSME4/MIR182/CAV1/IDO2/CYP7A1/ACADVL/AKT1/AVP/MIR204/BHMT/MIR548P/UGT1A8/GPD1/PPTC7/APOA5/PSMD12/BMP5/MIR96/MIR183/AKR1C2/PSMD6/GOT2
GO:1902749	regulation of cell cycle G2/M phase transition	196	0.777122848436341	1.02055673725769	0.0939060939060939	0.159011817353476	tags=6%, list=21%, signal=5%	AURKB/GPR132/PSMB11/APP/PSME4/SSNA1/HMGA2/CEP131/PSMD12/MIR195/PSMD6/RFPL1
GO:1901136	carbohydrate derivative catabolic process	178	0.779066046984298	1.02186787835782	0.0949050949050949	0.160382986903426	tags=19%, list=21%, signal=15%	PNLIPRP2/DCN/NEU4/SDC2/PGLYRP3/GPC5/GPD2/ADAMTS12/CHIA/AICDA/APOBEC3H/MAN1B1/APOBEC2/MIR181B1/MIR181B2/MMP12/LUM/PGLYRP4/HSPG2/GALNS/GBA3/HDDC3/HYAL1/UPB1/GPD1/NCCRP1/CSPG4/APOBEC3G/AOAH/CHP1/APOBEC1/NEU2/KERA
GO:1903050	regulation of proteolysis involved in cellular protein catabolic process	193	0.777891045208862	1.02132691311038	0.0949050949050949	0.160382986903426	tags=10%, list=21%, signal=8%	CBFA2T3/CSNK1A1L/PYHIN1/TREM2/EGF/ECSCR/HSP90AB2P/CAV1/PIAS1/NKD2/AKT1/UBE2J1/YOD1/HSP90AB4P/KLHL40/HFE/RFPL1/KCNE2/IL33
GO:0000086	G2/M transition of mitotic cell cycle	233	0.772956344949706	1.01702952405626	0.0959040959040959	0.160788766130012	tags=6%, list=21%, signal=5%	AURKB/GPR132/PSMB11/APP/PSME4/PKMYT1/SSNA1/BORA/HMGA2/CEP131/PSMD12/PPP1R12A/MIR195/PSMD6/RFPL1
GO:0001933	negative regulation of protein phosphorylation	397	0.766952323054069	1.01328504123136	0.0959040959040959	0.160788766130012	tags=11%, list=18%, signal=9%	PTPRC/SERPINB3/KAT2B/MECOM/XDH/PYDC1/ADIPOQ/ADARB1/BDKRB1/HGF/IPO7/EPHB2/TIMP3/IFNG/SLIT2/NLRP12/ANGPT1/PRR5L/LRRK1/PRDM15/GREM1/LAX1/CAV1/ITPRIP/DEFB114/BMP7/MIR218-1/HSPB1/AKT1/BDKRB2/INPP5J/GMFG/MIR133B/PTPN22/MIR218-2/CRYBA1/MIR146A/IPO5/FABP4/RGS4/WEE2/HEG1/MIR15A
GO:0010975	regulation of neuron projection development	465	0.765539636637727	1.01207256839384	0.0959040959040959	0.160788766130012	tags=11%, list=14%, signal=9%	LRRC7/WNT7A/PRRX1/HECW1/CBFA2T2/CHN1/SHANK2/S100A9/GRID2/SDC2/KEL/OSTN/CPEB3/CTSZ/LRRC4C/HGF/DCC/EPHB2/LPAR3/SLIT2/CNTN2/LZTS1/KLK6/SEMA3C/ATP8A2/KALRN/PTN/ZNF804A/MEF2C/EPHA3/BMP7/MIR200C/CX3CL1/SEMA6B/ARHGAP33/SHTN1/SCARF1/AKT1/C21orf91/INPP5J/CUX2/SYNGAP1/SEMA5A/KDM1A/ASAP1/MIR133B/KREMEN1/MIR431/REG1A
GO:0030176	integral component of endoplasmic reticulum membrane	140	0.783872735758998	1.02523923689992	0.0959040959040959	0.160788766130012	tags=11%, list=18%, signal=9%	HLA-DQA2/HLA-DRA/DHRS9/LRIT1/HLA-DQB2/BFAR/HLA-DPB1/DCSTAMP/TRAM1/HLA-DPA1/HLA-DQA1/EMC8/MBOAT4/SACM1L/DERL1
GO:0030832	regulation of actin filament length	163	0.780621065266865	1.0229227268823	0.0959040959040959	0.160788766130012	tags=13%, list=21%, signal=10%	SPTA1/ARHGAP28/CAPZA3/CORO1A/SNX9/CCL11/SLIT2/CCR7/CCL26/CCL21/GMFG/SEMA5A/PLEK/MIR214/ACTR3C/WASL/CXCL12/ARHGAP40/BBS4/LMOD3/GRB2
[truncated: 687 more rows]

## Sheet: KEGG
ID	Description	Size	enrichmentScore	NES	pvalue	padj	leading_edge	core_enrichment
[truncated: 38 more rows]
